# Supplementary material for: 2,4,6-Trinitrotoluene Induces Apoptosis via ROS-Regulated Mitochondrial Dysfunction and Endoplasmic Reticulum Stress in HepG2 and Hep3B Cells
Source: Sci Rep. 2017 Aug 15;7:8148. doi: 10.1038/s41598-017-08308-z (PMC5557873; doi:10.1038/s41598-017-08308-z)
Supplement: Supplementary file 2 — Supplemental Table 1 [file 41598_2017_8308_MOESM2_ESM.xls]

## Sheet: Supplemental Table 2 (30μM) 
GeneID	Gene_length	DMSO-Expression	TNT-Expression	DMSO-RPKM	TNT-RPKM	log2 Ratio(TNT/DMSO)	Up-Down-Regulation(TNT/DMSO)	P-value	FDR	Symbol	Description	KEGG Orthology	GO Component	GO Function	GO Process	Blast nr
7141	415	0	11	0.01	3.34587	8.38624	Up	0.000686168	0.00202423	TNP1	transition protein 1 (during histone to protamine replacement)	-	GO:0000785//chromatin;GO:0043073//germ cell nucleus	GO:0003676//nucleic acid binding	GO:0006281//DNA repair;GO:0006355//regulation of transcription, DNA-dependent;GO:0006997//nucleus organization;GO:0007281//germ cell development;GO:0016458//gene silencing;GO:0043486//histone exchange;GO:0048232//male gamete generation;GO:0048870//cell motility	gi|67970341|dbj|BAE01513.1|/1.09541e-23/1
442898	83	0	2	0.01	3.0417	8.24873	Up	0.272194	0.414374	MIR324	microRNA 324	-	-	-	-	-
85388	91	0	2	0.01	2.77429	8.11598	Up	0.272194	0.414067	SNORD14B	small nucleolar RNA, C/D box 14B	-	-	-	-	-
100113381	93	0	2	0.01	2.71463	8.08461	Up	0.272194	0.417042	SNORD19B	small nucleolar RNA, C/D box 19B	-	-	-	-	-
692204	97	0	2	0.01	2.60269	8.02386	Up	0.272194	0.41422	SNORD88C	small nucleolar RNA, C/D box 88C	-	-	-	-	gi|344309632|ref|XP_003423480.1|/1.16619e-09/1
693197	100	0	2	0.01	2.52461	7.97992	Up	0.272194	0.414028	MIR612	microRNA 612	-	-	-	-	-
619499	126	0	2	0.01	2.00366	7.64649	Up	0.272194	0.413952	SNORA27	small nucleolar RNA, H/ACA box 27	-	-	-	-	-
677831	132	0	2	0.01	1.91258	7.57938	Up	0.272194	0.418683	SNORA51	small nucleolar RNA, H/ACA box 51	-	-	-	-	-
654322	133	0	2	0.01	1.8982	7.56849	Up	0.272194	0.41712	SNORA13	small nucleolar RNA, H/ACA box 13	-	-	-	-	-
684959	134	0	2	0.01	1.88404	7.55768	Up	0.272194	0.419864	SNORA25	small nucleolar RNA, H/ACA box 25	-	-	-	-	-
100130827	1270	0	17	0.01	1.6897	7.40062	Up	1.27096e-05	4.64395e-05	SBK3	putative uncharacterized serine/threonine-protein kinase SgK110-like	K08858	-	GO:0000166//nucleotide binding	-	gi|315259113|ref|NP_001186753.1|/3.0554e-145/1
100302232	75	0	1	0.01	1.68307	7.39495	Up	0.529172	0.661093	MIR1226	microRNA 1226	-	-	-	-	-
693216	75	0	1	0.01	1.68307	7.39495	Up	0.529172	0.654765	MIR631	microRNA 631	-	-	-	-	-
26799	75	0	1	0.01	1.68307	7.39495	Up	0.529172	0.642418	SNORD50A	small nucleolar RNA, C/D box 50A	-	-	-	-	-
9300	75	0	1	0.01	1.68307	7.39495	Up	0.529172	0.641659	SNORD28	small nucleolar RNA, C/D box 28	-	-	-	-	-
692107	76	0	1	0.01	1.66093	7.37584	Up	0.529172	0.663973	SNORD66	small nucleolar RNA, C/D box 66	-	-	-	-	-
100616150	76	0	1	0.01	1.66093	7.37584	Up	0.529172	0.657739	MIR4720	microRNA 4720	-	-	-	-	-
692109	77	0	1	0.01	1.63936	7.35699	Up	0.529172	0.659036	SNORD69	small nucleolar RNA, C/D box 69	-	-	-	-	-
26796	78	0	1	0.01	1.61834	7.33837	Up	0.529172	0.651915	SNORD53	small nucleolar RNA, C/D box 53	-	-	-	-	-
692212	80	0	1	0.01	1.57788	7.30184	Up	0.529172	0.665193	SNORD99	small nucleolar RNA, C/D box 99	-	-	-	-	-
100126348	80	0	1	0.01	1.57788	7.30184	Up	0.529172	0.652846	MIR760	microRNA 760	-	-	-	-	-
100616187	82	0	1	0.01	1.5394	7.26622	Up	0.529172	0.657142	MIR4783	microRNA 4783	-	-	-	-	-
554210	83	0	1	0.01	1.52085	7.24873	Up	0.529172	0.642988	MIR429	microRNA 429	-	-	-	-	-
100500850	84	0	1	0.01	1.50274	7.23145	Up	0.529172	0.660238	MIR3682	microRNA 3682	-	-	-	-	-
692058	84	0	1	0.01	1.50274	7.23145	Up	0.529172	0.659837	SNORD11	small nucleolar RNA, C/D box 11	-	-	-	-	-
26816	86	0	1	0.01	1.4678	7.19751	Up	0.529172	0.660289	SNORD35A	small nucleolar RNA, C/D box 35A	-	-	-	-	-
100616258	86	0	1	0.01	1.4678	7.19751	Up	0.529172	0.658187	MIR4516	microRNA 4516	-	-	-	-	-
100126338	86	0	1	0.01	1.4678	7.19751	Up	0.529172	0.656149	MIR937	microRNA 937	-	-	-	-	-
100847023	93	0	1	0.01	1.35732	7.08461	Up	0.529172	0.650402	MIR5091	microRNA 5091	-	-	-	-	-
693229	94	0	1	0.01	1.34288	7.06918	Up	0.529172	0.653484	MIR644A	microRNA 644a	-	-	-	-	-
100033432	94	0	1	0.01	1.34288	7.06918	Up	0.529172	0.646674	SNORD116-21	small nucleolar RNA, C/D box 116-21	-	-	-	-	-
693220	98	0	1	0.01	1.28807	7.00906	Up	0.529172	0.648896	MIR635	microRNA 635	-	-	-	-	-
693222	99	0	1	0.01	1.27505	6.99442	Up	0.529172	0.666724	MIR637	microRNA 637	-	-	-	-	-
100616156	99	0	1	0.01	1.27505	6.99442	Up	0.529172	0.659687	MIR1273F	microRNA 1273f	-	-	-	-	-
100873760	107	0	1	0.01	1.17972	6.8823	Up	0.529172	0.66064	RNU6-46P	RNA, U6 small nuclear 46	-	-	-	-	gi|395513353|ref|XP_003760891.1|/3.36829e-09/1
100873750	107	0	1	0.01	1.17972	6.8823	Up	0.529172	0.66054	RNU6-35P	RNA, U6 small nuclear 35	-	-	-	-	gi|395513353|ref|XP_003760891.1|/4.25103e-12/1
100873748	107	0	1	0.01	1.17972	6.8823	Up	0.529172	0.641232	RNU6-33P	RNA, U6 small nuclear 33	-	-	-	-	gi|395513353|ref|XP_003760891.1|/2.10977e-11/1
319103	109	0	1	0.01	1.15808	6.85559	Up	0.529172	0.655704	SNORD8	small nucleolar RNA, C/D box 8	-	-	-	-	-
407002	110	0	1	0.01	1.14755	6.84241	Up	0.529172	0.658237	MIR219-1	microRNA 219-1	-	-	-	-	gi|334323759|ref|XP_001369449.2|/6.18342e-06/1
26831	117	0	1	0.01	1.07889	6.75341	Up	0.529172	0.666622	RNU5A-1	RNA, U5A small nuclear 1	-	-	-	-	gi|149031679|gb|EDL86642.1|/6.15309e-06/1
677835	129	0	1	0.01	0.97853	6.61254	Up	0.529172	0.664176	SNORA56	small nucleolar RNA, H/ACA box 56	-	-	-	-	-
26775	132	0	1	0.01	0.956291	6.57938	Up	0.529172	0.660188	SNORA72	small nucleolar RNA, H/ACA box 72	-	-	-	-	-
677806	132	0	1	0.01	0.956291	6.57938	Up	0.529172	0.658387	SNORA20	small nucleolar RNA, H/ACA box 20	-	-	-	-	-
147685	928	0	7	0.01	0.952169	6.57315	Up	0.0098016	0.023758	C19orf18	chromosome 19 open reading frame 18	-	GO:0031224//intrinsic to membrane	-	-	gi|22748999|ref|NP_689687.1|/2.9688e-98/1
677823	134	0	1	0.01	0.942018	6.55768	Up	0.529172	0.65216	SNORA42	small nucleolar RNA, H/ACA box 42	-	-	-	-	-
100302743	136	0	1	0.01	0.928165	6.53631	Up	0.529172	0.644706	SNORA80B	small nucleolar RNA, H/ACA box 80B	-	-	-	-	-
26777	138	0	1	0.01	0.914713	6.51525	Up	0.529172	0.666264	SNORA71A	small nucleolar RNA, H/ACA box 71A	-	-	-	-	-
114599	146	0	1	0.01	0.864592	6.43395	Up	0.529172	0.64256	SNORD15B	small nucleolar RNA, C/D box 15B	-	-	-	-	-
677774	166	0	1	0.01	0.760424	6.24873	Up	0.529172	0.655407	SCARNA1	small Cajal body-specific RNA 1	-	-	-	-	-
3965	1835	0	11	0.01	0.756694	6.24164	Up	0.000686168	0.00202386	LGALS9	lectin, galactoside-binding, soluble, 9	K10093	GO:0044424//intracellular part	GO:0048029//monosaccharide binding;GO:0060089	GO:0007249//I-kappaB kinase/NF-kappaB cascade	gi|6806890|ref|NP_033665.1|/0/1
150384	1532	0	9	0.01	0.741562	6.2125	Up	0.00259336	0.00698527	GTSE1-AS1	uncharacterized LOC150384	-	-	-	-	gi|47678373|emb|CAG30307.1|/1.25881e-42/1
100287036	1205	0	7	0.01	0.733289	6.19631	Up	0.0098016	0.0237475	LOC100287036	uncharacterized LOC100287036	-	-	-	-	gi|339275984|ref|NP_001229814.1|/1.63623e-68/1
8363	356	0	2	0.01	0.70916	6.14804	Up	0.272194	0.41837	HIST1H4J	histone cluster 1, H4j	K11254	-	-	-	gi|444523279|gb|ELV13502.1|/3.35656e-41/1
9333	2777	0	12	0.01	0.545468	5.76942	Up	0.00035295	0.00108387	TGM5	transglutaminase 5	K05622	GO:0044424//intracellular part	GO:0016747//transferase activity, transferring acyl groups other than amino-acyl groups;GO:0016755;GO:0043169//cation binding	GO:0006464//cellular protein modification process;GO:0009888//tissue development	gi|94981556|ref|NP_963925.2|/0/1
10850	469	0	2	0.01	0.538296	5.75033	Up	0.272194	0.418644	CCL27	chemokine (C-C motif) ligand 27	K05513	GO:0044421//extracellular region part	GO:0005125//cytokine activity	GO:0002376//immune system process;GO:0007154//cell communication;GO:0042221//response to chemical stimulus	gi|5730035|ref|NP_006655.1|/7.08048e-55/1
100874151	731	0	3	0.01	0.518045	5.69501	Up	0.140011	0.247105	LINC00381	long intergenic non-protein coding RNA 381	-	-	-	-	gi|119600940|gb|EAW80534.1|/6.74952e-43/1
677832	250	0	1	0.01	0.504922	5.65799	Up	0.529172	0.641564	SNORA53	small nucleolar RNA, H/ACA box 53	-	-	-	-	-
94031	2589	0	10	0.01	0.487564	5.60752	Up	0.00133397	0.00376804	HTRA3	HtrA serine peptidase 3	K08785	-	GO:0004175//endopeptidase activity;GO:0019838//growth factor binding	GO:0016049//cell growth;GO:0019538//protein metabolic process	gi|22129776|ref|NP_444272.1|/0/1
340206	1137	0	4	0.01	0.444082	5.47276	Up	0.072019	0.139872	TREML3P	triggering receptor expressed on myeloid cells-like 3, pseudogene	K06742	-	-	-	gi|172045739|sp|Q8IWX9.2|TRML3_HUMAN/3.97996e-69/1
4878	858	0	3	0.01	0.441365	5.4639	Up	0.140011	0.246469	NPPA	natriuretic peptide A	K12334	GO:0005764//lysosome	GO:0051427	GO:0003018;GO:0006164//purine nucleotide biosynthetic process;GO:0007167//enzyme linked receptor protein signaling pathway;GO:0008015//blood circulation;GO:0016049//cell growth;GO:0043434//response to peptide hormone stimulus	gi|113864|sp|P01160.1|ANF_HUMAN/1.35238e-62/1
2151	3446	0	12	0.01	0.439572	5.45803	Up	0.00035295	0.00108367	F2RL2	coagulation factor II (thrombin) receptor-like 2	K04235	GO:0016021//integral to membrane;GO:0044459//plasma membrane part	GO:0004629//phospholipase C activity;GO:0008528//G-protein coupled peptide receptor activity	GO:0001775//cell activation;GO:0006950//response to stress;GO:0007186//G-protein coupled receptor signaling pathway;GO:0007599//hemostasis	gi|4758326|ref|NP_004092.1|/0/1
26330	1492	0	5	0.01	0.423024	5.40267	Up	0.037045	0.0783217	GAPDHS	glyceraldehyde-3-phosphate dehydrogenase, spermatogenic	K10705	GO:0019861//flagellum;GO:0044444//cytoplasmic part	GO:0000166//nucleotide binding;GO:0008943	GO:0006110//regulation of glycolysis;GO:0007281//germ cell development;GO:0048870//cell motility	gi|7657116|ref|NP_055179.1|/0/1
100507066	903	0	3	0.01	0.41937	5.39015	Up	0.140011	0.245994	LOC100507066	uncharacterized LOC100507066	-	-	-	-	-
10136	922	0	3	0.01	0.410728	5.36011	Up	0.140011	0.247397	CELA3A	chymotrypsin-like elastase family, member 3A	K01345	-	GO:0004175//endopeptidase activity	GO:0016125//sterol metabolic process;GO:0019538//protein metabolic process;GO:0032501//multicellular organismal process	gi|236460050|ref|NP_005738.4|/1.38826e-148/1
100379345	617	0	2	0.01	0.409175	5.35465	Up	0.272194	0.415569	MIR181A2HG	MIR181A2 host gene (non-protein coding)	-	-	-	-	-
729609	628	0	2	0.01	0.402008	5.32915	Up	0.272194	0.418919	LOC729609	uncharacterized LOC729609	K11447	-	-	-	gi|119582875|gb|EAW62471.1|/2.19001e-13/1
100652768	1261	0	4	0.01	0.400414	5.32342	Up	0.072019	0.139988	LOC100652768	uncharacterized LOC100652768	-	GO:0031224//intrinsic to membrane	-	-	gi|119587701|gb|EAW67297.1|/1.98491e-88/1
117532	3169	0	10	0.01	0.398329	5.31589	Up	0.00133397	0.00376869	TMC2	transmembrane channel-like 2	-	GO:0031224//intrinsic to membrane	-	-	gi|94536852|ref|NP_542789.2|/0/1
4102	1753	0	5	0.01	0.360041	5.17009	Up	0.037045	0.0783116	MAGEA3	melanoma antigen family A, 3	K12464;K04976	-	GO:0005488//binding	-	gi|4885467|ref|NP_005353.1|/1.18781e-148/1
147664	2490	0	7	0.01	0.354865	5.1492	Up	0.0098016	0.0237615	ERVV-1	endogenous retrovirus group V, member 1	K11447;K01539;K00939;K00591	-	-	-	gi|209573795|gb|ACI62855.1|/0/1
8366	357	0	1	0.01	0.353587	5.14399	Up	0.529172	0.641374	HIST1H4B	histone cluster 1, H4b	K11254	-	-	-	gi|397465667|ref|XP_003804609.1|/1.44485e-60/1
3098	3979	0	11	0.01	0.348966	5.12501	Up	0.000686168	0.0020235	HK1	hexokinase 1	K00844	GO:0031966//mitochondrial membrane;GO:0031981//nuclear lumen	GO:0004396//hexokinase activity;GO:0032559	GO:0006007//glucose catabolic process;GO:0006796//phosphate-containing compound metabolic process;GO:0008645//hexose transport	gi|62088632|dbj|BAD92763.1|/0/1
10309	1448	0	4	0.01	0.348703	5.12393	Up	0.072019	0.14012	CCNO	cyclin O	K10861	GO:0031981//nuclear lumen	GO:0019104//DNA N-glycosylase activity	GO:0006285//base-excision repair, AP site formation	gi|10438808|dbj|BAB15351.1|/0/1
644591	738	0	2	0.01	0.342088	5.09629	Up	0.272194	0.417783	PPIAL4G	peptidylprolyl isomerase A (cyclophilin A)-like 4G	K12738	GO:0044424//intracellular part	GO:0016859//cis-trans isomerase activity	GO:0044267//cellular protein metabolic process	gi|178057341|ref|NP_001116540.1|/7.29874e-93/1
326343	376	0	1	0.01	0.335719	5.06918	Up	0.529172	0.665651	MT1DP	metallothionein 1D, pseudogene	K14739	-	GO:0046914//transition metal ion binding	-	gi|119603283|gb|EAW82877.1|/4.38716e-17/1
113278	2716	0	7	0.01	0.325336	5.02386	Up	0.0098016	0.0237545	SLC52A3	solute carrier family 52, riboflavin transporter, member 3	K14620	GO:0016021//integral to membrane	GO:0051183//vitamin transporter activity	GO:0009408//response to heat;GO:0050954//sensory perception of mechanical stimulus;GO:0051180//vitamin transport	gi|156564359|ref|NP_212134.3|/0/1
79037	1587	0	4	0.01	0.318161	4.99169	Up	0.072019	0.140087	PVRIG	poliovirus receptor related immunoglobulin domain containing	-	GO:0031224//intrinsic to membrane	-	-	gi|57863285|ref|NP_076975.2|/8.77394e-172/1
130367	1200	0	3	0.01	0.315576	4.97992	Up	0.140011	0.246126	SGPP2	sphingosine-1-phosphate phosphatase 2	K04717	GO:0031090//organelle membrane;GO:0031224//intrinsic to membrane;GO:0043231//intracellular membrane-bounded organelle	GO:0016791//phosphatase activity	GO:0006066//alcohol metabolic process;GO:0006643//membrane lipid metabolic process;GO:0006796//phosphate-containing compound metabolic process	gi|23510289|ref|NP_689599.2|/0/1
145873	1614	0	4	0.01	0.312839	4.96735	Up	0.072019	0.139855	MESP2	mesoderm posterior 2 homolog (mouse)	K09076	GO:0043231//intracellular membrane-bounded organelle	GO:0001071//nucleic acid binding transcription factor activity;GO:0003676//nucleic acid binding	GO:0006357//regulation of transcription from RNA polymerase II promoter;GO:0007166//cell surface receptor signaling pathway;GO:0007509//mesoderm migration involved in gastrulation;GO:0009952//anterior/posterior pattern specification	gi|90403598|ref|NP_001035047.1|/0/1
347148	411	0	1	0.01	0.30713	4.94078	Up	0.529172	0.652797	QRFP	pyroglutamylated RFamide peptide	-	-	GO:0005179//hormone activity;GO:0071855//neuropeptide receptor binding	GO:0007186//G-protein coupled receptor signaling pathway;GO:0008217//regulation of blood pressure;GO:0050795//regulation of behavior	gi|38016140|ref|NP_937823.1|/2.33639e-58/1
542767	825	0	2	0.01	0.306013	4.93552	Up	0.272194	0.418174	C1QTNF9B-AS1	C1QTNF9B antisense RNA 1	K07296;K06238	-	-	-	gi|56847616|ref|NP_001007538.1|/1.97814e-84/1
100874204	437	0	1	0.01	0.288857	4.85228	Up	0.529172	0.650694	ALDH1L1-AS1	ALDH1L1 antisense RNA 1	-	-	-	-	gi|119599779|gb|EAW79373.1|/2.97715e-53/1
29992	1323	0	3	0.01	0.286237	4.83914	Up	0.140011	0.247051	PILRA	paired immunoglobin-like type 2 receptor alpha	K15411	GO:0016021//integral to membrane	GO:0004871//signal transducer activity;GO:0005488//binding	GO:0007169//transmembrane receptor protein tyrosine kinase signaling pathway;GO:0051704	gi|30179909|ref|NP_038467.2|/2.55231e-134/1
4500	443	0	1	0.01	0.284944	4.83261	Up	0.529172	0.652698	MT1L	metallothionein 1L (gene/pseudogene)	-	-	-	-	gi|441597773|ref|XP_003263128.2|/1.81533e-10/1
27132	2674	0	6	0.01	0.283239	4.82395	Up	0.0190552	0.0434727	CPNE7	copine VII	K06491	-	-	GO:0044238//primary metabolic process;GO:0051234//establishment of localization	gi|7656993|ref|NP_055242.1|/0/1
317772	448	0	1	0.01	0.281764	4.81642	Up	0.529172	0.659487	HIST2H2AB	histone cluster 2, H2ab	K11251	GO:0000785//chromatin;GO:0043231//intracellular membrane-bounded organelle	GO:0003676//nucleic acid binding	GO:0006259//DNA metabolic process;GO:0022403;GO:0033554//cellular response to stress;GO:0034728//nucleosome organization	gi|28195394|ref|NP_778235.1|/1.19294e-54/1
795	453	0	1	0.01	0.278654	4.8004	Up	0.529172	0.64909	S100G	S100 calcium binding protein G	K14734	GO:0044459//plasma membrane part	GO:0005496//steroid binding;GO:0046872//metal ion binding	-	gi|4757898|ref|NP_004048.1|/1.71918e-37/1
2940	915	0	2	0.01	0.275913	4.78614	Up	0.272194	0.414412	GSTA3	glutathione S-transferase alpha 3	K00799	GO:0044444//cytoplasmic part	GO:0016765//transferase activity, transferring alkyl or aryl (other than methyl) groups	GO:0006790//sulfur compound metabolic process	gi|395737352|ref|XP_002817050.2|/3.50214e-120/1
644844	464	0	1	0.01	0.272048	4.76579	Up	0.529172	0.655902	PHGR1	proline/histidine/glycine-rich 1	-	-	-	-	gi|397512755|ref|XP_003826704.1|/1.24822e-67/1
5623	471	0	1	0.01	0.268005	4.74419	Up	0.529172	0.661646	PSPN	persephin	K05452	GO:0044421//extracellular region part	GO:0005102//receptor binding	GO:0006935//chemotaxis;GO:0007399//nervous system development;GO:0048754//branching morphogenesis of an epithelial tube	gi|4758974|ref|NP_004149.1|/4.22572e-79/1
284485	473	0	1	0.01	0.266872	4.73808	Up	0.529172	0.643036	RIIAD1	regulatory subunit of type II PKA R-subunit (RIIa) domain containing 1	-	-	GO:0019887//protein kinase regulator activity	GO:0016310//phosphorylation;GO:0019222//regulation of metabolic process;GO:0023052//signaling	gi|222352147|ref|NP_001138428.1|/3.73641e-43/1
390667	1422	0	3	0.01	0.266309	4.73503	Up	0.140011	0.246972	PTX4	pentraxin 4, long	K11453	-	GO:0043169//cation binding	-	gi|61966763|ref|NP_001013680.1|/0/1
440955	480	0	1	0.01	0.26298	4.71688	Up	0.529172	0.66069	TMEM89	transmembrane protein 89	-	GO:0031224//intrinsic to membrane	-	-	gi|56847630|ref|NP_001008270.1|/1.33195e-78/1
253152	1443	0	3	0.01	0.262433	4.71388	Up	0.140011	0.247264	EPHX4	epoxide hydrolase 4	K08726;K08059	GO:0031224//intrinsic to membrane	GO:0003824//catalytic activity	-	gi|218777837|ref|NP_775838.3|/0/1
100170229	2415	0	5	0.01	0.261347	4.70789	Up	0.037045	0.0782813	SRRM5	serine/arginine repetitive matrix 5	K12893	-	-	-	gi|224548936|ref|NP_001139113.1|/0/1
445328	2474	0	5	0.01	0.255114	4.67307	Up	0.037045	0.0782612	ARHGEF35	Rho guanine nucleotide exchange factor (GEF) 35	-	GO:0044464//cell part	GO:0005088//Ras guanyl-nucleotide exchange factor activity;GO:0032561//guanyl ribonucleotide binding	GO:0007266//Rho protein signal transduction	gi|47077655|dbj|BAD18708.1|/0/1
346673	993	0	2	0.01	0.25424	4.66812	Up	0.272194	0.415453	STRA8	stimulated by retinoic acid 8	-	GO:0043231//intracellular membrane-bounded organelle	-	GO:0000076//DNA replication checkpoint;GO:0006310//DNA recombination;GO:0007127//meiosis I;GO:0007143//female meiosis;GO:0007281//germ cell development;GO:0022602//ovulation cycle process;GO:0030261//chromosome condensation;GO:0040008//regulation of growth;GO:0048232//male gamete generation	gi|32698790|ref|NP_872295.1|/3.23353e-178/1
89780	2988	0	6	0.01	0.253475	4.66377	Up	0.0190552	0.0434425	WNT3A	wingless-type MMTV integration site family, member 3A	K00312	GO:0005768//endosome;GO:0031012//extracellular matrix;GO:0044425//membrane part	GO:0001664//G-protein coupled receptor binding;GO:0003712//transcription cofactor activity;GO:0005198//structural molecule activity;GO:0060089	GO:0000122//negative regulation of transcription from RNA polymerase II promoter;GO:0001503//ossification;GO:0001710//mesodermal cell fate commitment;GO:0001756//somitogenesis;GO:0001934//positive regulation of protein phosphorylation;GO:0002090//regulation of receptor internalization;GO:0003129;GO:0003143//embryonic heart tube morphogenesis;GO:0006935//chemotaxis;GO:0007178//transmembrane recept…	gi|74353515|gb|AAI03922.1|/0/1
338917	2995	0	6	0.01	0.252882	4.66039	Up	0.0190552	0.0434244	VSX2	visual system homeobox 2	K09336	GO:0031981//nuclear lumen	GO:0001071//nucleic acid binding transcription factor activity;GO:0003677//DNA binding	GO:0001654//eye development;GO:0006357//regulation of transcription from RNA polymerase II promoter;GO:0008283//cell proliferation;GO:0009653//anatomical structure morphogenesis;GO:0030182//neuron differentiation;GO:0050953//sensory perception of light stimulus	gi|34365783|ref|NP_878314.1|/2.38365e-166/1
649330	1002	0	2	0.01	0.251957	4.6551	Up	0.272194	0.414336	LOC649330	heterogeneous nuclear ribonucleoprotein C-like	K12884	GO:0044424//intracellular part	GO:0005488//binding	-	gi|410171180|ref|XP_003960163.1|/2.2267e-118/1
4477	503	0	1	0.01	0.250955	4.64936	Up	0.529172	0.645041	MSMB	microseminoprotein, beta-	-	GO:0043231//intracellular membrane-bounded organelle;GO:0044421//extracellular region part	-	-	gi|4557036|ref|NP_002434.1|/3.31271e-65/1
27006	513	0	1	0.01	0.246063	4.62096	Up	0.529172	0.649721	FGF22	fibroblast growth factor 22	K04358	GO:0031981//nuclear lumen;GO:0044421//extracellular region part	GO:0005102//receptor binding	GO:0007169//transmembrane receptor protein tyrosine kinase signaling pathway;GO:0048869//cellular developmental process	gi|10190672|ref|NP_065688.1|/1.1669e-76/1
11126	1559	0	3	0.01	0.242906	4.60233	Up	0.140011	0.246152	CD160	CD160 molecule	K06542	GO:0031225//anchored to membrane	GO:0004888//transmembrane signaling receptor activity;GO:0005515//protein binding	GO:0002682//regulation of immune system process;GO:0006952//defense response;GO:0007165//signal transduction	gi|5901910|ref|NP_008984.1|/6.96005e-97/1
57191	1566	0	3	0.01	0.241821	4.59587	Up	0.140011	0.246733	VN1R1	vomeronasal 1 receptor 1	K04614	GO:0031224//intrinsic to membrane	GO:0004930//G-protein coupled receptor activity	GO:0010033//response to organic substance	gi|10190668|ref|NP_065684.1|/0/1
64344	5899	0	11	0.01	0.235385	4.55695	Up	0.000686168	0.00202314	HIF3A	hypoxia inducible factor 3, alpha subunit	K09096	GO:0043231//intracellular membrane-bounded organelle	GO:0003676//nucleic acid binding;GO:0060089	GO:0006351//transcription, DNA-dependent	gi|90421311|ref|NP_690008.2|/0/1
83595	3219	0	6	0.01	0.235285	4.55634	Up	0.0190552	0.0434304	SOX7	SRY (sex determining region Y)-box 7	K09270	GO:0043231//intracellular membrane-bounded organelle	GO:0000981//sequence-specific DNA binding RNA polymerase II transcription factor activity;GO:0030528//transcription regulator activity;GO:0043565//sequence-specific DNA binding	GO:0001704//formation of primary germ layer;GO:0006355//regulation of transcription, DNA-dependent;GO:0008283//cell proliferation;GO:0010952//positive regulation of peptidase activity;GO:0030111//regulation of Wnt receptor signaling pathway	gi|13899269|ref|NP_113627.1|/0/1
343505	1611	0	3	0.01	0.235066	4.55499	Up	0.140011	0.246574	NBPF7	neuroblastoma breakpoint family, member 7	-	GO:0044424//intracellular part	-	-	gi|114158664|ref|NP_001041445.1|/0/1
23434	2700	0	5	0.01	0.23376	4.54696	Up	0.037045	0.0782511	C3orf27	chromosome 3 open reading frame 27	-	-	-	-	gi|6680081|ref|NP_031380.1|/8.52467e-83/1
6998	2710	0	5	0.01	0.232897	4.54162	Up	0.037045	0.0783519	TDGF1P3	teratocarcinoma-derived growth factor 1 pseudogene 3	K11447;K01539;K00939;K00591	GO:0019898//extrinsic to membrane;GO:0031224//intrinsic to membrane;GO:0043231//intracellular membrane-bounded organelle;GO:0044421//extracellular region part;GO:0044444//cytoplasmic part	GO:0005102//receptor binding	GO:0000165//MAPK cascade;GO:0000578//embryonic axis specification;GO:0001709//cell fate determination;GO:0001934//positive regulation of protein phosphorylation;GO:0001952//regulation of cell-matrix adhesion;GO:0006357//regulation of transcription from RNA polymerase II promoter;GO:0006915//apoptotic process;GO:0007169//transmembrane receptor protein tyrosine kinase signaling pathway;GO:0007179//…	gi|12239886|gb|AAG49538.1|AF251549_1/1.14603e-111/1
100129480	1084	0	2	0.01	0.232897	4.54162	Up	0.272194	0.415337	C3orf83	uncharacterized LOC100129480	K11447;K01539;K00939;K00591	-	-	-	gi|305632810|ref|NP_001182208.1|/1.05564e-124/1
140776	543	0	1	0.01	0.232469	4.53896	Up	0.529172	0.646722	SMCR9	Smith-Magenis syndrome chromosome region, candidate 9	K10692	GO:0044424//intracellular part	GO:0019787//small conjugating protein ligase activity;GO:0019904//protein domain specific binding;GO:0046914//transition metal ion binding	GO:0016567//protein ubiquitination;GO:0051259//protein oligomerization	gi|343183341|ref|NP_001230241.1|/1.51628e-99/1
146562	2716	0	5	0.01	0.232383	4.53843	Up	0.037045	0.0783318	C16orf71	chromosome 16 open reading frame 71	-	-	-	-	gi|59710085|ref|NP_631909.2|/0/1
79857	1630	0	3	0.01	0.232326	4.53808	Up	0.140011	0.246839	FLJ13224	uncharacterized LOC79857	-	-	-	-	gi|10435157|dbj|BAB14510.1|/5.65603e-81/1
345456	548	0	1	0.01	0.230347	4.52574	Up	0.529172	0.64485	PFN3	profilin 3	K05759	GO:0005856//cytoskeleton	GO:0008092//cytoskeletal protein binding	GO:0007010//cytoskeleton organization	gi|71274140|ref|NP_001025057.1|/6.52751e-74/1
137797	550	0	1	0.01	0.22951	4.52048	Up	0.529172	0.665702	LYPD2	LY6/PLAUR domain containing 2	-	GO:0016020//membrane	-	-	gi|45387925|ref|NP_991108.1|/1.08597e-44/1
1517	1105	0	2	0.01	0.228471	4.51394	Up	0.272194	0.420179	CTSLP2	cathepsin L1 pseudogene 2	K01365	GO:0000323//lytic vacuole	GO:0004175//endopeptidase activity;GO:0005488//binding	GO:0019538//protein metabolic process	gi|332260024|ref|XP_003279085.1|/1.00499e-53/1
7425	2586	1	24	0.0517037	1.17151	4.50196	Up	1.59121e-06	6.37765e-06	VGF	VGF nerve growth factor inducible	-	GO:0031982//vesicle;GO:0044421//extracellular region part;GO:0044464//cell part	-	GO:0010033//response to organic substance;GO:0032501//multicellular organismal process;GO:0065007//biological regulation	gi|17136078|ref|NP_003369.2|/1.73901e-93/1
25823	1124	0	2	0.01	0.224609	4.48935	Up	0.272194	0.417471	TPSG1	tryptase gamma 1	K09615	GO:0016021//integral to membrane	GO:0004175//endopeptidase activity	GO:0019538//protein metabolic process	gi|156938340|ref|NP_036599.3|/2.72365e-155/1
100528031	1689	0	3	0.01	0.22421	4.48678	Up	0.140011	0.246047	FKBP1A-SDCBP2	FKBP1A-SDCBP2 readthrough (non-protein coding)	K09568;K506;K04531	GO:0016020//membrane;GO:0044424//intracellular part	GO:0042802//identical protein binding;GO:0046983//protein dimerization activity	GO:0006810//transport;GO:0007165//signal transduction;GO:0048731	gi|134152672|ref|NP_536737.3|/4.01598e-154/1
100874249	564	0	1	0.01	0.223813	4.48422	Up	0.529172	0.657043	DENND5B-AS1	DENND5B antisense RNA 1	K09228;K00797	-	-	-	gi|119585977|gb|EAW65573.1|/3.17993e-10/1
100129722	1701	0	3	0.01	0.222629	4.47657	Up	0.140011	0.24745	LOC100129722	uncharacterized LOC100129722	-	-	-	-	gi|375493557|ref|NP_001243629.1|/3.13723e-67/1
284276	2273	0	4	0.01	0.222139	4.47339	Up	0.072019	0.140104	LINC00908	uncharacterized LOC284276	K11447;K09131;K00939;K00797	-	-	-	gi|119586985|gb|EAW66581.1|/9.07161e-91/1
347411	571	0	1	0.01	0.221069	4.46642	Up	0.529172	0.664277	MPC1L	mitochondrial pyruvate carrier 1-like	-	-	-	-	gi|306922396|ref|NP_001182451.1|/2.98053e-51/1
606724	571	0	1	0.01	0.221069	4.46642	Up	0.529172	0.661697	LOC606724	coronin, actin binding protein, 1A pseudogene	K13882	GO:0015629//actin cytoskeleton;GO:0030139//endocytic vesicle;GO:0031252//cell leading edge;GO:0043234//protein complex;GO:0044430//cytoskeletal part;GO:0044459//plasma membrane part	GO:0003779//actin binding;GO:0019900//kinase binding;GO:0042802//identical protein binding	GO:0006897//endocytosis;GO:0006906//vesicle fusion;GO:0006935//chemotaxis;GO:0006952//defense response;GO:0007155//cell adhesion;GO:0030030//cell projection organization;GO:0050900//leukocyte migration;GO:0051125//regulation of actin nucleation	gi|466003043|ref|XP_004268686.1|/5.06419e-11/1
3039	576	0	1	0.01	0.21915	4.45385	Up	0.529172	0.644658	HBA1	hemoglobin, alpha 1	K13822	GO:0015935//small ribosomal subunit;GO:0043234//protein complex	GO:0005506//iron ion binding;GO:0005515//protein binding;GO:0016209//antioxidant activity;GO:0022892	GO:0000302//response to reactive oxygen species;GO:0008219//cell death;GO:0015669//gas transport;GO:0042743//hydrogen peroxide metabolic process;GO:0051259//protein oligomerization	gi|254839673|pdb|3IA3|B/3.55017e-76/1
64499	1165	0	2	0.01	0.216705	4.43766	Up	0.272194	0.419824	TPSB2	tryptase beta 2 (gene/pseudogene)	K01340	GO:0044421//extracellular region part	GO:0004175//endopeptidase activity;GO:0005488//binding	GO:0006950//response to stress;GO:0019538//protein metabolic process	gi|68508970|ref|NP_077078.5|/2.77452e-158/1
246705	583	0	1	0.01	0.216519	4.43642	Up	0.529172	0.656794	LINC00314	long intergenic non-protein coding RNA 314	-	-	-	-	gi|119630349|gb|EAX09944.1|/1.16723e-37/1
100127889	1176	0	2	0.01	0.214678	4.4241	Up	0.272194	0.415955	C10orf131	chromosome 10 open reading frame 131	-	-	-	-	gi|201023311|ref|NP_001123918.2|/1.51466e-87/1
81606	2956	0	5	0.01	0.213516	4.41627	Up	0.037045	0.0782914	LBH	limb bud and heart development	-	GO:0031981//nuclear lumen	GO:0030528//transcription regulator activity	GO:0006355//regulation of transcription, DNA-dependent;GO:0032501//multicellular organismal process	gi|10834656|gb|AAG23758.1|AF258555_1/2.84777e-71/1
6590	598	0	1	0.01	0.211088	4.39977	Up	0.529172	0.641422	SLPI	secretory leukocyte peptidase inhibitor	-	GO:0044421//extracellular region part	GO:0004866//endopeptidase inhibitor activity	GO:0010466//negative regulation of peptidase activity	gi|4507065|ref|NP_003055.1|/1.69746e-79/1
100874300	599	0	1	0.01	0.210735	4.39736	Up	0.529172	0.650645	SYNJ2-IT1	SYNJ2 intronic transcript 1 (non-protein coding)	K09228;K14443;K00797	-	-	-	gi|119622992|gb|EAX02587.1|/5.7566e-11/1
1048	3600	0	6	0.01	0.210384	4.39495	Up	0.0190552	0.0434545	CEACAM5	carcinoembryonic antigen-related cell adhesion molecule 5	K06499	GO:0016021//integral to membrane;GO:0044459//plasma membrane part	-	-	gi|98986445|ref|NP_004354.2|/0/1
503640	1215	0	2	0.01	0.207787	4.37703	Up	0.272194	0.419509	ARGFXP2	arginine-fifty homeobox pseudogene 2	K09337	GO:0043231//intracellular membrane-bounded organelle	GO:0005488//binding	GO:0006351//transcription, DNA-dependent	gi|397509762|ref|XP_003825284.1|/2.06835e-137/1
441476	1221	0	2	0.01	0.206766	4.36992	Up	0.272194	0.413569	C9orf173	chromosome 9 open reading frame 173	-	-	-	-	gi|375493557|ref|NP_001243629.1|/3.11521e-163/1
64433	611	0	1	0.01	0.206596	4.36874	Up	0.529172	0.647348	LINC00244	long intergenic non-protein coding RNA 244	-	-	-	-	gi|205692347|sp|P0C855.1|CG004_HUMAN/2.06766e-43/1
145407	3082	0	5	0.01	0.204787	4.35605	Up	0.037045	0.0782713	C14orf37	chromosome 14 open reading frame 37	K10955;K15288	GO:0031224//intrinsic to membrane	-	-	gi|194387244|dbj|BAG59986.1|/0/1
400745	3834	3	65	0.104621	2.14006	4.3544	Up	1.10829e-15	8.54213e-15	SH2D5	SH2 domain containing 5	K10394	-	-	-	gi|395731036|ref|XP_002811393.2|/0/1
138065	1237	0	2	0.01	0.204091	4.35114	Up	0.272194	0.415685	RNF183	ring finger protein 183	-	GO:0031224//intrinsic to membrane	GO:0046914//transition metal ion binding	-	gi|395740842|ref|XP_003777476.1|/4.90041e-108/1
26239	619	0	1	0.01	0.203926	4.34998	Up	0.529172	0.654271	LCE2B	late cornified envelope 2B	-	-	-	-	-
2255	627	0	1	0.01	0.201324	4.33145	Up	0.529172	0.657888	FGF10	fibroblast growth factor 10	K04358	GO:0016020//membrane;GO:0043231//intracellular membrane-bounded organelle;GO:0044421//extracellular region part	GO:0005104//fibroblast growth factor receptor binding;GO:0005539//glycosaminoglycan binding;GO:0030528//transcription regulator activity	GO:0001656//metanephros development;GO:0001934//positive regulation of protein phosphorylation;GO:0001942//hair follicle development;GO:0002237//response to molecule of bacterial origin;GO:0003156//regulation of organ formation;GO:0006275//regulation of DNA replication;GO:0006282//regulation of DNA repair;GO:0006915//apoptotic process;GO:0007050//cell cycle arrest;GO:0007224//smoothened signaling…	gi|4758360|ref|NP_004456.1|/7.66123e-105/1
171484	1255	0	2	0.01	0.201164	4.3303	Up	0.272194	0.414951	FAM9C	family with sequence similarity 9, member C	-	GO:0043231//intracellular membrane-bounded organelle	-	-	gi|397468097|ref|XP_003805732.1|/1.47368e-67/1
93145	1899	0	3	0.01	0.199416	4.31771	Up	0.140011	0.246337	OLFM2	olfactomedin 2	K04594	-	-	-	gi|17157993|ref|NP_477512.1|/0/1
114036	1269	0	2	0.01	0.198945	4.3143	Up	0.272194	0.418801	LINC00310	long intergenic non-protein coding RNA 310	-	-	-	-	gi|21434703|gb|AAM53514.1|AF426258_1/3.21235e-30/1
283579	646	0	1	0.01	0.195403	4.28838	Up	0.529172	0.644133	C14orf178	chromosome 14 open reading frame 178	K01530;K08671	-	-	-	gi|28212280|ref|NP_777603.1|/3.61633e-60/1
205860	1300	0	2	0.01	0.194201	4.27948	Up	0.272194	0.41888	TRIML2	tripartite motif family-like 2	K12039	-	GO:0003824//catalytic activity	-	gi|119625014|gb|EAX04609.1|/0/1
79444	1322	0	2	0.01	0.190969	4.25527	Up	0.272194	0.418292	BIRC7	baculoviral IAP repeat containing 7	K16061	GO:0043231//intracellular membrane-bounded organelle	GO:0005515//protein binding;GO:0046914//transition metal ion binding	GO:0000187//activation of MAPK activity;GO:0000737//DNA catabolic process, endonucleolytic;GO:0043066//negative regulation of apoptotic process	gi|21536421|ref|NP_647478.1|/6.44549e-162/1
256880	1985	0	3	0.01	0.190776	4.25381	Up	0.140011	0.24769	LOC256880	uncharacterized LOC256880	K11251;K11447;K00939	-	-	-	gi|441644007|ref|XP_004090561.1|/2.60536e-30/1
3777	3978	0	6	0.01	0.190393	4.25091	Up	0.0190552	0.0434364	KCNK3	potassium channel, subfamily K, member 3	K04914	GO:0016021//integral to membrane	GO:0004871//signal transducer activity;GO:0005249//voltage-gated potassium channel activity;GO:0042802//identical protein binding;GO:0046983//protein dimerization activity	GO:0001666//response to hypoxia;GO:0007267//cell-cell signaling;GO:0007417//central nervous system development;GO:0010043//response to zinc ion;GO:0030001//metal ion transport;GO:0034220//ion transmembrane transport;GO:0048839//inner ear development;GO:0051480//cytosolic calcium ion homeostasis	gi|402890312|ref|XP_003908432.1|/0/1
442578	1993	0	3	0.01	0.190011	4.24801	Up	0.140011	0.246813	STAG3L3	stromal antigen 3-like 3	K13055	GO:0000795//synaptonemal complex;GO:0008278//cohesin complex;GO:0043073//germ cell nucleus	-	GO:0007129//synapsis	gi|332321725|sp|P0CL83.1|ST3L1_HUMAN/4.35885e-110/1
4826	1338	0	2	0.01	0.188685	4.23791	Up	0.272194	0.415105	NNAT	neuronatin	K00850	GO:0044424//intracellular part	-	GO:0007417//central nervous system development;GO:0008104//protein localization;GO:0009746;GO:0018065//protein-cofactor linkage;GO:0030154//cell differentiation;GO:0050796//regulation of insulin secretion	gi|426242021|ref|XP_004014877.1|/4.67594e-59/1
130540	2013	0	3	0.01	0.188123	4.2336	Up	0.140011	0.246442	ALS2CR12	amyotrophic lateral sclerosis 2 (juvenile) chromosome region, candidate 12	-	GO:0044424//intracellular part	GO:0005488//binding	GO:0033124//regulation of GTP catabolic process	gi|189011592|ref|NP_001120863.1|/0/1
3204	2018	0	3	0.01	0.187657	4.23002	Up	0.140011	0.247078	HOXA7	homeobox A7	K09307	GO:0043231//intracellular membrane-bounded organelle	GO:0001071//nucleic acid binding transcription factor activity;GO:0003677//DNA binding;GO:0005515//protein binding;GO:0030528//transcription regulator activity	GO:0001952//regulation of cell-matrix adhesion;GO:0002683//negative regulation of immune system process;GO:0002762//negative regulation of myeloid leukocyte differentiation;GO:0003002//regionalization;GO:0006357//regulation of transcription from RNA polymerase II promoter;GO:0030857//negative regulation of epithelial cell differentiation;GO:0048562//embryonic organ morphogenesis;GO:0048646//anato…	gi|24497556|ref|NP_008827.2|/9.90054e-102/1
100359394	1352	0	2	0.01	0.186731	4.22289	Up	0.272194	0.415801	LINC00102	long intergenic non-protein coding RNA 102	K11447;K01539;K00939;K00591	-	-	-	gi|355561739|gb|EHH18371.1|/5.796e-27/1
144817	2035	0	3	0.01	0.186089	4.21792	Up	0.140011	0.24761	LINC00330	long intergenic non-protein coding RNA 330	K11447;K00939;K00797	-	-	-	gi|119629122|gb|EAX08717.1|/2.03619e-70/1
5997	1375	0	2	0.01	0.183608	4.19856	Up	0.272194	0.413837	RGS2	regulator of G-protein signaling 2, 24kDa	K07524	GO:0016020//membrane;GO:0043231//intracellular membrane-bounded organelle	GO:0005515//protein binding;GO:0008047//enzyme activator activity;GO:0060089	GO:0007186//G-protein coupled receptor signaling pathway;GO:0043087//regulation of GTPase activity;GO:0045444//fat cell differentiation;GO:0048232//male gamete generation	gi|4506517|ref|NP_002914.1|/9.6824e-108/1
29991	689	0	1	0.01	0.183208	4.19541	Up	0.529172	0.664226	OBP2A	odorant binding protein 2A	K01830	-	GO:0005488//binding	GO:0007606//sensory perception of chemical stimulus;GO:0007610//behavior	gi|7657405|ref|NP_055397.1|/4.37844e-94/1
728228	692	0	1	0.01	0.182414	4.18914	Up	0.529172	0.658936	LOC728228	uncharacterized LOC728228	-	-	-	-	gi|119630861|gb|EAX10456.1|/1.76727e-34/1
400221	1386	0	2	0.01	0.182151	4.18706	Up	0.272194	0.413263	FLJ22447	uncharacterized LOC400221	-	-	-	-	-
64211	2084	0	3	0.01	0.181714	4.18359	Up	0.140011	0.246866	LHX5	LIM homeobox 5	K09372	GO:0043231//intracellular membrane-bounded organelle	GO:0001071//nucleic acid binding transcription factor activity;GO:0003677//DNA binding;GO:0046914//transition metal ion binding	GO:0006351//transcription, DNA-dependent;GO:0007267//cell-cell signaling;GO:0008283//cell proliferation;GO:0021533//cell differentiation in hindbrain;GO:0021543//pallium development;GO:0021872//forebrain generation of neurons;GO:0022037//metencephalon development	gi|11641283|ref|NP_071758.1|/0/1
441457	4194	0	6	0.01	0.180587	4.17462	Up	0.0190552	0.0434787	NUTM2G	NUT family member 2G	K09228;K06236	-	-	-	gi|282721027|ref|NP_001164212.1|/0/1
286411	1398	0	2	0.01	0.180587	4.17462	Up	0.272194	0.414182	LINC00632	uncharacterized LOC286411	K11447;K01539;K00939;K00591	GO:0034399//nuclear periphery	GO:0005488//binding;GO:0016564//transcription repressor activity	GO:0000122//negative regulation of transcription from RNA polymerase II promoter;GO:0007599//hemostasis;GO:0010551	gi|410041450|ref|XP_003951000.1|/7.47411e-39/1
375307	1414	0	2	0.01	0.178544	4.15821	Up	0.272194	0.413301	C2orf62	chromosome 2 open reading frame 62	-	-	-	-	gi|38348396|ref|NP_940961.1|/0/1
100133669	709	0	1	0.01	0.17804	4.15413	Up	0.529172	0.650938	LOC100133669	uncharacterized LOC100133669	-	-	-	-	gi|119602697|gb|EAW82291.1|/2.82397e-67/1
9476	1438	0	2	0.01	0.175564	4.13392	Up	0.272194	0.414566	NAPSA	napsin A aspartic peptidase	K08565	-	GO:0004175//endopeptidase activity	GO:0019538//protein metabolic process	gi|4758754|ref|NP_004842.1|/0/1
153770	725	0	1	0.01	0.174111	4.12193	Up	0.529172	0.644898	PLAC8L1	PLAC8-like 1	-	-	-	-	gi|71274180|ref|NP_001025040.1|/1.03921e-104/1
643008	4368	0	6	0.01	0.173393	4.11598	Up	0.0190552	0.0434485	SMIM5	small integral membrane protein 5	K11447;K01539;K00939;K00591	-	-	-	gi|33341746|gb|AAQ15244.1|AF370408_1/1.18064e-27/1
80741	738	0	1	0.01	0.171044	4.09629	Up	0.529172	0.645665	LY6G5C	lymphocyte antigen 6 complex, locus G5C	K06846	-	-	-	gi|262118212|ref|NP_079538.3|/5.99851e-79/1
100507331	1476	0	2	0.01	0.171044	4.09629	Up	0.272194	0.414144	ZSWIM8-AS1	ZSWIM8 antisense RNA 1	-	-	-	-	gi|109706944|gb|AAI17206.1|/5.48542e-112/1
100526830	2218	0	3	0.01	0.170735	4.09369	Up	0.140011	0.24631	SLX1A-SULT1A3	SLX1A-SULT1A3 readthrough (non-protein coding)	K01014	GO:0044444//cytoplasmic part	GO:0008146//sulfotransferase activity	GO:0006576//cellular biogenic amine metabolic process;GO:0006629//lipid metabolic process;GO:0006790//sulfur compound metabolic process;GO:0009698//phenylpropanoid metabolic process	gi|29550921|ref|NP_808220.1|/3.29469e-162/1
126393	1480	0	2	0.01	0.170582	4.09239	Up	0.272194	0.420061	HSPB6	heat shock protein, alpha-crystallin-related, B6	K09545	GO:0043231//intracellular membrane-bounded organelle	GO:0005198//structural molecule activity;GO:0042802//identical protein binding	GO:0006936//muscle contraction;GO:0006950//response to stress	gi|194388432|dbj|BAG60184.1|/2.03231e-70/1
155051	746	0	1	0.01	0.16921	4.08074	Up	0.529172	0.647831	CRYGN	crystallin, gamma N	K01886	-	GO:0005198//structural molecule activity	-	gi|21389517|ref|NP_653328.1|/9.3473e-104/1
50652	3735	0	5	0.01	0.168983	4.07881	Up	0.037045	0.0783721	PCA3	prostate cancer antigen 3 (non-protein coding)	-	-	-	-	gi|119582997|gb|EAW62593.1|/2.67463e-37/1
56033	1498	0	2	0.01	0.168532	4.07495	Up	0.272194	0.417744	BARX1	BARX homeobox 1	K09361	GO:0005694//chromosome;GO:0043231//intracellular membrane-bounded organelle	GO:0001071//nucleic acid binding transcription factor activity;GO:0003677//DNA binding	GO:0003002//regionalization;GO:0006351//transcription, DNA-dependent;GO:0007154//cell communication;GO:0016055//Wnt receptor signaling pathway;GO:0030154//cell differentiation;GO:0048534	gi|153218470|ref|NP_067545.3|/4.86879e-108/1
100131496	2253	0	3	0.01	0.168083	4.0711	Up	0.140011	0.247584	LOC100131496	uncharacterized LOC100131496	K09228;K14693;K11447;K00939	-	-	-	gi|119596124|gb|EAW75718.1|/3.87226e-110/1
84659	1511	0	2	0.01	0.167082	4.06248	Up	0.272194	0.419115	RNASE7	ribonuclease, RNase A family, 7	K01172	-	GO:0005488//binding;GO:0016892	GO:0006952//defense response;GO:0051707//response to other organism	gi|153252081|ref|NP_115961.2|/1.44226e-83/1
100130357	2305	0	3	0.01	0.164291	4.03818	Up	0.140011	0.247744	LOC100130357	uncharacterized LOC100130357	K03914;K08857	-	-	-	gi|119575726|gb|EAW55322.1|/6.40932e-84/1
392509	1539	0	2	0.01	0.164042	4.03599	Up	0.272194	0.417276	ARL13A	ADP-ribosylation factor-like 13A	K07961	-	GO:0032561//guanyl ribonucleotide binding	-	gi|241982689|ref|NP_001155963.1|/5.7531e-137/1
81343	770	0	1	0.01	0.163936	4.03506	Up	0.529172	0.654913	OR10V2P	olfactory receptor, family 10, subfamily V, member 2 pseudogene	K04257	-	GO:0004888//transmembrane signaling receptor activity	GO:0023052//signaling	gi|57099863|ref|XP_540562.1|/1.62708e-91/1
158376	1546	0	2	0.01	0.163299	4.02945	Up	0.272194	0.41399	LINC00961	uncharacterized LOC158376	-	-	-	-	gi|119578726|gb|EAW58322.1|/4.11325e-33/1
6123	1547	0	2	0.01	0.163194	4.02851	Up	0.272194	0.417588	RPL3L	ribosomal protein L3-like	K02925	GO:0030529//ribonucleoprotein complex;GO:0044444//cytoplasmic part	GO:0003676//nucleic acid binding;GO:0005198//structural molecule activity	GO:0006412//translation;GO:0019080;GO:0031016//pancreas development	gi|4826988|ref|NP_005052.1|/0/1
50509	6192	0	8	0.01	0.163088	4.02758	Up	0.00504174	0.0129329	COL5A3	collagen, type V, alpha 3	K06236	-	-	-	gi|296232847|ref|XP_002807839.1|/0/1
161931	2322	0	3	0.01	0.163088	4.02758	Up	0.140011	0.247344	ADAD2	adenosine deaminase domain containing 2	K12968;K13194	GO:0044464//cell part	GO:0003723//RNA binding;GO:0016814//hydrolase activity, acting on carbon-nitrogen (but not peptide) bonds, in cyclic amidines	GO:0010467//gene expression	gi|223972690|ref|NP_001138872.1|/0/1
132299	777	0	1	0.01	0.162459	4.022	Up	0.529172	0.658287	OCIAD2	OCIA domain containing 2	-	GO:0019866//organelle inner membrane;GO:0043231//intracellular membrane-bounded organelle	-	-	gi|62244044|ref|NP_001014446.1|/4.23893e-78/1
100507135	777	0	1	0.01	0.162459	4.022	Up	0.529172	0.647686	SPG20OS	SPG20 opposite strand	-	-	-	-	gi|332841255|ref|XP_509767.3|/6.41104e-45/1
1088	2333	0	3	0.01	0.162319	4.02076	Up	0.140011	0.247771	CEACAM8	carcinoembryonic antigen-related cell adhesion molecule 8	K06499	GO:0005626//insoluble fraction;GO:0016021//integral to membrane;GO:0044421//extracellular region part	-	GO:0002376//immune system process;GO:0007154//cell communication;GO:0007166//cell surface receptor signaling pathway;GO:0016337//cell-cell adhesion;GO:0048646//anatomical structure formation involved in morphogenesis;GO:0048870//cell motility	gi|21314600|ref|NP_001807.2|/0/1
29935	1560	0	2	0.01	0.161834	4.01644	Up	0.272194	0.41553	RPA4	replication protein A4, 30kDa	K10741	GO:0031981//nuclear lumen;GO:0043234//protein complex	GO:0005515//protein binding;GO:0043566//structure-specific DNA binding	GO:0006261//DNA-dependent DNA replication;GO:0006281//DNA repair;GO:0022402//cell cycle process	gi|9558731|ref|NP_037479.1|/2.71798e-117/1
1415	781	0	1	0.01	0.161627	4.01459	Up	0.529172	0.651475	CRYBB2	crystallin, beta B2	K01886	-	GO:0005198//structural molecule activity;GO:0042802//identical protein binding	GO:0001654//eye development;GO:0050953//sensory perception of light stimulus	gi|395833747|ref|XP_003789882.1|/1.04817e-116/1
1469	782	0	1	0.01	0.16142	4.01275	Up	0.529172	0.652013	CST1	cystatin SN	K13900;K13897;K13898	-	GO:0004866//endopeptidase inhibitor activity	-	gi|19882251|ref|NP_001889.2|/1.17513e-67/1
100852410	783	0	1	0.01	0.161214	4.0109	Up	0.529172	0.6526	ZRANB2-AS2	ZRANB2 antisense RNA 2 (head to head)	-	-	-	-	-
51352	2354	0	3	0.01	0.160871	4.00784	Up	0.140011	0.246601	WT1-AS	WT1 antisense RNA	-	-	-	-	gi|410169852|ref|XP_003960914.1|/1.51881e-72/1
57221	14895	1	17	0.00897655	0.14407	4.00446	Up	0.000123806	0.000405128	KIAA1244	KIAA1244	K11447;K00939	GO:0031224//intrinsic to membrane;GO:0044424//intracellular part	GO:0005083//small GTPase regulator activity	GO:0032011//ARF protein signal transduction	gi|154350241|ref|NP_065073.3|/0/1
100506428	1575	0	2	0.01	0.160293	4.00264	Up	0.272194	0.415878	CBR3-AS1	CBR3 antisense RNA 1	K02997;K00084	GO:0015935//small ribosomal subunit;GO:0031981//nuclear lumen;GO:0044444//cytoplasmic part	GO:0003723//RNA binding;GO:0003824//catalytic activity;GO:0005198//structural molecule activity;GO:0016616//oxidoreductase activity, acting on the CH-OH group of donors, NAD or NADP as acceptor;GO:0050661//NADP binding	GO:0006412//translation;GO:0008283//cell proliferation;GO:0019080;GO:0031016//pancreas development;GO:0042374	gi|444727369|gb|ELW67867.1|/3.73901e-12/1
170691	6331	0	8	0.01	0.159508	3.99555	Up	0.00504174	0.0129308	ADAMTS17	ADAM metallopeptidase with thrombospondin type 1 motif, 17	K08631	GO:0031012//extracellular matrix;GO:0044464//cell part	GO:0004175//endopeptidase activity;GO:0046914//transition metal ion binding	GO:0019538//protein metabolic process	gi|110611170|ref|NP_620688.2|/0/1
132203	1586	0	2	0.01	0.159181	3.99259	Up	0.272194	0.414528	SNTN	sentan, cilia apical structure protein	K11447;K01539;K00939;K09254	GO:0042995//cell projection	GO:0046872//metal ion binding	-	gi|122937510|ref|NP_001074006.1|/2.38259e-76/1
4897	6406	0	8	0.01	0.15764	3.97856	Up	0.00504174	0.0129349	NRCAM	neuronal cell adhesion molecule	K06756	GO:0009986//cell surface;GO:0016021//integral to membrane;GO:0043005//neuron projection	GO:0008092//cytoskeletal protein binding	GO:0001558//regulation of cell growth;GO:0006935//chemotaxis;GO:0007155//cell adhesion;GO:0007409//axonogenesis;GO:0016477//cell migration;GO:0033036;GO:0045161//neuronal ion channel clustering;GO:0045597//positive regulation of cell differentiation;GO:0050877//neurological system process	gi|81158226|ref|NP_001032209.1|/0/1
114898	2411	0	3	0.01	0.157068	3.97332	Up	0.140011	0.246998	C1QTNF2	C1q and tumor necrosis factor related protein 2	K07296	GO:0044421//extracellular region part	GO:0005515//protein binding	GO:0000165//MAPK cascade;GO:0005979//regulation of glycogen biosynthetic process;GO:0010828//positive regulation of glucose transport;GO:0045923//positive regulation of fatty acid metabolic process;GO:0051259//protein oligomerization	gi|441595926|ref|XP_003268651.2|/4.69725e-77/1
124093	1611	0	2	0.01	0.156711	3.97003	Up	0.272194	0.414682	CCDC78	coiled-coil domain containing 78	-	-	-	-	gi|119606140|gb|EAW85734.1|/0/1
8698	1612	0	2	0.01	0.156613	3.96914	Up	0.272194	0.417393	S1PR4	sphingosine-1-phosphate receptor 4	K04293	GO:0016021//integral to membrane	GO:0005488//binding;GO:0045125	GO:0002376//immune system process;GO:0007188//adenylate cyclase-modulating G-protein coupled receptor signaling pathway;GO:0010863//positive regulation of phospholipase C activity;GO:0051480//cytosolic calcium ion homeostasis	gi|4503459|ref|NP_003766.1|/0/1
645700	1614	0	2	0.01	0.156419	3.96735	Up	0.272194	0.415646	ZNF890P	zinc finger protein 890, pseudogene	K09228	-	-	-	gi|395738096|ref|XP_003777031.1|/3.13664e-128/1
27010	2449	0	3	0.01	0.154631	3.95076	Up	0.140011	0.246389	TPK1	thiamin pyrophosphokinase 1	K00949	GO:0044444//cytoplasmic part	GO:0016778;GO:0032559	GO:0006796//phosphate-containing compound metabolic process;GO:0009108//coenzyme biosynthetic process;GO:0042723//thiamine-containing compound metabolic process	gi|21362110|ref|NP_071890.2|/2.3333e-140/1
399967	1640	0	2	0.01	0.15394	3.94429	Up	0.272194	0.416498	PATE2	prostate and testis expressed 2	-	GO:0044421//extracellular region part	-	-	gi|47086459|ref|NP_997720.1|/4.39321e-57/1
246329	1643	0	2	0.01	0.153658	3.94166	Up	0.272194	0.413224	STAC3	SH3 and cysteine rich domain 3	K08010;K04705;K07366	-	GO:0005515//protein binding;GO:0043169//cation binding	GO:0007165//signal transduction	gi|21450838|ref|NP_659501.1|/1.41266e-180/1
121355	822	0	1	0.01	0.153565	3.94078	Up	0.529172	0.663263	GTSF1	gametocyte specific factor 1	K02728	GO:0044424//intracellular part	GO:0043169//cation binding	-	gi|332207673|ref|XP_003252919.1|/7.73383e-113/1
121456	3306	0	4	0.01	0.152729	3.9329	Up	0.072019	0.139955	SLC9A7P1	solute carrier family 9, subfamily A (NHE7, cation proton antiporter 7), member 7 pseudogene 1	K12041	GO:0010008//endosome membrane;GO:0012505//endomembrane system;GO:0031224//intrinsic to membrane;GO:0044431//Golgi apparatus part	GO:0005451//monovalent cation:hydrogen antiporter activity;GO:0042802//identical protein binding	GO:0006818//hydrogen transport;GO:0030001//metal ion transport;GO:0034220//ion transmembrane transport;GO:0055067	gi|381342465|ref|NP_001244220.1|/0/1
1571	1667	0	2	0.01	0.151446	3.92073	Up	0.272194	0.413722	CYP2E1	cytochrome P450, family 2, subfamily E, polypeptide 1	K07415	GO:0005789//endoplasmic reticulum membrane;GO:0042598	GO:0004497//monooxygenase activity;GO:0005506//iron ion binding;GO:0005515//protein binding	GO:0006721//terpenoid metabolic process;GO:0009719;GO:0010033//response to organic substance	gi|197102190|ref|NP_001126809.1|/0/1
3714	5845	0	7	0.01	0.151174	3.91814	Up	0.0098016	0.023751	JAG2	jagged 2	K06052	GO:0005626//insoluble fraction;GO:0016021//integral to membrane;GO:0044444//cytoplasmic part	GO:0005102//receptor binding;GO:0046872//metal ion binding	GO:0002009//morphogenesis of an epithelium;GO:0006915//apoptotic process;GO:0007155//cell adhesion;GO:0007166//cell surface receptor signaling pathway;GO:0008283//cell proliferation;GO:0016477//cell migration;GO:0042476//odontogenesis;GO:0042491//auditory receptor cell differentiation;GO:0043009//chordate embryonic development;GO:0044267//cellular protein metabolic process;GO:0045058//T cell sele…	gi|21704279|ref|NP_660142.1|/0/1
132946	836	0	1	0.01	0.150993	3.91641	Up	0.529172	0.650158	ARL9	ADP-ribosylation factor-like 9	K07957	-	GO:0032561//guanyl ribonucleotide binding	-	gi|74749334|sp|Q6T311.1|ARL9_HUMAN/1.07325e-101/1
162517	1673	0	2	0.01	0.150903	3.91555	Up	0.272194	0.4179	FBXO39	F-box protein 39	K10314	-	-	-	gi|23397500|ref|NP_694962.1|/0/1
100130522	3352	0	4	0.01	0.150633	3.91297	Up	0.072019	0.140004	PARD6G-AS1	PARD6G antisense RNA 1	-	-	-	-	gi|114673760|ref|XP_001156725.1|/5.22536e-35/1
55138	2516	0	3	0.01	0.150513	3.91182	Up	0.140011	0.247211	FAM90A1	family with sequence similarity 90, member A1	-	-	GO:0046914//transition metal ion binding	-	gi|144953905|ref|NP_060558.3|/0/1
121643	3356	0	4	0.01	0.150453	3.91124	Up	0.072019	0.139938	FOXN4	forkhead box N4	K09407	GO:0043231//intracellular membrane-bounded organelle;GO:0043234//protein complex	GO:0000981//sequence-specific DNA binding RNA polymerase II transcription factor activity;GO:0003702//RNA polymerase II transcription factor activity;GO:0005515//protein binding;GO:0016564//transcription repressor activity;GO:0043565//sequence-specific DNA binding;GO:0043566//structure-specific DNA binding	GO:0000122//negative regulation of transcription from RNA polymerase II promoter;GO:0007275//multicellular organismal development;GO:0032583;GO:0044057;GO:0045165//cell fate commitment;GO:0048588//developmental cell growth	gi|166795280|ref|NP_998761.2|/0/1
125965	1679	0	2	0.01	0.150364	3.91039	Up	0.272194	0.416848	COX6B2	cytochrome c oxidase subunit VIb polypeptide 2 (testis)	K02267	GO:0005743//mitochondrial inner membrane	GO:0015002//heme-copper terminal oxidase activity	GO:0006818//hydrogen transport	gi|119592773|gb|EAW72367.1|/9.40854e-71/1
402569	1689	0	2	0.01	0.149474	3.90182	Up	0.272194	0.414259	KPNA7	karyopherin alpha 7 (importin alpha 8)	K15043	GO:0005635//nuclear envelope	GO:0022892	GO:0006605//protein targeting	gi|224589129|ref|NP_001139187.1|/0/1
8787	2540	0	3	0.01	0.149091	3.89812	Up	0.140011	0.247477	RGS9	regulator of G-protein signaling 9	K13765	GO:0031234//extrinsic to internal side of plasma membrane;GO:0043231//intracellular membrane-bounded organelle	GO:0005515//protein binding;GO:0008047//enzyme activator activity;GO:0060089	GO:0007186//G-protein coupled receptor signaling pathway;GO:0048545//response to steroid hormone stimulus;GO:0048731;GO:0050953//sensory perception of light stimulus	gi|260099635|ref|NP_001159405.1|/0/1
4063	2550	0	3	0.01	0.148506	3.89245	Up	0.140011	0.247424	LY9	lymphocyte antigen 9	K06570	GO:0016020//membrane;GO:0031224//intrinsic to membrane	-	GO:0009987//cellular process;GO:0019724//B cell mediated immunity	gi|75991709|ref|NP_001028839.1|/1.40947e-94/1
221662	2467	3	47	0.162593	2.40488	3.88662	Up	7.0557e-11	4.05863e-10	RBM24	RNA binding motif protein 24	K12741;K14411	GO:0044424//intracellular part	GO:0003723//RNA binding;GO:0003729//mRNA binding	GO:0009987//cellular process;GO:0014902//myotube differentiation;GO:0016071//mRNA metabolic process	gi|395830517|ref|XP_003788370.1|/6.5005e-90/1
135886	857	0	1	0.01	0.147293	3.88062	Up	0.529172	0.658337	WBSCR28	Williams-Beuren syndrome chromosome region 28	-	GO:0031224//intrinsic to membrane	-	-	gi|153281226|ref|NP_872310.2|/1.41245e-120/1
7302	864	0	1	0.01	0.1461	3.86888	Up	0.529172	0.653582	TYRO3P	TYRO3P protein tyrosine kinase pseudogene	K05116	GO:0031224//intrinsic to membrane	GO:0004713//protein tyrosine kinase activity;GO:0004871//signal transducer activity;GO:0019900//kinase binding;GO:0032559;GO:0046983//protein dimerization activity	GO:0002695;GO:0006464//cellular protein modification process;GO:0006796//phosphate-containing compound metabolic process;GO:0006909//phagocytosis;GO:0007243//intracellular protein kinase cascade;GO:0016477//cell migration;GO:0030098//lymphocyte differentiation;GO:0043066//negative regulation of apoptotic process;GO:0046903//secretion;GO:0048232//male gamete generation;GO:0048511//rhythmic process…	gi|119612913|gb|EAW92507.1|/2.88845e-134/1
158830	882	0	1	0.01	0.143118	3.83914	Up	0.529172	0.663212	CXorf65	chromosome X open reading frame 65	K05070	-	-	-	gi|70608191|ref|NP_001020436.1|/4.87659e-93/1
4313	3549	0	4	0.01	0.142272	3.83057	Up	0.072019	0.140037	MMP2	matrix metallopeptidase 2 (gelatinase A, 72kDa gelatinase, 72kDa type IV collagenase)	K01398	GO:0016020//membrane;GO:0030016//myofibril;GO:0031012//extracellular matrix;GO:0043231//intracellular membrane-bounded organelle	GO:0004175//endopeptidase activity;GO:0005515//protein binding;GO:0046914//transition metal ion binding	GO:0000302//response to reactive oxygen species;GO:0001503//ossification;GO:0001568//blood vessel development;GO:0002009//morphogenesis of an epithelium;GO:0006915//apoptotic process;GO:0007155//cell adhesion;GO:0009605//response to external stimulus;GO:0009628//response to abiotic stimulus;GO:0014070//response to organic cyclic compound;GO:0019229//regulation of vasoconstriction;GO:0019538//prot…	gi|189217853|ref|NP_001121363.1|/0/1
348093	2019	1	15	0.0662237	0.937819	3.82389	Up	0.00042127	0.00127814	RBPMS2	RNA binding protein with multiple splicing 2	-	-	GO:0005488//binding	-	gi|114657607|ref|XP_001174270.1|/1.81189e-95/1
404550	899	0	1	0.01	0.140412	3.81159	Up	0.529172	0.658138	C16orf74	chromosome 16 open reading frame 74	-	-	-	-	gi|47894449|ref|NP_996850.1|/7.77089e-32/1
285800	2704	0	3	0.01	0.140049	3.80785	Up	0.140011	0.247797	PRR18	proline rich 18	-	-	-	-	gi|58331144|ref|NP_787118.2|/2.10525e-81/1
8499	5424	0	6	0.01	0.139635	3.80359	Up	0.0190552	0.0434666	PPFIA2	protein tyrosine phosphatase, receptor type, f polypeptide (PTPRF), interacting protein (liprin), alpha 2	K10352	GO:0005624//membrane fraction;GO:0044424//intracellular part	GO:0005488//binding	GO:0031589//cell-substrate adhesion	gi|68533073|dbj|BAE06091.1|/0/1
5031	2649	8	117	0.403792	5.5753	3.78736	Up	7.1377e-25	8.44842e-24	P2RY6	pyrimidinergic receptor P2Y, G-protein coupled, 6	K04272	GO:0016021//integral to membrane;GO:0044459//plasma membrane part	GO:0015065//uridine nucleotide receptor activity	GO:0006821//chloride transport;GO:0007186//G-protein coupled receptor signaling pathway;GO:0014909//smooth muscle cell migration	gi|469832291|ref|NP_001264137.1|/2.0312e-168/1
29760	1829	0	2	0.01	0.138032	3.78693	Up	0.272194	0.416926	BLNK	B-cell linker	K07371	GO:0016020//membrane;GO:0044424//intracellular part	GO:0030674//protein binding, bridging	GO:0006952//defense response;GO:0006955//immune response;GO:0007167//enzyme linked receptor protein signaling pathway;GO:0030098//lymphocyte differentiation	gi|7019535|ref|NP_037446.1|/0/1
4109	2759	0	3	0.01	0.137257	3.7788	Up	0.140011	0.246627	MAGEA10	melanoma antigen family A, 10	K12464;K04976	-	-	-	gi|397465594|ref|XP_003804575.1|/0/1
440822	3691	0	4	0.01	0.136798	3.77398	Up	0.072019	0.139971	PIWIL3	piwi-like RNA-mediated gene silencing 3	K02156	GO:0044424//intracellular part	GO:0003676//nucleic acid binding	GO:0006412//translation;GO:0016458//gene silencing;GO:0022403;GO:0048232//male gamete generation;GO:0048869//cellular developmental process	gi|364023796|ref|NP_001242904.1|/0/1
51365	1849	0	2	0.01	0.136539	3.77124	Up	0.272194	0.415144	PLA1A	phospholipase A1 member A	K13618	-	GO:0004091//carboxylesterase activity	GO:0006650//glycerophospholipid metabolic process	gi|7706661|ref|NP_056984.1|/0/1
6861	1853	0	2	0.01	0.136244	3.76812	Up	0.272194	0.415917	SYT5	synaptotagmin V	K01104;K15290	GO:0008021//synaptic vesicle;GO:0010008//endosome membrane;GO:0031224//intrinsic to membrane;GO:0042995//cell projection;GO:0044297//cell body;GO:0044459//plasma membrane part	GO:0043169//cation binding	GO:0015980//energy derivation by oxidation of organic compounds;GO:0030073//insulin secretion	gi|92859638|ref|NP_003171.2|/0/1
100133308	1858	0	2	0.01	0.135878	3.76424	Up	0.272194	0.419745	RSU1P2	Ras suppressor protein 1 pseudogene 2	K11447;K01875;K01539;K00939;K00591	GO:0044444//cytoplasmic part	GO:0005488//binding	GO:0007264//small GTPase mediated signal transduction;GO:0034330	gi|466052467|ref|XP_004278653.1|/2.04405e-21/1
6019	930	0	1	0.01	0.135732	3.76268	Up	0.529172	0.661042	RLN2	relaxin 2	K05255	-	GO:0005102//receptor binding	GO:0022414//reproductive process;GO:0023052//signaling	gi|20143933|ref|NP_604390.1|/3.23853e-96/1
401428	930	0	1	0.01	0.135732	3.76268	Up	0.529172	0.656943	OR2A20P	olfactory receptor, family 2, subfamily A, member 20 pseudogene	K04257	GO:0031224//intrinsic to membrane	GO:0004930//G-protein coupled receptor activity	GO:0007606//sensory perception of chemical stimulus	gi|332243512|ref|XP_003270921.1|/4.37933e-158/1
79187	1865	0	2	0.01	0.135368	3.75881	Up	0.272194	0.418018	FSD1	fibronectin type III and SPRY domain containing 1	K08285	GO:0015630//microtubule cytoskeleton;GO:0032155;GO:0043231//intracellular membrane-bounded organelle	-	GO:0000087//M phase of mitotic cell cycle	gi|13236585|ref|NP_077309.1|/0/1
58157	1885	0	2	0.01	0.133931	3.74342	Up	0.272194	0.415839	NGB	neuroglobin	-	GO:0043234//protein complex	GO:0005506//iron ion binding;GO:0022892	GO:0015669//gas transport	gi|10864065|ref|NP_067080.1|/1.16071e-80/1
150763	2840	0	3	0.01	0.133342	3.73706	Up	0.140011	0.24668	GPAT2	glycerol-3-phosphate acyltransferase 2, mitochondrial	K00629	GO:0031224//intrinsic to membrane;GO:0031966//mitochondrial membrane	GO:0008374//O-acyltransferase activity	GO:0006071//glycerol metabolic process;GO:0006641//triglyceride metabolic process;GO:0006644//phospholipid metabolic process	gi|116812614|ref|NP_997211.2|/0/1
8645	3800	0	4	0.01	0.132874	3.73199	Up	0.072019	0.139806	KCNK5	potassium channel, subfamily K, member 5	K04916	GO:0016021//integral to membrane	GO:0005261//cation channel activity	GO:0003008;GO:0030001//metal ion transport;GO:0034220//ion transmembrane transport	gi|114607286|ref|XP_518449.2|/0/1
23539	1913	0	2	0.01	0.131971	3.72215	Up	0.272194	0.419037	SLC16A8	solute carrier family 16, member 8 (monocarboxylic acid transporter 3)	K08185	GO:0005626//insoluble fraction;GO:0016021//integral to membrane;GO:0016323//basolateral plasma membrane	GO:0008028//monocarboxylic acid transmembrane transporter activity;GO:0015291//secondary active transmembrane transporter activity	GO:0002376//immune system process;GO:0007599//hemostasis;GO:0015711//organic anion transport;GO:0032787//monocarboxylic acid metabolic process	gi|114796626|ref|NP_037488.2|/0/1
3004	958	0	1	0.01	0.131765	3.71989	Up	0.529172	0.649964	GZMM	granzyme M (lymphocyte met-ase 1)	K08649	-	GO:0004175//endopeptidase activity	GO:0006952//defense response;GO:0012501//programmed cell death;GO:0019538//protein metabolic process	gi|4885369|ref|NP_005308.1|/3.7494e-136/1
386757	3839	0	4	0.01	0.131524	3.71726	Up	0.072019	0.139888	SLC6A10P	solute carrier family 6 (neurotransmitter transporter, creatine), member 10, pseudogene	K05039	GO:0016021//integral to membrane	GO:0005308//creatine transmembrane transporter activity;GO:0005326//neurotransmitter transporter activity;GO:0015291//secondary active transmembrane transporter activity	GO:0006599;GO:0015697//quaternary ammonium group transport;GO:0030001//metal ion transport;GO:0072337	gi|34532089|dbj|BAC86314.1|/3.85433e-148/1
3579	2880	0	3	0.01	0.13149	3.71688	Up	0.140011	0.247291	CXCR2	chemokine (C-X-C motif) receptor 2	K05050	GO:0005764//lysosome;GO:0016021//integral to membrane	GO:0004896//cytokine receptor activity;GO:0004950//chemokine receptor activity;GO:0019958	GO:0002274;GO:0006952//defense response;GO:0007186//G-protein coupled receptor signaling pathway;GO:0008283//cell proliferation;GO:0012501//programmed cell death;GO:0030595//leukocyte chemotaxis	gi|4504683|ref|NP_001548.1|/5.41468e-168/1
2785	962	0	1	0.01	0.131217	3.71388	Up	0.529172	0.641896	GNG3	guanine nucleotide binding protein (G protein), gamma 3	K04540	GO:0031234//extrinsic to internal side of plasma membrane;GO:0043231//intracellular membrane-bounded organelle	GO:0017111//nucleoside-triphosphatase activity;GO:0031701//angiotensin receptor binding;GO:0060089	GO:0000165//MAPK cascade;GO:0007166//cell surface receptor signaling pathway;GO:0007267//cell-cell signaling;GO:0009207;GO:0015980//energy derivation by oxidation of organic compounds;GO:0033762//response to glucagon stimulus;GO:0051480//cytosolic calcium ion homeostasis	gi|403255116|ref|XP_003920293.1|/2.67134e-78/1
255654	964	0	1	0.01	0.130944	3.71088	Up	0.529172	0.664531	LOC255654	uncharacterized LOC255654	K11837	-	-	-	gi|397473087|ref|XP_003808052.1|/9.74615e-23/1
728858	966	0	1	0.01	0.130673	3.70789	Up	0.529172	0.651768	C12orf71	chromosome 12 open reading frame 71	-	-	-	-	gi|122937209|ref|NP_001073875.1|/4.24763e-143/1
492311	2900	0	3	0.01	0.130583	3.7069	Up	0.140011	0.246231	IGIP	IgA-inducing protein homolog (Bos taurus)	-	-	-	-	gi|291387449|ref|XP_002710296.1|/2.46985e-27/1
79570	2930	0	3	0.01	0.129246	3.69205	Up	0.140011	0.24676	NKAIN1	Na+/K+ transporting ATPase interacting 1	-	GO:0031224//intrinsic to membrane	-	-	gi|296317328|ref|NP_078798.2|/4.74487e-119/1
171169	978	0	1	0.01	0.12907	3.69008	Up	0.529172	0.661747	SPACA4	sperm acrosome associated 4	-	GO:0030141//secretory granule;GO:0031224//intrinsic to membrane	-	GO:0009987//cellular process	gi|441630510|ref|XP_004093209.1|/1.55365e-63/1
100287362	984	0	1	0.01	0.128283	3.68126	Up	0.529172	0.659537	PRSS46	protease, serine, 46	K01324;K09639	-	-	-	gi|328447219|ref|NP_001192200.1|/1.07943e-93/1
1057	985	0	1	0.01	0.128153	3.67979	Up	0.529172	0.646963	CELP	carboxyl ester lipase pseudogene	K12298	GO:0005783//endoplasmic reticulum;GO:0030141//secretory granule;GO:0032991//macromolecular complex;GO:0042598;GO:0044421//extracellular region part;GO:0044425//membrane part	GO:0004091//carboxylesterase activity;GO:0005515//protein binding;GO:0046625//sphingolipid binding	GO:0006672//ceramide metabolic process;GO:0007589//body fluid secretion;GO:0008203//cholesterol metabolic process;GO:0051969	gi|390458475|ref|XP_003732119.1|/1.04797e-138/1
449520	999	0	1	0.01	0.126357	3.65943	Up	0.529172	0.665346	GGNBP1	gametogenetin binding protein 1 (pseudogene)	-	GO:0005740//mitochondrial envelope;GO:0016020//membrane	-	GO:0007005//mitochondrion organization;GO:0048232//male gamete generation;GO:0048869//cellular developmental process	gi|395737103|ref|XP_002816811.2|/1.15585e-107/1
374768	1009	0	1	0.01	0.125104	3.64506	Up	0.529172	0.662454	SPEM1	spermatid maturation 1	-	GO:0016020//membrane	-	GO:0032501//multicellular organismal process;GO:0032502//developmental process	gi|116268095|ref|NP_955371.2|/3.58329e-140/1
23180	3033	0	3	0.01	0.124857	3.6422	Up	0.140011	0.24602	RFTN1	raftlin, lipid raft linker 1	-	GO:0016020//membrane	-	-	gi|577299|dbj|BAA07644.1|/0/1
152015	1018	0	1	0.01	0.123998	3.63225	Up	0.529172	0.645521	ROPN1B	rhophilin associated tail protein 1B	-	GO:0042995//cell projection;GO:0044424//intracellular part	GO:0019887//protein kinase regulator activity;GO:0032947//protein complex scaffold;GO:0042802//identical protein binding;GO:0046983//protein dimerization activity	GO:0007155//cell adhesion;GO:0007265//Ras protein signal transduction;GO:0007338//single fertilization;GO:0048232//male gamete generation;GO:0048870//cell motility	gi|59891409|ref|NP_001012337.1|/1.21612e-119/1
8399	1020	0	1	0.01	0.123755	3.62942	Up	0.529172	0.658088	PLA2G10	phospholipase A2, group X	K01047	-	GO:0004091//carboxylesterase activity;GO:0046872//metal ion binding	GO:0000038//very long-chain fatty acid metabolic process;GO:0002694;GO:0006935//chemotaxis;GO:0010742//macrophage derived foam cell differentiation;GO:0010883//regulation of lipid storage;GO:0015914//phospholipid transport;GO:0019637//organophosphate metabolic process;GO:0031325//positive regulation of cellular metabolic process;GO:0032305//positive regulation of icosanoid secretion	gi|4505845|ref|NP_003552.1|/9.10297e-83/1
26648	1020	0	1	0.01	0.123755	3.62942	Up	0.529172	0.643512	OR7E24	olfactory receptor, family 7, subfamily E, member 24	K04257	GO:0031224//intrinsic to membrane	GO:0004930//G-protein coupled receptor activity	GO:0007606//sensory perception of chemical stimulus	gi|121247395|ref|NP_001073404.1|/0/1
1780	3061	0	3	0.01	0.123715	3.62895	Up	0.140011	0.247025	DYNC1I1	dynein, cytoplasmic 1, intermediate chain 1	K10415	GO:0000776//kinetochore;GO:0005819//spindle;GO:0030286//dynein complex;GO:0044444//cytoplasmic part	GO:0003774//motor activity;GO:0015631//tubulin binding	GO:0051234//establishment of localization;GO:0051648//vesicle localization	gi|4758178|ref|NP_004402.1|/0/1
10886	2052	0	2	0.01	0.123032	3.62096	Up	0.272194	0.416809	NPFFR2	neuropeptide FF receptor 2	K08375	GO:0005856//cytoskeleton;GO:0016021//integral to membrane	GO:0008528//G-protein coupled peptide receptor activity	GO:0007166//cell surface receptor signaling pathway;GO:0009628//response to abiotic stimulus	gi|221316654|ref|NP_004876.2|/0/1
100507472	2054	0	2	0.01	0.122912	3.61955	Up	0.272194	0.416887	LOC100507472	uncharacterized LOC100507472	K08672	-	-	-	gi|194376162|dbj|BAG62840.1|/1.22898e-123/1
259283	1027	0	1	0.01	0.122912	3.61955	Up	0.529172	0.650499	MDS2	myelodysplastic syndrome 2 translocation associated	K09228;K00797	-	-	-	gi|74751237|sp|Q8NDY4.1|MDS2_HUMAN/1.16271e-77/1
84329	1736	1	13	0.0770194	0.945274	3.61744	Up	0.00141586	0.00398084	HVCN1	hydrogen voltage-gated channel 1	-	GO:0031224//intrinsic to membrane	GO:0015252//hydrogen ion channel activity	GO:0006810//transport;GO:0006818//hydrogen transport;GO:0009628//response to abiotic stimulus;GO:0010038//response to metal ion	gi|119618343|gb|EAW97937.1|/9.76122e-108/1
6616	2069	0	2	0.01	0.122021	3.60905	Up	0.272194	0.417627	SNAP25	synaptosomal-associated protein, 25kDa	K08508	GO:0005624//membrane fraction;GO:0005856//cytoskeleton;GO:0005887//integral to plasma membrane;GO:0030426//growth cone;GO:0031201//SNARE complex;GO:0031252//cell leading edge;GO:0044297//cell body;GO:0044431//Golgi apparatus part	GO:0005267//potassium channel activity;GO:0008092//cytoskeletal protein binding;GO:0019905//syntaxin binding	GO:0006904//vesicle docking involved in exocytosis;GO:0007269//neurotransmitter secretion;GO:0007613//memory;GO:0015980//energy derivation by oxidation of organic compounds;GO:0034220//ion transmembrane transport;GO:0044087;GO:0048667//cell morphogenesis involved in neuron differentiation;GO:0050796//regulation of insulin secretion	gi|6755588|ref|NP_035558.1|/8.3386e-112/1
648691	3105	0	3	0.01	0.121962	3.60836	Up	0.140011	0.246786	LOC648691	uncharacterized LOC648691	K11447;K01539;K08857;K00939	-	-	-	gi|119579928|gb|EAW59524.1|/3.68372e-77/1
4993	1036	0	1	0.01	0.121844	3.60696	Up	0.529172	0.653435	OR2C1	olfactory receptor, family 2, subfamily C, member 1	K04257	GO:0031224//intrinsic to membrane;GO:0044444//cytoplasmic part	GO:0004930//G-protein coupled receptor activity	GO:0007166//cell surface receptor signaling pathway;GO:0007606//sensory perception of chemical stimulus	gi|118442843|ref|NP_036500.2|/1.89975e-176/1
390072	1037	0	1	0.01	0.121727	3.60557	Up	0.529172	0.646866	OR52N4	olfactory receptor, family 52, subfamily N, member 4	K04257	GO:0031224//intrinsic to membrane	GO:0004930//G-protein coupled receptor activity	GO:0007166//cell surface receptor signaling pathway;GO:0007606//sensory perception of chemical stimulus	gi|221219017|ref|NP_001005175.2|/0/1
9242	2075	0	2	0.01	0.121668	3.60488	Up	0.272194	0.413683	MSC	musculin	K09072	-	GO:0001071//nucleic acid binding transcription factor activity;GO:0003712//transcription cofactor activity	GO:0006351//transcription, DNA-dependent	gi|410041946|ref|XP_528162.3|/5.68198e-125/1
112464	1039	0	1	0.01	0.121492	3.60279	Up	0.529172	0.653976	PRKCDBP	protein kinase C, delta binding protein	-	-	-	-	gi|47132587|ref|NP_659477.2|/3.70987e-71/1
653687	2096	0	2	0.01	0.120449	3.59035	Up	0.272194	0.419391	FAM226B	family with sequence similarity 226, member B (non-protein coding)	K12464;K04976	-	-	-	gi|402910550|ref|XP_003917937.1|/9.52391e-55/1
728377	4204	0	4	0.01	0.120105	3.58622	Up	0.072019	0.139905	ARHGEF34P	Rho guanine nucleotide exchange factor (GEF) 5 pseudogene	K04257	GO:0044464//cell part	GO:0005088//Ras guanyl-nucleotide exchange factor activity;GO:0032561//guanyl ribonucleotide binding	GO:0007266//Rho protein signal transduction	gi|223460884|gb|AAI36662.1|/0/1
387978	3154	0	3	0.01	0.120067	3.58577	Up	0.140011	0.246205	C14orf23	chromosome 14 open reading frame 23	K11447;K00939	-	-	-	gi|402875881|ref|XP_003901721.1|/6.0511e-23/1
79345	1055	0	1	0.01	0.11965	3.58074	Up	0.529172	0.661898	OR51B2	olfactory receptor, family 51, subfamily B, member 2	K04257	GO:0031224//intrinsic to membrane	GO:0004930//G-protein coupled receptor activity	GO:0007166//cell surface receptor signaling pathway;GO:0007606//sensory perception of chemical stimulus	gi|157738623|ref|NP_149420.4|/1.49923e-168/1
100289561	1056	0	1	0.01	0.119536	3.57938	Up	0.529172	0.662504	LOC100289561	uncharacterized LOC100289561	K09228	GO:0043231//intracellular membrane-bounded organelle	GO:0030528//transcription regulator activity;GO:0032559;GO:0046914//transition metal ion binding	GO:0006351//transcription, DNA-dependent	gi|1061424|gb|AAA97459.1|/5.34426e-50/1
5133	2115	0	2	0.01	0.119367	3.57733	Up	0.272194	0.416459	PDCD1	programmed cell death 1	K06744	GO:0009986//cell surface;GO:0031224//intrinsic to membrane	GO:0004721//phosphoprotein phosphatase activity;GO:0060089	GO:0006955//immune response;GO:0012501//programmed cell death;GO:0023052//signaling;GO:0031294;GO:0032501//multicellular organismal process	gi|167857792|ref|NP_005009.2|/5.67979e-148/1
84218	2122	0	2	0.01	0.118973	3.57256	Up	0.272194	0.419233	TBC1D3F	TBC1 domain family, member 3F	K08395;K11837	GO:0044464//cell part	GO:0005099//Ras GTPase activator activity	GO:0032318//regulation of Ras GTPase activity	gi|256220345|ref|NP_115634.2|/0/1
10335	6376	0	6	0.01	0.118786	3.5703	Up	0.0190552	0.0434606	MRVI1	murine retrovirus integration site 1 homolog	K12337	GO:0005783//endoplasmic reticulum;GO:0031090//organelle membrane;GO:0031224//intrinsic to membrane	-	GO:0001775//cell activation;GO:0007599//hemostasis	gi|332634596|ref|NP_001193809.1|/0/1
92086	1066	0	1	0.01	0.118415	3.56578	Up	0.529172	0.649672	GGTLC1	gamma-glutamyltransferase light chain 1	K00681	GO:0031224//intrinsic to membrane	GO:0005488//binding;GO:0016747//transferase activity, transferring acyl groups other than amino-acyl groups;GO:0016755	GO:0006749//glutathione metabolic process	gi|426393871|ref|XP_004063233.1|/1.25341e-130/1
285051	2139	0	2	0.01	0.118027	3.56105	Up	0.272194	0.419155	C2orf61	chromosome 2 open reading frame 61	-	-	-	-	gi|27735115|ref|NP_775920.1|/7.14023e-98/1
27283	1804	2	25	0.148233	1.74931	3.56085	Up	6.00458e-06	2.26666e-05	TINAG	tubulointerstitial nephritis antigen	K01363	GO:0005578//proteinaceous extracellular matrix	GO:0001871;GO:0004175//endopeptidase activity;GO:0004888//transmembrane signaling receptor activity	GO:0002376//immune system process;GO:0009987//cellular process;GO:0019538//protein metabolic process;GO:0048598//embryonic morphogenesis	gi|224586907|ref|NP_055279.3|/0/1
729080	1070	0	1	0.01	0.117972	3.56038	Up	0.529172	0.656745	LOC729080	glycine cleavage system protein H (aminomethyl carrier) pseudogene	K02437	GO:0043231//intracellular membrane-bounded organelle;GO:0043234//protein complex	GO:0008168//methyltransferase activity	GO:0006546//glycine catabolic process	gi|55644389|ref|XP_523434.1|/4.39823e-75/1
100190940	3211	0	3	0.01	0.117936	3.55993	Up	0.140011	0.246892	LOC100190940	uncharacterized LOC100190940	K11447;K01539;K00939;K00591	-	-	-	gi|34534757|dbj|BAC87102.1|/1.15266e-73/1
100132594	2168	0	2	0.01	0.116449	3.54162	Up	0.272194	0.41376	PGAM1P5	phosphoglycerate mutase 1 pseudogene 5	K01834	GO:0043231//intracellular membrane-bounded organelle;GO:0044444//cytoplasmic part	GO:0016787//hydrolase activity;GO:0016868//intramolecular transferase activity, phosphotransferases;GO:0019900//kinase binding	GO:0006096//glycolysis;GO:0006140	gi|197099877|ref|NP_001127164.1|/1.92968e-79/1
442459	2175	0	2	0.01	0.116074	3.53697	Up	0.272194	0.419943	XRCC6P5	X-ray repair complementing defective repair in Chinese hamster cells 6 pseudogene 5	K10884	GO:0000782//telomere cap complex;GO:0005626//insoluble fraction;GO:0031981//nuclear lumen;GO:0043234//protein complex	GO:0003678//DNA helicase activity;GO:0003690//double-stranded DNA binding;GO:0005515//protein binding;GO:0016835//carbon-oxygen lyase activity;GO:0030528//transcription regulator activity;GO:0032559;GO:0043565//sequence-specific DNA binding	GO:0000726;GO:0006310//DNA recombination;GO:0010551;GO:0019058//viral infectious cycle	gi|119623206|gb|EAX02801.1|/0/1
26211	1089	0	1	0.01	0.115914	3.53498	Up	0.529172	0.649429	OR2F1	olfactory receptor, family 2, subfamily F, member 1	K04257	GO:0031224//intrinsic to membrane	GO:0004930//G-protein coupled receptor activity	GO:0007166//cell surface receptor signaling pathway;GO:0007606//sensory perception of chemical stimulus	gi|92110013|ref|NP_036501.2|/1.07956e-177/1
344595	3278	0	3	0.01	0.115525	3.53013	Up	0.140011	0.246548	LINC00883	uncharacterized LOC344595	-	-	-	-	gi|397509741|ref|XP_003825274.1|/3.40929e-81/1
85016	2198	0	2	0.01	0.114859	3.5218	Up	0.272194	0.417003	C11orf70	chromosome 11 open reading frame 70	K09228;K00939;K14443;K00797	-	-	-	gi|403263248|ref|XP_003923956.1|/8.139e-55/1
94158	1101	0	1	0.01	0.114651	3.51917	Up	0.529172	0.666009	CDRT15P1	CMT1A duplicated region transcript 15 pseudogene 1	-	-	-	-	gi|426349358|ref|XP_004042274.1|/1.75473e-58/1
653712	1104	0	1	0.01	0.114339	3.51525	Up	0.529172	0.654962	LOC653712	intraflagellar transport 122 homolog (Chlamydomonas) pseudogene	-	GO:0005815//microtubule organizing center;GO:0031513//nonmotile primary cilium	-	GO:0010171//body morphogenesis;GO:0014020;GO:0048592//eye morphogenesis;GO:0048736;GO:0048858//cell projection morphogenesis	gi|194376692|dbj|BAG57492.1|/6.6812e-66/1
201191	3316	0	3	0.01	0.114201	3.51351	Up	0.140011	0.246178	SAMD14	sterile alpha motif domain containing 14	-	-	-	-	gi|395827111|ref|XP_003786750.1|/2.19835e-152/1
280	2215	0	2	0.01	0.113978	3.51068	Up	0.272194	0.418331	AMY2B	amylase, alpha 2B (pancreatic)	K01176	GO:0044421//extracellular region part	GO:0016160//amylase activity;GO:0043168;GO:0046872//metal ion binding	GO:0005975//carbohydrate metabolic process;GO:0007586//digestion	gi|10280622|ref|NP_066188.1|/0/1
23329	7840	1	12	0.0170543	0.19321	3.50196	Up	0.00258116	0.00695697	TBC1D30	TBC1 domain family, member 30	K01691	GO:0044464//cell part	GO:0005099//Ras GTPase activator activity	GO:0032313//regulation of Rab GTPase activity	gi|310923111|ref|NP_056094.1|/0/1
56651	2231	0	2	0.01	0.11316	3.5003	Up	0.272194	0.414643	LINC00470	long intergenic non-protein coding RNA 470	-	-	-	-	gi|13160664|gb|AAK13321.1|AF295729_1/1.31306e-07/1
100533111	1119	0	1	0.01	0.112806	3.49578	Up	0.529172	0.656993	ZNF670-ZNF695	ZNF670-ZNF695 readthrough	K09228	-	-	-	gi|323635446|ref|NP_065127.4|/5.97862e-62/1
6710	10074	0	9	0.01	0.112773	3.49535	Up	0.00259336	0.00698641	SPTB	spectrin, beta, erythrocytic	K06115	GO:0009898//internal side of plasma membrane;GO:0030864//cortical actin cytoskeleton;GO:0032991//macromolecular complex	GO:0003779//actin binding;GO:0005198//structural molecule activity	GO:0006778//porphyrin-containing compound metabolic process;GO:0006935//chemotaxis;GO:0030835//negative regulation of actin filament depolymerization	gi|67782319|ref|NP_000338.3|/0/1
3783	2240	0	2	0.01	0.112706	3.49449	Up	0.272194	0.415375	KCNN4	potassium intermediate/small conductance calcium-activated channel, subfamily N, member 4	K04945	GO:0005887//integral to plasma membrane	GO:0005227//calcium activated cation channel activity;GO:0005515//protein binding	GO:0006950//response to stress;GO:0007589//body fluid secretion;GO:0015914//phospholipid transport;GO:0019725//cellular homeostasis;GO:0030001//metal ion transport;GO:0048522//positive regulation of cellular process	gi|4504859|ref|NP_002241.1|/0/1
579	2241	0	2	0.01	0.112655	3.49384	Up	0.272194	0.416149	NKX3-2	NK3 homeobox 2	K09995	-	GO:0030528//transcription regulator activity	GO:0002062//chondrocyte differentiation;GO:0006351//transcription, DNA-dependent;GO:0006915//apoptotic process;GO:0009855//determination of bilateral symmetry;GO:0042471//ear morphogenesis;GO:0048534;GO:0048646//anatomical structure formation involved in morphogenesis	gi|4502365|ref|NP_001180.1|/6.79028e-107/1
283860	2243	0	2	0.01	0.112555	3.49256	Up	0.272194	0.41472	LINC00304	long intergenic non-protein coding RNA 304	-	-	-	-	gi|281333602|sp|Q8N9R0.2|CP081_HUMAN/1.43474e-64/1
9363	1128	0	1	0.01	0.111906	3.48422	Up	0.529172	0.666775	RAB33A	RAB33A, member RAS oncogene family	K07919	GO:0016020//membrane	GO:0017111//nucleoside-triphosphatase activity;GO:0032561//guanyl ribonucleotide binding	GO:0006810//transport;GO:0009207;GO:0035556//intracellular signal transduction	gi|332226374|ref|XP_003262364.1|/9.46097e-148/1
25923	2256	0	2	0.01	0.111906	3.48422	Up	0.272194	0.418213	ATL3	atlastin GTPase 3	-	GO:0031090//organelle membrane;GO:0031224//intrinsic to membrane;GO:0043231//intracellular membrane-bounded organelle	GO:0005515//protein binding;GO:0017111//nucleoside-triphosphatase activity;GO:0032561//guanyl ribonucleotide binding	GO:0006996//organelle organization;GO:0009207;GO:0048193//Golgi vesicle transport;GO:0051259//protein oligomerization	gi|397516739|ref|XP_003828580.1|/0/1
731424	3390	0	3	0.01	0.111708	3.48166	Up	0.140011	0.24753	LOC731424	uncharacterized LOC731424	K14693;K11447;K00939;K00591	GO:0005624//membrane fraction;GO:0005886//plasma membrane;GO:0044430//cytoskeletal part;GO:0044444//cytoplasmic part	GO:0008092//cytoskeletal protein binding;GO:0019901//protein kinase binding;GO:0046872//metal ion binding	GO:0044087;GO:0048814//regulation of dendrite morphogenesis	gi|426393434|ref|XP_004063026.1|/4.39091e-31/1
11144	2269	0	2	0.01	0.111265	3.47593	Up	0.272194	0.420022	DMC1	DMC1 dosage suppressor of mck1 homolog, meiosis-specific homologous recombination (yeast)	K10872	GO:0000228//nuclear chromosome	GO:0003676//nucleic acid binding;GO:0032559;GO:0042623//ATPase activity, coupled	GO:0006310//DNA recombination;GO:0007128//meiotic prophase I;GO:0007281//germ cell development;GO:0022602//ovulation cycle process;GO:0048232//male gamete generation	gi|49259489|pdb|1V5W|A/0/1
353091	1144	0	1	0.01	0.110341	3.4639	Up	0.529172	0.659737	RAET1G	retinoic acid early transcript 1G	K07986;K07987	GO:0031224//intrinsic to membrane;GO:0042611;GO:0044421//extracellular region part	GO:0004888//transmembrane signaling receptor activity;GO:0005488//binding	GO:0002682//regulation of immune system process;GO:0046649//lymphocyte activation	gi|130484306|ref|NP_001001788.2|/7.58501e-161/1
3224	2290	0	2	0.01	0.110245	3.46264	Up	0.272194	0.417081	HOXC8	homeobox C8	K09308	GO:0043231//intracellular membrane-bounded organelle	GO:0001071//nucleic acid binding transcription factor activity;GO:0003677//DNA binding;GO:0030528//transcription regulator activity	GO:0003002//regionalization;GO:0006357//regulation of transcription from RNA polymerase II promoter;GO:0009887//organ morphogenesis;GO:0030154//cell differentiation;GO:0031016//pancreas development;GO:0035115//embryonic forelimb morphogenesis	gi|12056969|ref|NP_073149.1|/4.19915e-128/1
284486	1146	0	1	0.01	0.110149	3.46138	Up	0.529172	0.653042	THEM5	thioesterase superfamily member 5	-	GO:0043231//intracellular membrane-bounded organelle	GO:0003824//catalytic activity	-	gi|32698978|ref|NP_872384.1|/2.31843e-133/1
100131347	2305	0	2	0.01	0.109527	3.45322	Up	0.272194	0.415491	LOC100131347	RAD52 motif 1 pseudogene	K09228;K00797	-	-	-	gi|34529963|dbj|BAC85811.1|/8.91866e-22/1
100505633	1154	0	1	0.01	0.109385	3.45134	Up	0.529172	0.66059	LINC01133	uncharacterized LOC100505633	-	-	-	-	-
85012	1154	0	1	0.01	0.109385	3.45134	Up	0.529172	0.656397	TCEAL3	transcription elongation factor A (SII)-like 3	K05628	-	-	-	gi|14249718|ref|NP_116315.1|/2.45244e-82/1
401565	1163	0	1	0.01	0.108539	3.44014	Up	0.529172	0.643131	FAM166A	family with sequence similarity 166, member A	-	-	-	-	gi|48717426|ref|NP_001001710.1|/0/1
23462	2331	0	2	0.01	0.108306	3.43704	Up	0.272194	0.415607	HEY1	hairy/enhancer-of-split related with YRPW motif 1	K09091	GO:0043231//intracellular membrane-bounded organelle	GO:0001071//nucleic acid binding transcription factor activity;GO:0003676//nucleic acid binding	GO:0000122//negative regulation of transcription from RNA polymerase II promoter;GO:0007166//cell surface receptor signaling pathway;GO:0009653//anatomical structure morphogenesis;GO:0030154//cell differentiation;GO:0048731	gi|105990528|ref|NP_036390.3|/4.25688e-136/1
89886	1170	0	1	0.01	0.107889	3.43148	Up	0.529172	0.644563	SLAMF9	SLAM family member 9	K06570;K06511	GO:0031224//intrinsic to membrane	-	-	gi|226342994|ref|NP_001139645.1|/1.47585e-51/1
5026	2341	0	2	0.01	0.107843	3.43086	Up	0.272194	0.413339	P2RX5	purinergic receptor P2X, ligand-gated ion channel, 5	K05219	GO:0016021//integral to membrane	GO:0005231//excitatory extracellular ligand-gated ion channel activity;GO:0016502;GO:0032559	GO:0009967//positive regulation of signal transduction;GO:0010522//regulation of calcium ion transport into cytosol;GO:0035587;GO:0048731	gi|397477943|ref|XP_003810321.1|/0/1
389658	1183	0	1	0.01	0.106704	3.41554	Up	0.529172	0.645617	FAM150A	family with sequence similarity 150, member A	-	-	-	-	gi|426359583|ref|XP_004047048.1|/1.07361e-48/1
150368	2369	0	2	0.01	0.106569	3.41371	Up	0.272194	0.416304	FAM109B	family with sequence similarity 109, member B	-	GO:0005768//endosome;GO:0030135//coated vesicle	-	-	gi|115583657|ref|NP_001002034.2|/1.27489e-127/1
6440	1187	0	1	0.01	0.106344	3.41067	Up	0.529172	0.662959	SFTPC	surfactant protein C	-	GO:0005770//late endosome;GO:0030141//secretory granule;GO:0044421//extracellular region part	GO:0042802//identical protein binding	GO:0002237//response to molecule of bacterial origin;GO:0006950//response to stress;GO:0009612//response to mechanical stimulus;GO:0009746;GO:0031960//response to corticosteroid stimulus;GO:0032501//multicellular organismal process;GO:0033189//response to vitamin A;GO:0034097//response to cytokine stimulus;GO:0048511//rhythmic process;GO:0051259//protein oligomerization;GO:0071241//cellular respo…	gi|119584110|gb|EAW63706.1|/3.73085e-110/1
440738	1192	0	1	0.01	0.105898	3.4046	Up	0.529172	0.641185	MAP1LC3C	microtubule-associated protein 1 light chain 3 gamma	K10435	GO:0005774//vacuolar membrane;GO:0015630//microtubule cytoskeleton;GO:0031982//vesicle	GO:0005488//binding	GO:0044248//cellular catabolic process	gi|109019825|ref|XP_001093103.1|/1.65905e-81/1
283748	3584	0	3	0.01	0.105662	3.40138	Up	0.140011	0.246522	PLA2G4D	phospholipase A2, group IVD (cytosolic)	K01047	GO:0012506//vesicle membrane;GO:0044444//cytoplasmic part	GO:0004091//carboxylesterase activity;GO:0043169//cation binding	GO:0006644//phospholipid metabolic process	gi|116174754|ref|NP_828848.3|/0/1
202459	1195	0	1	0.01	0.105632	3.40098	Up	0.529172	0.646001	OSTCP1	oligosaccharyltransferase complex subunit pseudogene 1	-	GO:0005789//endoplasmic reticulum membrane;GO:0031224//intrinsic to membrane	GO:0004576//oligosaccharyl transferase activity	GO:0006487//protein N-linked glycosylation	gi|114610067|ref|XP_527551.2|/6.58334e-62/1
353132	1197	0	1	0.01	0.105456	3.39856	Up	0.529172	0.665549	LCE1B	late cornified envelope 1B	-	-	-	-	-
79626	1199	0	1	0.01	0.10528	3.39616	Up	0.529172	0.643846	TNFAIP8L2	tumor necrosis factor, alpha-induced protein 8-like 2	-	-	GO:0005488//binding	GO:0006952//defense response	gi|157389001|ref|NP_078851.2|/3.35483e-98/1
122011	2405	0	2	0.01	0.104973	3.39195	Up	0.272194	0.419194	CSNK1A1L	casein kinase 1, alpha 1-like	K08957	GO:0000267//cell fraction;GO:0000776//kinetochore;GO:0005849//mRNA cleavage factor complex;GO:0015630//microtubule cytoskeleton;GO:0016604//nuclear body;GO:0044444//cytoplasmic part	GO:0004672//protein kinase activity;GO:0005515//protein binding;GO:0032559;GO:0046872//metal ion binding	GO:0000087//M phase of mitotic cell cycle;GO:0006464//cellular protein modification process;GO:0007166//cell surface receptor signaling pathway;GO:0032989	gi|269846834|ref|NP_660204.2|/9.8276e-168/1
3769	3609	0	3	0.01	0.10493	3.39135	Up	0.140011	0.246073	KCNJ13	potassium inwardly-rectifying channel, subfamily J, member 13	K05006	GO:0005887//integral to plasma membrane	GO:0005249//voltage-gated potassium channel activity	GO:0030001//metal ion transport;GO:0034220//ion transmembrane transport	gi|289547204|ref|NP_001165888.1|/2.8565e-115/1
10739	2410	0	2	0.01	0.104756	3.38895	Up	0.272194	0.417237	RFPL2	ret finger protein-like 2	K12009;K12038	-	GO:0046914//transition metal ion binding	-	gi|227116303|ref|NP_001091997.2|/8.9358e-160/1
2919	1207	0	1	0.01	0.104582	3.38656	Up	0.529172	0.659236	CXCL1	chemokine (C-X-C motif) ligand 1 (melanoma growth stimulating activity, alpha)	K05505	GO:0000267//cell fraction;GO:0044421//extracellular region part	GO:0005125//cytokine activity;GO:0030234//enzyme regulator activity	GO:0002376//immune system process;GO:0006952//defense response;GO:0007010//cytoskeleton organization;GO:0007166//cell surface receptor signaling pathway;GO:0008283//cell proliferation;GO:0009607//response to biotic stimulus;GO:0030595//leukocyte chemotaxis;GO:0042221//response to chemical stimulus;GO:0048731	gi|4504153|ref|NP_001502.1|/1.31544e-38/1
259307	2417	0	2	0.01	0.104452	3.38477	Up	0.272194	0.416537	IL4I1	interleukin 4 induced 1	K03334	GO:0000323//lytic vacuole	GO:0016641//oxidoreductase activity, acting on the CH-NH2 group of donors, oxygen as acceptor	GO:0008152//metabolic process	gi|27477089|ref|NP_758962.1|/0/1
6857	4841	0	4	0.01	0.104301	3.38268	Up	0.072019	0.139839	SYT1	synaptotagmin I	K15290	GO:0008021//synaptic vesicle;GO:0030139//endocytic vesicle;GO:0030658//transport vesicle membrane;GO:0030665//clathrin-coated vesicle membrane;GO:0030667//secretory granule membrane;GO:0031224//intrinsic to membrane;GO:0042995//cell projection;GO:0044459//plasma membrane part	GO:0019905//syntaxin binding;GO:0035091//phosphatidylinositol binding;GO:0046872//metal ion binding;GO:0070325//lipoprotein particle receptor binding	GO:0001505//regulation of neurotransmitter levels;GO:0009593//detection of chemical stimulus;GO:0017156//calcium ion-dependent exocytosis;GO:0023061;GO:0051259//protein oligomerization	gi|297263039|ref|XP_001084494.2|/0/1
119016	2431	0	2	0.01	0.103851	3.37644	Up	0.272194	0.415067	AGAP4	ArfGAP with GTPase domain, ankyrin repeat and PH domain 4	K12491	-	GO:0005083//small GTPase regulator activity;GO:0046914//transition metal ion binding	GO:0032012//regulation of ARF protein signal transduction	gi|156104893|ref|NP_597703.2|/0/1
79745	4284	1	11	0.0312105	0.324121	3.37643	Up	0.00468478	0.0120795	CLIP4	CAP-GLY domain containing linker protein family, member 4	K10423	-	-	-	gi|31982881|ref|NP_078968.3|/0/1
100129138	1224	1	11	0.109237	1.13442	3.37643	Up	0.00468478	0.0120814	LOC100129138	THAP domain containing, apoptosis associated protein 3 pseudogene	K09228;K00939;K14443;K00797	-	GO:0003676//nucleic acid binding;GO:0043169//cation binding	-	gi|307691225|ref|NP_001182681.1|/4.57594e-48/1
6565	5523	1	11	0.0242089	0.251409	3.37643	Up	0.00468478	0.0120757	SLC15A2	solute carrier family 15 (H+/peptide transporter), member 2	K14637	GO:0005626//insoluble fraction;GO:0016021//integral to membrane	GO:0005488//binding;GO:0015198//oligopeptide transporter activity;GO:0015238//drug transmembrane transporter activity;GO:0015295//solute:hydrogen symporter activity	GO:0015833//peptide transport	gi|226371748|ref|NP_001139470.1|/0/1
100506627	4773	1	11	0.0280129	0.290914	3.37643	Up	0.00468478	0.0120776	DCDC5	doublecortin domain containing 5	K09228;K11447;K01875;K00939	-	-	-	gi|395742935|ref|XP_003777841.1|/0/1
54857	2443	0	2	0.01	0.10334	3.36933	Up	0.272194	0.414489	GDPD2	glycerophosphodiester phosphodiesterase domain containing 2	K01124	GO:0016020//membrane;GO:0031224//intrinsic to membrane;GO:0043232;GO:0044424//intracellular part	GO:0008081//phosphoric diester hydrolase activity;GO:0043169//cation binding	GO:0019400;GO:0044238//primary metabolic process	gi|426396283|ref|XP_004064377.1|/0/1
123872	2451	0	2	0.01	0.103003	3.36462	Up	0.272194	0.416421	DNAAF1	dynein, axonemal, assembly factor 1	K11293	GO:0005819//spindle;GO:0005930//axoneme	GO:0005515//protein binding	GO:0043623//cellular protein complex assembly;GO:0048858//cell projection morphogenesis	gi|157674358|ref|NP_848547.4|/0/1
255275	2469	0	2	0.01	0.102252	3.35406	Up	0.272194	0.419312	MYADML2	myeloid-associated differentiation marker-like 2	-	GO:0031224//intrinsic to membrane	-	-	gi|254826739|ref|NP_001138585.2|/1.12114e-166/1
201798	2472	0	2	0.01	0.102128	3.35231	Up	0.272194	0.413377	TIGD4	tigger transposable element derived 4	K11496	GO:0043231//intracellular membrane-bounded organelle;GO:0044427//chromosomal part	GO:0003676//nucleic acid binding	-	gi|22219477|ref|NP_663772.1|/0/1
139735	1251	0	1	0.01	0.100904	3.33491	Up	0.529172	0.663618	ZFP92	ZFP92 zinc finger protein	K09228	GO:0043231//intracellular membrane-bounded organelle	GO:0003676//nucleic acid binding;GO:0046914//transition metal ion binding	GO:0006351//transcription, DNA-dependent	gi|397466303|ref|XP_003804904.1|/0/1
160492	2504	0	2	0.01	0.100823	3.33375	Up	0.272194	0.419982	IFLTD1	intermediate filament tail domain containing 1	K07611;K11447;K00939	GO:0043234//protein complex	-	-	gi|224593275|ref|NP_001139201.1|/0/1
6459	2506	0	2	0.01	0.100743	3.3326	Up	0.272194	0.418566	SH3GL1P2	SH3-domain GRB2-like 1 pseudogene 2	K11247	GO:0000267//cell fraction;GO:0005769//early endosome	GO:0019899//enzyme binding	GO:0007399//nervous system development;GO:0016192//vesicle-mediated transport;GO:0023052//signaling	gi|119589633|gb|EAW69227.1|/1.28682e-166/1
8941	2528	0	2	0.01	0.0998658	3.31999	Up	0.272194	0.42014	CDK5R2	cyclin-dependent kinase 5, regulatory subunit 2 (p39)	K11716	-	GO:0005515//protein binding;GO:0043539//protein serine/threonine kinase activator activity	GO:0001932//regulation of protein phosphorylation;GO:0051726//regulation of cell cycle	gi|297669461|ref|XP_002812911.1|/3.99253e-127/1
221756	1272	0	1	0.01	0.0992377	3.31089	Up	0.529172	0.660741	MGC39372	serpin peptidase inhibitor, clade B (ovalbumin), member 9 pseudogene	K13963;K13966	-	-	-	gi|119575495|gb|EAW55091.1|/8.2292e-66/1
9955	2546	0	2	0.01	0.0991598	3.30976	Up	0.272194	0.4201	HS3ST3A1	heparan sulfate (glucosamine) 3-O-sulfotransferase 3A1	K07809	GO:0012505//endomembrane system;GO:0031224//intrinsic to membrane;GO:0043231//intracellular membrane-bounded organelle	GO:0034483//heparan sulfate sulfotransferase activity	-	gi|5174465|ref|NP_006033.1|/0/1
56901	1275	0	1	0.01	0.0990042	3.30749	Up	0.529172	0.664836	NDUFA4L2	NADH dehydrogenase (ubiquinone) 1 alpha subcomplex, 4-like 2	K03948	-	-	-	gi|332207482|ref|XP_003252826.1|/3.05695e-52/1
26071	1275	0	1	0.01	0.0990042	3.30749	Up	0.529172	0.653828	FAM127B	family with sequence similarity 127, member B	-	GO:0016020//membrane	GO:0005488//binding	-	gi|397486913|ref|XP_003814563.1|/3.40564e-39/1
9290	3828	0	3	0.01	0.0989266	3.30636	Up	0.140011	0.247184	GPR55	G protein-coupled receptor 55	K08413	GO:0016021//integral to membrane	GO:0004930//G-protein coupled receptor activity	GO:0001894//tissue homeostasis;GO:0002762//negative regulation of myeloid leukocyte differentiation;GO:0007166//cell surface receptor signaling pathway;GO:0007266//Rho protein signal transduction;GO:0010863//positive regulation of phospholipase C activity;GO:0043410//positive regulation of MAPK cascade	gi|33695107|ref|NP_005674.2|/1.54851e-173/1
169693	1284	0	1	0.01	0.0983103	3.29734	Up	0.529172	0.659437	TMEM252	transmembrane protein 252	-	GO:0031224//intrinsic to membrane	-	-	gi|23397518|ref|NP_694969.1|/4.24552e-94/1
54094	1296	0	1	0.01	0.0974	3.28392	Up	0.529172	0.65084	C21orf15	chromosome 21 open reading frame 15	-	-	-	-	gi|17061809|gb|AAK74137.1|/2.62596e-59/1
124783	1297	0	1	0.01	0.0973249	3.28281	Up	0.529172	0.650304	SPATA32	spermatogenesis associated 32	-	-	-	-	gi|149408117|ref|NP_689556.2|/0/1
285601	1305	0	1	0.01	0.0967283	3.27394	Up	0.529172	0.6621	GPR150	G protein-coupled receptor 150	K08434	GO:0016020//membrane	GO:0004872//receptor activity	-	gi|40385873|ref|NP_954713.1|/0/1
304	1310	0	1	0.01	0.0963591	3.26842	Up	0.529172	0.646818	ANXA2P2	annexin A2 pseudogene 2	K09228;K00719;K01539;K00939;K00591	GO:0000267//cell fraction;GO:0005578//proteinaceous extracellular matrix;GO:0005768//endosome;GO:0005886//plasma membrane;GO:0032991//macromolecular complex;GO:0048770	GO:0005083//small GTPase regulator activity;GO:0005515//protein binding;GO:0035091//phosphatidylinositol binding;GO:0046872//metal ion binding;GO:0055102//lipase inhibitor activity	GO:0006906//vesicle fusion;GO:0030195//negative regulation of blood coagulation;GO:0030198//extracellular matrix organization;GO:0046903//secretion;GO:0048646//anatomical structure formation involved in morphogenesis;GO:0048731	gi|73909156|gb|AAH66955.2|/0/1
57016	1610	705	7152	58.5482	560.745	3.25965	Up	0	0	AKR1B10	aldo-keto reductase family 1, member B10 (aldose reductase)	K00011	GO:0044424//intracellular part	GO:0005488//binding;GO:0016616//oxidoreductase activity, acting on the CH-OH group of donors, NAD or NADP as acceptor	GO:0006629//lipid metabolic process;GO:0032501//multicellular organismal process;GO:0044237//cellular metabolic process	gi|119388973|pdb|1ZUA|X/0/1
100506068	1320	0	1	0.01	0.0956291	3.25745	Up	0.529172	0.652895	DACT3-AS1	DACT3 antisense RNA 1	-	-	-	-	gi|332842713|ref|XP_003314486.1|/4.51817e-06/1
100130274	1320	0	1	0.01	0.0956291	3.25745	Up	0.529172	0.652355	CCDC166	coiled-coil domain containing 166	-	-	-	-	gi|242332545|ref|NP_001156386.1|/1.10455e-145/1
640	2642	0	2	0.01	0.0955567	3.25636	Up	0.272194	0.417198	BLK	B lymphoid tyrosine kinase	K08890	-	GO:0004713//protein tyrosine kinase activity;GO:0032559	GO:0006464//cellular protein modification process;GO:0035556//intracellular signal transduction;GO:0050796//regulation of insulin secretion	gi|33469982|ref|NP_001706.2|/0/1
3067	2646	0	2	0.01	0.0954122	3.25417	Up	0.272194	0.418057	HDC	histidine decarboxylase	K01590	GO:0000267//cell fraction;GO:0043005//neuron projection;GO:0044297//cell body;GO:0044444//cytoplasmic part	GO:0016831//carboxy-lyase activity;GO:0031406//carboxylic acid binding;GO:0048037//cofactor binding	GO:0006584//catecholamine metabolic process;GO:0009075	gi|92110055|ref|NP_002103.2|/0/1
246182	1324	0	1	0.01	0.0953402	3.25308	Up	0.529172	0.653681	AKR7A2P1	aldo-keto reductase family 7, member A2 pseudogene 1	K15303	GO:0044444//cytoplasmic part	GO:0016616//oxidoreductase activity, acting on the CH-OH group of donors, NAD or NADP as acceptor	GO:0044237//cellular metabolic process	gi|119576958|gb|EAW56554.1|/2.36683e-164/1
653786	2661	0	2	0.01	0.0948744	3.24602	Up	0.272194	0.419588	LOC653786	otoancorin pseudogene	-	GO:0031012//extracellular matrix;GO:0031224//intrinsic to membrane;GO:0044459//plasma membrane part	-	GO:0050954//sensory perception of mechanical stimulus	gi|332845489|ref|XP_003315054.1|/0/1
100527964	2673	1	10	0.0500208	0.472242	3.23893	Up	0.00845982	0.0207943	LOC100527964	uncharacterized LOC100527964	K09374	GO:0005622//intracellular	GO:0046872//metal ion binding	GO:0009653//anatomical structure morphogenesis;GO:0030182//neuron differentiation;GO:0050794//regulation of cellular process	gi|119611485|gb|EAW91079.1|/7.93903e-57/1
79937	5229	1	10	0.02557	0.241404	3.23893	Up	0.00845982	0.0207818	CNTNAP3	contactin associated protein-like 3	K07380	GO:0031224//intrinsic to membrane	GO:0005515//protein binding	GO:0009987//cellular process;GO:0023052//signaling	gi|47519929|ref|NP_387504.2|/0/1
284338	1532	1	10	0.0872753	0.823958	3.23893	Up	0.00845982	0.020788	PRR19	proline rich 19	K01062	-	-	-	gi|51093874|ref|NP_954979.2|/6.88755e-166/1
100289509	976	1	10	0.136994	1.29334	3.23893	Up	0.00845982	0.0207849	KCNIP2-AS1	uncharacterized LOC100289509	-	GO:0005887//integral to plasma membrane;GO:0044424//intracellular part	GO:0005048//signal sequence binding;GO:0005515//protein binding;GO:0015271//outward rectifier potassium channel activity;GO:0046872//metal ion binding	GO:0003012//muscle system process;GO:0007267//cell-cell signaling;GO:0009593//detection of chemical stimulus;GO:0030001//metal ion transport;GO:0044057;GO:0045161//neuronal ion channel clustering	gi|297301728|ref|XP_002805851.1|/3.64625e-118/1
285755	4223	1	10	0.0316613	0.298912	3.23893	Up	0.00845982	0.0207787	PPIL6	peptidylprolyl isomerase (cyclophilin)-like 6	K12739	-	GO:0016859//cis-trans isomerase activity	GO:0044267//cellular protein metabolic process	gi|402868590|ref|XP_003898379.1|/0/1
154796	6945	1	10	0.0192521	0.181757	3.23893	Up	0.00845982	0.0207911	AMOT	angiomotin	K06104	GO:0009986//cell surface;GO:0016023//cytoplasmic membrane-bounded vesicle;GO:0031224//intrinsic to membrane;GO:0031252//cell leading edge;GO:0032432//actin filament bundle;GO:0043296//apical junction complex	GO:0004871//signal transducer activity;GO:0005515//protein binding	GO:0001525//angiogenesis;GO:0001667//ameboidal cell migration;GO:0007369//gastrulation;GO:0008361//regulation of cell size;GO:0010595//positive regulation of endothelial cell migration;GO:0030154//cell differentiation;GO:0032233//positive regulation of actin filament bundle assembly;GO:0034329//cell junction assembly;GO:0042221//response to chemical stimulus;GO:0043009//chordate embryonic develop…	gi|166064029|ref|NP_001106962.1|/0/1
100874055	1340	0	1	0.01	0.0942018	3.23575	Up	0.529172	0.656695	LINC00570	long intergenic non-protein coding RNA 570	-	-	-	-	-
303	1343	0	1	0.01	0.0939914	3.23253	Up	0.529172	0.654863	ANXA2P1	annexin A2 pseudogene 1	-	GO:0000267//cell fraction;GO:0005578//proteinaceous extracellular matrix;GO:0005768//endosome;GO:0005886//plasma membrane;GO:0032991//macromolecular complex;GO:0048770	GO:0005083//small GTPase regulator activity;GO:0005515//protein binding;GO:0035091//phosphatidylinositol binding;GO:0046872//metal ion binding;GO:0055102//lipase inhibitor activity	GO:0006906//vesicle fusion;GO:0030195//negative regulation of blood coagulation;GO:0030198//extracellular matrix organization;GO:0046903//secretion;GO:0048646//anatomical structure formation involved in morphogenesis;GO:0048731	gi|73909156|gb|AAH66955.2|/1.58252e-164/1
643802	1344	0	1	0.01	0.0939214	3.23145	Up	0.529172	0.660389	LOC643802	u3 small nucleolar ribonucleoprotein protein MPP10-like	K14559	GO:0030529//ribonucleoprotein complex;GO:0031981//nuclear lumen	GO:0005488//binding	GO:0008380//RNA splicing	gi|333360893|ref|NP_001193959.1|/2.94778e-61/1
767557	1344	0	1	0.01	0.0939214	3.23145	Up	0.529172	0.652649	SYS1-DBNDD2	SYS1-DBNDD2 readthrough (non-protein coding)	-	-	GO:0005488//binding	GO:0033673//negative regulation of kinase activity	gi|119596261|gb|EAW75855.1|/2.31229e-67/1
654433	2700	0	2	0.01	0.093504	3.22503	Up	0.272194	0.413913	PAX8-AS1	uncharacterized LOC654433	K14693;K11447;K00939	-	-	-	gi|194382524|dbj|BAG64432.1|/1.64603e-29/1
153657	1369	0	1	0.01	0.0922063	3.20487	Up	0.529172	0.664582	TTC23L	tetratricopeptide repeat domain 23-like	-	-	-	-	gi|116089276|ref|NP_653326.3|/0/1
222537	2744	0	2	0.01	0.0920047	3.20171	Up	0.272194	0.419706	HS3ST5	heparan sulfate (glucosamine) 3-O-sulfotransferase 5	K08104	GO:0012505//endomembrane system;GO:0031224//intrinsic to membrane;GO:0043231//intracellular membrane-bounded organelle	GO:0030554//adenyl nucleotide binding;GO:0034483//heparan sulfate sulfotransferase activity	GO:0006464//cellular protein modification process;GO:0015012//heparan sulfate proteoglycan biosynthetic process;GO:0040012//regulation of locomotion;GO:0050817	gi|45267824|ref|NP_705840.2|/0/1
26024	5505	0	4	0.01	0.0917205	3.19724	Up	0.072019	0.140054	PTCD1	pentatricopeptide repeat domain 1	K12873	-	-	-	gi|3327078|dbj|BAA31607.1|/0/1
57476	2761	0	2	0.01	0.0914382	3.1928	Up	0.272194	0.416382	GRAMD1B	GRAM domain containing 1B	-	GO:0031224//intrinsic to membrane	-	-	gi|144227752|ref|NP_065767.1|/0/1
7991	3888	3	29	0.103168	0.941533	3.19002	Up	3.02294e-06	1.17908e-05	TUSC3	tumor suppressor candidate 3	K12669	GO:0005789//endoplasmic reticulum membrane;GO:0031224//intrinsic to membrane	GO:0004576//oligosaccharyl transferase activity	GO:0006487//protein N-linked glycosylation;GO:0019725//cellular homeostasis	gi|410956093|ref|XP_003984679.1|/4.07725e-166/1
284034	2767	0	2	0.01	0.0912399	3.18966	Up	0.272194	0.414759	LINC00670	long intergenic non-protein coding RNA 670	K09299;K04257	-	-	-	gi|332226925|ref|XP_003262640.1|/5.12567e-77/1
23022	5870	16	154	0.364445	3.31167	3.18378	Up	4.71112e-28	6.37613e-27	PALLD	palladin, cytoskeletal associated protein	K12567	GO:0005737//cytoplasm;GO:0005924//cell-substrate adherens junction;GO:0015629//actin cytoskeleton;GO:0030016//myofibril;GO:0030054//cell junction;GO:0031252//cell leading edge;GO:0043231//intracellular membrane-bounded organelle	GO:0051393//alpha-actinin binding	GO:0006996//organelle organization	gi|93102361|ref|NP_057165.3|/0/1
140809	2704	780	7503	38.569	350.261	3.18292	Up	0	0	SRXN1	sulfiredoxin 1	K12260	GO:0044444//cytoplasmic part	GO:0003676//nucleic acid binding;GO:0016667//oxidoreductase activity, acting on a sulfur group of donors;GO:0032559	GO:0006950//response to stress;GO:0008152//metabolic process	gi|40557133|gb|AAR87853.1|/5.55299e-74/1
6818	1408	0	1	0.01	0.0896523	3.16434	Up	0.529172	0.657938	SULT1A3	sulfotransferase family, cytosolic, 1A, phenol-preferring, member 3	K01014	GO:0044444//cytoplasmic part	GO:0008146//sulfotransferase activity	GO:0006576//cellular biogenic amine metabolic process;GO:0006629//lipid metabolic process;GO:0006790//sulfur compound metabolic process;GO:0009698//phenylpropanoid metabolic process	gi|29550921|ref|NP_808220.1|/1.85241e-162/1
100507050	2820	0	2	0.01	0.0895251	3.16229	Up	0.272194	0.419627	TPBGL	trophoblast glycoprotein-like	-	-	-	-	gi|306922420|ref|NP_001182457.1|/6.8402e-99/1
123099	1411	0	1	0.01	0.0894617	3.16127	Up	0.529172	0.660038	DEGS2	delta(4)-desaturase, sphingolipid 2	K04712	GO:0031090//organelle membrane;GO:0031224//intrinsic to membrane;GO:0043231//intracellular membrane-bounded organelle	GO:0016705//oxidoreductase activity, acting on paired donors, with incorporation or reduction of molecular oxygen	GO:0006066//alcohol metabolic process;GO:0006631//fatty acid metabolic process;GO:0006672//ceramide metabolic process	gi|207113139|ref|NP_996801.2|/0/1
158833	1411	0	1	0.01	0.0894617	3.16127	Up	0.529172	0.645569	AWAT1	acyl-CoA wax alcohol acyltransferase 1	K11171	GO:0031090//organelle membrane;GO:0031224//intrinsic to membrane;GO:0043231//intracellular membrane-bounded organelle	GO:0008374//O-acyltransferase activity	GO:0006629//lipid metabolic process	gi|61888902|ref|NP_001013597.1|/0/1
83873	2823	0	2	0.01	0.08943	3.16076	Up	0.272194	0.418958	GPR61	G protein-coupled receptor 61	K08414	GO:0031224//intrinsic to membrane	GO:0004888//transmembrane signaling receptor activity	GO:0007166//cell surface receptor signaling pathway	gi|62087772|dbj|BAD92333.1|/0/1
6320	1423	0	1	0.01	0.0887072	3.14905	Up	0.529172	0.641469	CLEC11A	C-type lectin domain family 11, member A	K10066;K12589	GO:0044424//intracellular part	GO:0005102//receptor binding;GO:0030246//carbohydrate binding	GO:0008283//cell proliferation	gi|397485063|ref|XP_003813682.1|/8.80102e-144/1
4213	2872	0	2	0.01	0.0879042	3.13593	Up	0.272194	0.414797	MEIS3P1	Meis homeobox 3 pseudogene 1	K15613	GO:0043231//intracellular membrane-bounded organelle	GO:0001071//nucleic acid binding transcription factor activity;GO:0003677//DNA binding	GO:0006351//transcription, DNA-dependent	gi|205815339|sp|A6NDR6.2|ME3L1_HUMAN/1.86075e-160/1
54839	2883	0	2	0.01	0.0875688	3.13042	Up	0.272194	0.418096	LRRC49	leucine rich repeat containing 49	K11293	GO:0015630//microtubule cytoskeleton	-	-	gi|55743114|ref|NP_060161.2|/0/1
2273	2906	0	2	0.01	0.0868757	3.11895	Up	0.272194	0.419903	FHL1	four and a half LIM domains 1	K14365	GO:0016020//membrane;GO:0043231//intracellular membrane-bounded organelle;GO:0044444//cytoplasmic part	GO:0046914//transition metal ion binding	GO:0009653//anatomical structure morphogenesis;GO:0040007//growth;GO:0048513//organ development;GO:0048869//cellular developmental process	gi|466053125|ref|XP_004278781.1|/2.21218e-124/1
654817	1456	0	1	0.01	0.0866967	3.11598	Up	0.529172	0.647541	NCF1C	neutrophil cytosolic factor 1C pseudogene	K08011	GO:0000267//cell fraction;GO:0005887//integral to plasma membrane;GO:0044444//cytoplasmic part	GO:0005543//phospholipid binding;GO:0017111//nucleoside-triphosphatase activity;GO:0019904//protein domain specific binding;GO:0032561//guanyl ribonucleotide binding;GO:0050664//oxidoreductase activity, acting on NAD(P)H, oxygen as acceptor	GO:0006605//protein targeting;GO:0006801//superoxide metabolic process;GO:0006952//defense response;GO:0009207	gi|13345798|gb|AAK19518.1|AF330627_1/0/1
55821	1470	0	1	0.01	0.085871	3.10217	Up	0.529172	0.648605	ALLC	allantoicase	K01477	-	GO:0016813//hydrolase activity, acting on carbon-nitrogen (but not peptide) bonds, in linear amidines	-	gi|327478594|sp|Q8N6M5.3|ALLC_HUMAN/0/1
9293	1472	0	1	0.01	0.0857543	3.10021	Up	0.529172	0.666111	GPR52	G protein-coupled receptor 52	K08407	GO:0016021//integral to membrane	GO:0004888//transmembrane signaling receptor activity	GO:0007166//cell surface receptor signaling pathway	gi|187960055|ref|NP_005675.3|/0/1
167359	2944	0	2	0.01	0.0857543	3.10021	Up	0.272194	0.41499	NIM1	serine/threonine-protein kinase NIM1	K08798;K08286	-	GO:0004672//protein kinase activity;GO:0032559;GO:0046872//metal ion binding	GO:0006464//cellular protein modification process	gi|23503303|ref|NP_699192.1|/0/1
353174	1473	0	1	0.01	0.0856961	3.09923	Up	0.529172	0.664328	ZACN	zinc activated ligand-gated ion channel	K04819	GO:0005626//insoluble fraction;GO:0016020//membrane	GO:0005216//ion channel activity;GO:0046914//transition metal ion binding	GO:0006810//transport;GO:0010038//response to metal ion	gi|206725456|ref|NP_851321.2|/2.91913e-174/1
158046	1476	0	1	0.01	0.085522	3.09629	Up	0.529172	0.660138	NXNL2	nucleoredoxin-like 2	K00591	-	-	-	gi|119583160|gb|EAW62756.1|/6.30353e-120/1
27071	2953	0	2	0.01	0.085493	3.09581	Up	0.272194	0.416654	DAPP1	dual adaptor of phosphotyrosine and 3-phosphoinositides	K12229	GO:0016020//membrane;GO:0043234//protein complex;GO:0044424//intracellular part	GO:0004721//phosphoprotein phosphatase activity;GO:0019207//kinase regulator activity;GO:0035091//phosphatidylinositol binding	GO:0006464//cellular protein modification process;GO:0016310//phosphorylation;GO:0019222//regulation of metabolic process;GO:0023052//signaling	gi|158631203|ref|NP_055210.2|/5.40523e-163/1
26230	5916	0	4	0.01	0.0853485	3.09337	Up	0.072019	0.140021	TIAM2	T-cell lymphoma invasion and metastasis 2	K05731	GO:0005626//insoluble fraction;GO:0030427//site of polarized growth;GO:0031252//cell leading edge;GO:0042995//cell projection;GO:0044444//cytoplasmic part	GO:0004871//signal transducer activity;GO:0005088//Ras guanyl-nucleotide exchange factor activity;GO:0008047//enzyme activator activity	GO:0006629//lipid metabolic process;GO:0006917//induction of apoptosis;GO:0007169//transmembrane receptor protein tyrosine kinase signaling pathway;GO:0007266//Rho protein signal transduction;GO:0009966//regulation of signal transduction	gi|71891719|dbj|BAC23112.2|/0/1
26256	2333	2	18	0.114621	0.973916	3.08692	Up	0.000359786	0.0011028	CABYR	calcium binding tyrosine-(Y)-phosphorylation regulated	-	GO:0005929//cilium;GO:0019861//flagellum;GO:0043231//intracellular membrane-bounded organelle;GO:0043232;GO:0044446//intracellular organelle part	GO:0019887//protein kinase regulator activity;GO:0019900//kinase binding;GO:0019904//protein domain specific binding;GO:0046872//metal ion binding;GO:0046983//protein dimerization activity	GO:0003006//developmental process involved in reproduction;GO:0019222//regulation of metabolic process;GO:0023052//signaling;GO:0048870//cell motility;GO:0050789//regulation of biological process	gi|332225741|ref|XP_003262042.1|/1.30288e-111/1
100132356	1796	1	9	0.0744464	0.632558	3.08692	Up	0.0151873	0.0354363	LOC100132356	uncharacterized LOC100132356	K11447;K06264;K08857;K00939	-	-	-	gi|426384822|ref|XP_004058946.1|/3.14008e-118/1
116211	1077	1	9	0.124146	1.05485	3.08692	Up	0.0151873	0.0354312	TM4SF19	transmembrane 4 L six family member 19	-	-	-	-	gi|325974477|ref|NP_001191827.1|/1.84639e-56/1
282973	6488	1	9	0.0206082	0.175104	3.08692	Up	0.0151873	0.0354413	JAKMIP3	Janus kinase and microtubule interacting protein 3	K10352;K10388	GO:0043231//intracellular membrane-bounded organelle	-	-	gi|157502225|ref|NP_001098991.1|/0/1
100505659	1503	0	1	0.01	0.0839856	3.07014	Up	0.529172	0.66504	LINC00967	uncharacterized LOC100505659	-	-	-	-	gi|119607304|gb|EAW86898.1|/8.79975e-33/1
10633	1504	0	1	0.01	0.0839298	3.06918	Up	0.529172	0.64677	RASL10A	RAS-like, family 10, member A	K07850	GO:0016020//membrane	GO:0017111//nucleoside-triphosphatase activity;GO:0032561//guanyl ribonucleotide binding	GO:0009207;GO:0035556//intracellular signal transduction	gi|5454030|ref|NP_006468.1|/2.97011e-105/1
136259	1509	0	1	0.01	0.0836517	3.06439	Up	0.529172	0.648073	KLF14	Kruppel-like factor 14	K09208	-	GO:0005488//binding	-	gi|20162554|ref|NP_619638.1|/1.99771e-101/1
79012	3028	0	2	0.01	0.0833754	3.05962	Up	0.272194	0.418252	CAMKV	CaM kinase-like vesicle-associated	K08812	GO:0012506//vesicle membrane	GO:0004672//protein kinase activity;GO:0005515//protein binding;GO:0032559	GO:0006464//cellular protein modification process	gi|148689290|gb|EDL21237.1|/0/1
5880	1516	0	1	0.01	0.0832654	3.05772	Up	0.529172	0.663111	RAC2	ras-related C3 botulinum toxin substrate 2 (rho family, small GTP binding protein Rac2)	K07860	GO:0005626//insoluble fraction;GO:0012505//endomembrane system;GO:0016020//membrane;GO:0044444//cytoplasmic part	GO:0017111//nucleoside-triphosphatase activity;GO:0032561//guanyl ribonucleotide binding	GO:0001775//cell activation;GO:0001894//tissue homeostasis;GO:0006935//chemotaxis;GO:0007010//cytoskeleton organization;GO:0007599//hemostasis;GO:0008283//cell proliferation;GO:0009207;GO:0009966//regulation of signal transduction;GO:0019222//regulation of metabolic process;GO:0030030//cell projection organization;GO:0035556//intracellular signal transduction;GO:0042743//hydrogen peroxide metabol…	gi|4506381|ref|NP_002863.1|/1.8808e-107/1
2635	3051	0	2	0.01	0.0827469	3.04871	Up	0.272194	0.415221	GBP3	guanylate binding protein 3	-	GO:0031224//intrinsic to membrane	GO:0017111//nucleoside-triphosphatase activity;GO:0032561//guanyl ribonucleotide binding	GO:0009207;GO:0019221//cytokine-mediated signaling pathway	gi|112382372|ref|NP_060754.2|/0/1
2843	1528	0	1	0.01	0.0826115	3.04634	Up	0.529172	0.641943	GPR20	G protein-coupled receptor 20	K04317	GO:0016021//integral to membrane	GO:0004888//transmembrane signaling receptor activity	GO:0007166//cell surface receptor signaling pathway	gi|89257346|ref|NP_005284.2|/0/1
57159	2073	4	35	0.257995	2.13124	3.04628	Up	4.61662e-07	1.94735e-06	TRIM54	tripartite motif containing 54	K10653	GO:0015630//microtubule cytoskeleton;GO:0031674//I band	GO:0015631//tubulin binding;GO:0046914//transition metal ion binding;GO:0060089	GO:0007019//microtubule depolymerization;GO:0023052//signaling;GO:0032501//multicellular organismal process;GO:0048869//cellular developmental process	gi|78482627|ref|NP_115935.3|/0/1
100126791	1529	0	1	0.01	0.0825575	3.0454	Up	0.529172	0.647735	EGOT	eosinophil granule ontogeny transcript (non-protein coding)	K04958	-	-	-	gi|397522428|ref|XP_003831269.1|/1.29016e-63/1
8061	1668	25	218	2.00398	16.4977	3.04133	Up	1.68333e-37	3.04352e-36	FOSL1	FOS-like antigen 1	K04502	GO:0016020//membrane;GO:0042598;GO:0043231//intracellular membrane-bounded organelle;GO:0044444//cytoplasmic part	GO:0005488//binding;GO:0030528//transcription regulator activity	GO:0000302//response to reactive oxygen species;GO:0006915//apoptotic process;GO:0006952//defense response;GO:0007611//learning or memory;GO:0008283//cell proliferation;GO:0009605//response to external stimulus;GO:0009628//response to abiotic stimulus;GO:0022414//reproductive process;GO:0045897//positive regulation of transcription during mitosis;GO:0051384//response to glucocorticoid stimulus;GO…	gi|4885243|ref|NP_005429.1|/1.63737e-83/1
349160	1538	0	1	0.01	0.0820744	3.03693	Up	0.529172	0.660791	LOC349160	uncharacterized LOC349160	K02883	GO:0015934//large ribosomal subunit	GO:0003676//nucleic acid binding;GO:0005198//structural molecule activity	GO:0006412//translation;GO:0019080;GO:0031016//pancreas development	gi|119604274|gb|EAW83868.1|/1.35842e-28/1
29785	2657	3	26	0.150966	1.23522	3.03248	Up	1.67155e-05	6.0272e-05	CYP2S1	cytochrome P450, family 2, subfamily S, polypeptide 1	K07420	GO:0031090//organelle membrane;GO:0042598;GO:0043231//intracellular membrane-bounded organelle	GO:0005506//iron ion binding;GO:0016712//oxidoreductase activity, acting on paired donors, with incorporation or reduction of molecular oxygen, reduced flavin or flavoprotein as one donor, and incorporation of one atom of oxygen	GO:0044237//cellular metabolic process	gi|14042396|dbj|BAB55227.1|/0/1
22973	1543	0	1	0.01	0.0818084	3.03225	Up	0.529172	0.64418	LAMB2P1	laminin, beta 2 pseudogene 1	K05636;K06243	GO:0005604//basement membrane	-	GO:0022008//neurogenesis;GO:0048468//cell development;GO:0048513//organ development;GO:0071842	gi|395516305|ref|XP_003762331.1|/5.64871e-49/1
254158	1547	0	1	0.01	0.0815969	3.02851	Up	0.529172	0.643989	CXorf58	chromosome X open reading frame 58	-	-	-	-	gi|281427237|ref|NP_001163045.1|/0/1
971	1548	0	1	0.01	0.0815442	3.02758	Up	0.529172	0.644802	CD72	CD72 molecule	K06504	GO:0016021//integral to membrane	GO:0004872//receptor activity;GO:0005515//protein binding;GO:0030246//carbohydrate binding	GO:0006935//chemotaxis;GO:0009987//cellular process	gi|4502683|ref|NP_001773.1|/0/1
203111	1550	0	1	0.01	0.081439	3.02572	Up	0.529172	0.647493	C8orf47	chromosome 8 open reading frame 47	-	-	-	-	gi|282847457|ref|NP_001164277.1|/6.70692e-12/1
56977	4654	0	3	0.01	0.081369	3.02448	Up	0.140011	0.246416	STOX2	storkhead box 2	-	-	-	GO:0001890//placenta development	gi|7243165|dbj|BAA92630.1|/0/1
9510	4670	0	3	0.01	0.0810902	3.01953	Up	0.140011	0.247238	ADAMTS1	ADAM metallopeptidase with thrombospondin type 1 motif, 1	K08617	GO:0005578//proteinaceous extracellular matrix;GO:0031982//vesicle	GO:0004175//endopeptidase activity;GO:0005539//glycosaminoglycan binding;GO:0046914//transition metal ion binding	GO:0007166//cell surface receptor signaling pathway;GO:0008283//cell proliferation;GO:0019538//protein metabolic process;GO:0022602//ovulation cycle process;GO:0060343	gi|7243073|dbj|BAA92584.1|/0/1
338758	2998	2	17	0.0891966	0.715783	3.00446	Up	0.000636338	0.00188468	LINC00936	uncharacterized LOC338758	-	-	-	-	gi|332840030|ref|XP_003313900.1|/1.04054e-36/1
4837	1579	0	1	0.01	0.0799433	2.99898	Up	0.529172	0.647252	NNMT	nicotinamide N-methyltransferase	K00541	GO:0044444//cytoplasmic part	GO:0008170//N-methyltransferase activity;GO:0008757//S-adenosylmethionine-dependent methyltransferase activity	GO:0006730//one-carbon metabolic process	gi|5453790|ref|NP_006160.1|/4.23065e-150/1
388182	3176	0	2	0.01	0.0794902	2.99078	Up	0.272194	0.418527	SPATA41	uncharacterized LOC388182	-	-	-	-	gi|347595759|sp|Q6ZVN6.2|YO003_HUMAN/1.77475e-47/1
100188949	1589	0	1	0.01	0.0794402	2.98987	Up	0.529172	0.661294	LINC00426	long intergenic non-protein coding RNA 426	K01539;K00939	GO:0016020//membrane	GO:0004930//G-protein coupled receptor activity	GO:0003008;GO:0010646//regulation of cell communication;GO:0023051//regulation of signaling;GO:0035556//intracellular signal transduction;GO:0048518;GO:0065008	gi|441624102|ref|XP_004088967.1|/3.33886e-19/1
442229	1605	0	1	0.01	0.0786482	2.97541	Up	0.529172	0.649915	SLC25A51P1	solute carrier family 25, member 51 pseudogene 1	K15110	GO:0019866//organelle inner membrane;GO:0031224//intrinsic to membrane;GO:0043231//intracellular membrane-bounded organelle	-	GO:0051234//establishment of localization	gi|302564558|ref|NP_001181571.1|/5.37524e-145/1
391712	1607	0	1	0.01	0.0785503	2.97362	Up	0.529172	0.647783	TRIM61	tripartite motif containing 61	K12029	-	-	-	gi|59807737|gb|AAH89393.1|/2.91946e-106/1
146279	1609	0	1	0.01	0.0784527	2.97182	Up	0.529172	0.665244	TEKT5	tektin 5	K04688	GO:0005930//axoneme;GO:0015630//microtubule cytoskeleton	-	GO:0007010//cytoskeleton organization	gi|21389569|ref|NP_653275.1|/0/1
644242	1610	0	1	0.01	0.078404	2.97093	Up	0.529172	0.646193	LINC00622	long intergenic non-protein coding RNA 622	-	-	-	-	gi|440911162|gb|ELR60873.1|/1.22202e-21/1
7060	3233	0	2	0.01	0.0780887	2.96511	Up	0.272194	0.417549	THBS4	thrombospondin 4	K04659	GO:0005578//proteinaceous extracellular matrix;GO:0045202//synapse	GO:0005102//receptor binding;GO:0005539//glycosaminoglycan binding;GO:0043236//laminin binding;GO:0046872//metal ion binding	GO:0001525//angiogenesis;GO:0001934//positive regulation of protein phosphorylation;GO:0001935//endothelial cell proliferation;GO:0002690//positive regulation of leukocyte chemotaxis;GO:0014812//muscle cell migration;GO:0048858//cell projection morphogenesis;GO:0051259//protein oligomerization;GO:0090136//epithelial cell-cell adhesion	gi|31543806|ref|NP_003239.2|/0/1
11318	1620	0	1	0.01	0.07792	2.96199	Up	0.529172	0.642751	GPR182	G protein-coupled receptor 182	K04242	GO:0031224//intrinsic to membrane	GO:0008528//G-protein coupled peptide receptor activity	GO:0006950//response to stress;GO:0007165//signal transduction	gi|6005705|ref|NP_009195.1|/0/1
2906	5109	4	33	0.104683	0.815346	2.96139	Up	1.41901e-06	5.71258e-06	GRIN2D	glutamate receptor, ionotropic, N-methyl D-aspartate 2D	K05212	GO:0005624//membrane fraction;GO:0008328//ionotropic glutamate receptor complex	GO:0004970//ionotropic glutamate receptor activity;GO:0005244//voltage-gated ion channel activity;GO:0016597//amino acid binding	GO:0007270//neuron-neuron synaptic transmission;GO:0007626//locomotory behavior;GO:0034220//ion transmembrane transport;GO:0050974//detection of mechanical stimulus involved in sensory perception;GO:0051899//membrane depolarization;GO:0051931	gi|153946391|ref|NP_000827.2|/0/1
284359	1621	0	1	0.01	0.0778719	2.9611	Up	0.529172	0.650792	IZUMO1	izumo sperm-egg fusion 1	-	GO:0031224//intrinsic to membrane	-	GO:0007338//single fertilization;GO:0009987//cellular process	gi|194097475|ref|NP_872381.2|/0/1
23563	3250	0	2	0.01	0.0776802	2.95755	Up	0.272194	0.416615	CHST5	carbohydrate (N-acetylglucosamine 6-O) sulfotransferase 5	K09671;K09670	GO:0000139//Golgi membrane;GO:0031224//intrinsic to membrane	GO:0008146//sulfotransferase activity	GO:0006024//glycosaminoglycan biosynthetic process;GO:0006041//glucosamine metabolic process;GO:0006464//cellular protein modification process	gi|21362052|ref|NP_078809.2|/0/1
342933	1626	0	1	0.01	0.0776325	2.95666	Up	0.529172	0.659988	ZSCAN5B	zinc finger and SCAN domain containing 5B	K09230	GO:0043231//intracellular membrane-bounded organelle	GO:0001071//nucleic acid binding transcription factor activity;GO:0003676//nucleic acid binding;GO:0046914//transition metal ion binding	GO:0006351//transcription, DNA-dependent	gi|207028781|ref|NP_001073925.2|/0/1
246119	1628	0	1	0.01	0.0775371	2.95489	Up	0.529172	0.666417	TTTY10	testis-specific transcript, Y-linked 10 (non-protein coding)	-	-	-	-	gi|13161123|gb|AAK13489.1|AF332239_1/1.97089e-25/1
286189	1630	0	1	0.01	0.077442	2.95312	Up	0.529172	0.664074	LOC286189	uncharacterized LOC286189	-	-	-	-	gi|119607350|gb|EAW86944.1|/5.17533e-42/1
5030	1639	0	1	0.01	0.0770167	2.94517	Up	0.529172	0.642038	P2RY4	pyrimidinergic receptor P2Y, G-protein coupled, 4	K04271	GO:0016021//integral to membrane;GO:0044459//plasma membrane part	GO:0015065//uridine nucleotide receptor activity;GO:0032559	GO:0006821//chloride transport;GO:0007186//G-protein coupled receptor signaling pathway;GO:0051480//cytosolic calcium ion homeostasis	gi|4505561|ref|NP_002556.1|/0/1
203190	3285	0	2	0.01	0.0768526	2.94209	Up	0.272194	0.417979	LGI3	leucine-rich repeat LGI family, member 3	K06839	GO:0005624//membrane fraction;GO:0030136//clathrin-coated vesicle;GO:0044459//plasma membrane part	-	GO:0006887//exocytosis	gi|21281681|ref|NP_644807.1|/0/1
51286	1646	0	1	0.01	0.0766892	2.93902	Up	0.529172	0.654715	CEND1	cell cycle exit and neuronal differentiation 1	-	GO:0016020//membrane	-	-	gi|119602269|gb|EAW81863.1|/2.8682e-48/1
114088	4946	0	3	0.01	0.0765651	2.93669	Up	0.140011	0.246654	TRIM9	tripartite motif containing 9	K10649	GO:0030136//clathrin-coated vesicle;GO:0043005//neuron projection;GO:0043232;GO:0044459//plasma membrane part	GO:0019787//small conjugating protein ligase activity;GO:0042802//identical protein binding;GO:0046914//transition metal ion binding	GO:0006511//ubiquitin-dependent protein catabolic process;GO:0017158//regulation of calcium ion-dependent exocytosis;GO:0031333//negative regulation of protein complex assembly;GO:0032446//protein modification by small protein conjugation	gi|395745864|ref|XP_003778344.1|/0/1
401127	1651	0	1	0.01	0.0764569	2.93465	Up	0.529172	0.655951	LOC401127	WD repeat domain 5 pseudogene	K14963	GO:0000123//histone acetyltransferase complex;GO:0016585//chromatin remodeling complex;GO:0035097//histone methyltransferase complex	GO:0005488//binding;GO:0018024//histone-lysine N-methyltransferase activity	GO:0016573//histone acetylation;GO:0034968//histone lysine methylation	gi|334311973|ref|XP_001372043.2|/4.90176e-112/1
440034	1656	0	1	0.01	0.0762261	2.93028	Up	0.529172	0.662757	DKFZp686K1684	uncharacterized LOC440034	-	-	-	-	-
2282	1662	0	1	0.01	0.0759509	2.92507	Up	0.529172	0.640901	FKBP1AP1	FK506 binding protein 1A, 12kDa pseudogene 1	K09568;K506	GO:0005789//endoplasmic reticulum membrane;GO:0016529//sarcoplasmic reticulum;GO:0042598;GO:0043005//neuron projection	GO:0004675//transmembrane receptor protein serine/threonine kinase activity;GO:0005160//transforming growth factor beta receptor binding;GO:0005218//intracellular ligand-gated calcium channel activity;GO:0005527//macrolide binding;GO:0016859//cis-trans isomerase activity;GO:0032403//protein complex binding	GO:0001932//regulation of protein phosphorylation;GO:0002682//regulation of immune system process;GO:0003012//muscle system process;GO:0006457//protein folding;GO:0007249//I-kappaB kinase/NF-kappaB cascade;GO:0014074//response to purine-containing compound;GO:0016567//protein ubiquitination;GO:0018193//peptidyl-amino acid modification;GO:0030198//extracellular matrix organization;GO:0032412//regu…	gi|403297419|ref|XP_003939562.1|/1.43749e-55/1
404220	1664	0	1	0.01	0.0758596	2.92333	Up	0.529172	0.655357	C6orf201	chromosome 6 open reading frame 201	K11661;K08131	-	GO:0005488//binding	-	gi|426351459|ref|XP_004043262.1|/3.18048e-87/1
26032	5005	0	3	0.01	0.0756626	2.91958	Up	0.140011	0.246945	SUSD5	sushi domain containing 5	K11447;K06264;K01539;K00939	GO:0031224//intrinsic to membrane	GO:0005539//glycosaminoglycan binding	GO:0009987//cellular process	gi|3043578|dbj|BAA25453.1|/0/1
100652730	706	1	8	0.189385	1.43037	2.917	Up	0.027077	0.0593172	LINC00659	long intergenic non-protein coding RNA 659	-	-	-	-	gi|119595750|gb|EAW75344.1|/8.32181e-35/1
84983	868	1	8	0.154039	1.16341	2.917	Up	0.027077	0.0593093	FAM222A-AS1	FAM222A antisense RNA 1	-	-	-	-	gi|119618282|gb|EAW97876.1|/1.58093e-50/1
100506866	4607	1	8	0.0290223	0.219198	2.917	Up	0.027077	0.0592935	TTN-AS1	TTN antisense RNA 1	K12567	GO:0005634//nucleus;GO:0030017//sarcomere;GO:0031674//I band;GO:0044446//intracellular organelle part	GO:0004672//protein kinase activity;GO:0008092//cytoskeletal protein binding;GO:0016740//transferase activity	GO:0006468//protein phosphorylation;GO:0006936//muscle contraction;GO:0008152//metabolic process;GO:0009888//tissue development;GO:0014866//skeletal myofibril assembly;GO:0019222//regulation of metabolic process;GO:0030239//myofibril assembly;GO:0048513//organ development;GO:0050896//response to stimulus;GO:0065007//biological regulation	gi|426337880|ref|XP_004032922.1|/2.77589e-107/1
728378	4337	1	8	0.0308291	0.232844	2.917	Up	0.027077	0.0592856	POTEF	POTE ankyrin domain family, member F	K05692	GO:0044444//cytoplasmic part	GO:0032559	-	gi|153791352|ref|NP_001093241.1|/0/1
170961	4041	1	8	0.0330873	0.249899	2.917	Up	0.027077	0.0593014	ANKRD24	ankyrin repeat domain 24	K15502	-	-	-	gi|126723390|ref|NP_597732.1|/0/1
10219	1815	1	8	0.0736671	0.556387	2.917	Up	0.027077	0.0593251	KLRG1	killer cell lectin-like receptor subfamily G, member 1	K10076	GO:0031224//intrinsic to membrane	GO:0004871//signal transducer activity;GO:0030246//carbohydrate binding	GO:0002682//regulation of immune system process;GO:0006952//defense response;GO:0007165//signal transduction	gi|47717096|ref|NP_005801.3|/3.0961e-91/1
123904	633	1	8	0.211225	1.59533	2.917	Up	0.027077	0.0592777	NRN1L	neuritin 1-like	K12616	GO:0031224//intrinsic to membrane	-	-	gi|38348202|ref|NP_940845.1|/6.88861e-53/1
2841	1676	0	1	0.01	0.0753165	2.91297	Up	0.529172	0.6561	GPR18	G protein-coupled receptor 18	K08410	GO:0031224//intrinsic to membrane	GO:0001608	GO:0007166//cell surface receptor signaling pathway	gi|15029528|ref|NP_005283.1|/0/1
770	1686	0	1	0.01	0.0748698	2.90438	Up	0.529172	0.645761	CA11	carbonic anhydrase XI	K01672	GO:0044459//plasma membrane part	GO:0016836//hydro-lyase activity	-	gi|9951923|ref|NP_001208.2|/4.2509e-180/1
219670	3399	0	2	0.01	0.074275	2.89288	Up	0.272194	0.416033	ENKUR	enkurin, TRPC channel interacting protein	-	GO:0042995//cell projection	GO:0019904//protein domain specific binding	-	gi|441658265|ref|XP_004091251.1|/1.86555e-19/1
6999	1703	0	1	0.01	0.0741224	2.88991	Up	0.529172	0.651573	TDO2	tryptophan 2,3-dioxygenase	K00453	GO:0000267//cell fraction;GO:0044444//cytoplasmic part	GO:0005506//iron ion binding;GO:0016702//oxidoreductase activity, acting on single donors with incorporation of molecular oxygen, incorporation of two atoms of oxygen;GO:0031406//carboxylic acid binding	GO:0006084//acetyl-CoA metabolic process;GO:0006569//tryptophan catabolic process	gi|5032165|ref|NP_005642.1|/0/1
283576	3408	0	2	0.01	0.0740789	2.88906	Up	0.272194	0.416227	ZDHHC22	zinc finger, DHHC-type containing 22	-	-	-	-	gi|119601677|gb|EAW81271.1|/6.17529e-142/1
727896	3412	0	2	0.01	0.073992	2.88737	Up	0.272194	0.413875	LOC727896	cysteine and histidine-rich domain (CHORD) containing 1 pseudogene	K11447;K00939;K00797	-	GO:0046872//metal ion binding	GO:0046605//regulation of centrosome cycle	gi|355752534|gb|EHH56654.1|/6.12803e-153/1
9586	8532	0	5	0.01	0.0739747	2.88703	Up	0.037045	0.078362	CREB5	cAMP responsive element binding protein 5	K09047	GO:0043231//intracellular membrane-bounded organelle	GO:0001071//nucleic acid binding transcription factor activity;GO:0003677//DNA binding;GO:0005515//protein binding;GO:0046872//metal ion binding;GO:0046914//transition metal ion binding	GO:0006355//regulation of transcription, DNA-dependent	gi|59938776|ref|NP_001011666.1|/1.3798e-54/1
348120	3417	0	2	0.01	0.0738838	2.88526	Up	0.272194	0.414297	CT60	cancer/testis antigen 60 (non-protein coding)	K14142	GO:0031224//intrinsic to membrane	GO:0004872//receptor activity	GO:0006952//defense response;GO:0023052//signaling;GO:0051707//response to other organism	gi|354503074|ref|XP_003513606.1|/2.13e-25/1
374877	1709	0	1	0.01	0.0738621	2.88484	Up	0.529172	0.645473	C19orf45	chromosome 19 open reading frame 45	-	-	-	-	gi|208022678|ref|NP_940936.2|/0/1
766	1715	0	1	0.01	0.0736037	2.87978	Up	0.529172	0.662858	CA7	carbonic anhydrase VII	K01672	GO:0044424//intracellular part	GO:0016836//hydro-lyase activity;GO:0046914//transition metal ion binding	GO:0044237//cellular metabolic process	gi|4885101|ref|NP_005173.1|/1.57918e-157/1
254122	1719	0	1	0.01	0.0734325	2.87642	Up	0.529172	0.649624	SNX32	sorting nexin 32	-	-	GO:0005543//phospholipid binding	GO:0006810//transport;GO:0009987//cellular process	gi|114638480|ref|XP_001149680.1|/0/1
157273	3442	0	2	0.01	0.0733471	2.87474	Up	0.272194	0.415414	LOC157273	uncharacterized LOC157273	-	-	-	-	gi|119585980|gb|EAW65576.1|/1.3338e-59/1
348487	1732	0	1	0.01	0.0728813	2.86555	Up	0.529172	0.644228	FAM131C	family with sequence similarity 131, member C	-	-	-	-	gi|157502173|ref|NP_872429.2|/1.20981e-153/1
653075	3471	0	2	0.01	0.0727343	2.86264	Up	0.272194	0.413492	GOLGA8T	golgin A8 family, member T	K10362;K10421;K06102;K12478	-	-	-	gi|341915717|ref|XP_003118700.2|/0/1
100507250	1737	0	1	0.01	0.0726715	2.86139	Up	0.529172	0.666213	LOC100507250	uncharacterized LOC100507250	K02937	GO:0015934//large ribosomal subunit	GO:0003723//RNA binding;GO:0005198//structural molecule activity;GO:0042802//identical protein binding	GO:0006412//translation;GO:0042254//ribosome biogenesis	gi|444728634|gb|ELW69083.1|/1.46259e-08/1
27180	1737	0	1	0.01	0.0726715	2.86139	Up	0.529172	0.658637	SIGLEC9	sialic acid binding Ig-like lectin 9	K06740;K06748;K06739	GO:0016021//integral to membrane	GO:0004872//receptor activity;GO:0030246//carbohydrate binding	GO:0007165//signal transduction	gi|310616725|ref|NP_001185487.1|/0/1
407835	1737	0	1	0.01	0.0726715	2.86139	Up	0.529172	0.651621	LOC407835	mitogen-activated protein kinase kinase 2 pseudogene	K04369	GO:0000267//cell fraction;GO:0044444//cytoplasmic part	GO:0004712//protein serine/threonine/tyrosine kinase activity;GO:0032559	GO:0000165//MAPK cascade;GO:0002224//toll-like receptor signaling pathway;GO:0006464//cellular protein modification process;GO:0006796//phosphate-containing compound metabolic process;GO:0006935//chemotaxis;GO:0007169//transmembrane receptor protein tyrosine kinase signaling pathway;GO:0007264//small GTPase mediated signal transduction	gi|332869184|ref|XP_003318859.1|/0/1
338321	3484	0	2	0.01	0.0724629	2.85724	Up	0.272194	0.415182	NLRP9	NLR family, pyrin domain containing 9	K12800	GO:0044424//intracellular part	GO:0032559	-	gi|33519450|ref|NP_789790.2|/0/1
341392	1743	0	1	0.01	0.0724213	2.85641	Up	0.529172	0.658836	ACSM4	acyl-CoA synthetase medium-chain family member 4	K01896	GO:0044429//mitochondrial part	GO:0016408;GO:0016878//acid-thiol ligase activity;GO:0032559;GO:0043169//cation binding	GO:0006732//coenzyme metabolic process;GO:0032787//monocarboxylic acid metabolic process;GO:0044238//primary metabolic process	gi|122937307|ref|NP_001073923.1|/0/1
338005	1743	0	1	0.01	0.0724213	2.85641	Up	0.529172	0.640759	LINC00221	long intergenic non-protein coding RNA 221	K11447;K01539;K08857;K00939	-	-	-	gi|28375473|emb|CAD66555.1|/1.21592e-44/1
10814	4726	672	5137	19.0119	137.208	2.85139	Up	0	0	CPLX2	complexin 2	K15294	GO:0005737//cytoplasm;GO:0031201//SNARE complex;GO:0043005//neuron projection;GO:0043234//protein complex;GO:0044297//cell body;GO:0044424//intracellular part	GO:0019905//syntaxin binding;GO:0022857//transmembrane transporter activity	GO:0006887//exocytosis;GO:0030072//peptide hormone secretion	gi|119581772|gb|EAW61368.1|/6.24633e-71/1
645784	1753	0	1	0.01	0.0720082	2.84816	Up	0.529172	0.659136	ANKRD36BP2	ankyrin repeat domain 36B pseudogene 2	K10352	-	-	-	gi|119597468|gb|EAW77062.1|/8.88363e-172/1
148523	1758	0	1	0.01	0.0718034	2.84405	Up	0.529172	0.656894	C1orf51	chromosome 1 open reading frame 51	-	-	-	-	gi|21389605|ref|NP_653298.1|/0/1
100506776	3516	0	2	0.01	0.0718034	2.84405	Up	0.272194	0.415028	TRG-AS1	uncharacterized LOC100506776	K11447;K00939	-	-	-	gi|119577128|gb|EAW56724.1|/7.01776e-25/1
283585	1763	0	1	0.01	0.0715998	2.83996	Up	0.529172	0.648411	LOC283585	uncharacterized LOC283585	K11447;K03539;K00939;K08857;K00591	GO:0016021//integral to membrane	GO:0004936//alpha-adrenergic receptor activity	GO:0006936//muscle contraction;GO:0007166//cell surface receptor signaling pathway;GO:0007204//elevation of cytosolic calcium ion concentration;GO:0007267//cell-cell signaling;GO:0008015//blood circulation;GO:0008283//cell proliferation;GO:0010740//positive regulation of intracellular protein kinase cascade;GO:0012501//programmed cell death;GO:0042221//response to chemical stimulus;GO:0044057;GO:…	gi|119601760|gb|EAW81354.1|/2.17523e-49/1
121214	1765	0	1	0.01	0.0715186	2.83832	Up	0.529172	0.647059	SDR9C7	short chain dehydrogenase/reductase family 9C, member 7	K11154	GO:0044424//intracellular part	GO:0003824//catalytic activity	GO:0008152//metabolic process	gi|395744493|ref|XP_002823456.2|/0/1
284339	1779	0	1	0.01	0.0709558	2.82692	Up	0.529172	0.641706	TMEM145	transmembrane protein 145	-	GO:0031224//intrinsic to membrane	-	-	gi|297704939|ref|XP_002829343.1|/0/1
51364	1780	0	1	0.01	0.070916	2.82611	Up	0.529172	0.665142	ZMYND10	zinc finger, MYND-type containing 10	-	GO:0044424//intracellular part	GO:0046914//transition metal ion binding	-	gi|37594444|ref|NP_056980.2|/0/1
266727	8907	0	5	0.01	0.0708602	2.82498	Up	0.037045	0.0783015	MDGA1	MAM domain containing glycosylphosphatidylinositol anchor 1	K06255	GO:0031225//anchored to membrane	-	GO:0016477//cell migration;GO:0021515//cell differentiation in spinal cord	gi|24111244|ref|NP_705691.1|/0/1
25862	3194	2	15	0.0837231	0.592817	2.82389	Up	0.0019619	0.00539776	USP49	ubiquitin specific peptidase 49	K11834	-	GO:0016790//thiolester hydrolase activity;GO:0046914//transition metal ion binding;GO:0070011//peptidase activity, acting on L-amino acid peptides	GO:0019941//modification-dependent protein catabolic process	gi|21361749|ref|NP_061031.2|/0/1
653635	1786	0	1	0.01	0.0706777	2.82126	Up	0.529172	0.647011	WASH7P	WAS protein family homolog 7 pseudogene	-	GO:0005769//early endosome;GO:0010008//endosome membrane;GO:0043234//protein complex	GO:0015631//tubulin binding	GO:0016197//endosomal transport;GO:0045010//actin nucleation	gi|261337183|ref|NP_878908.4|/0/1
440307	1793	0	1	0.01	0.0704018	2.81561	Up	0.529172	0.648315	TTLL13	tubulin tyrosine ligase-like family, member 13	K06047;K00273	-	GO:0016881//acid-amino acid ligase activity;GO:0032559	GO:0043412//macromolecule modification	gi|75677580|ref|NP_001025135.2|/0/1
100134015	1794	0	1	0.01	0.0703625	2.81481	Up	0.529172	0.647204	UBOX5-AS1	UBOX5 antisense RNA 1	-	-	-	-	gi|119630958|gb|EAX10553.1|/3.22977e-08/1
60484	1795	0	1	0.01	0.0703233	2.814	Up	0.529172	0.65744	HAPLN2	hyaluronan and proteoglycan link protein 2	K06851	GO:0031012//extracellular matrix	GO:0005539//glycosaminoglycan binding	GO:0009987//cellular process	gi|11141887|ref|NP_068589.1|/0/1
27440	1809	0	1	0.01	0.0697791	2.8028	Up	0.529172	0.65749	CECR5	cat eye syndrome chromosome region, candidate 5	-	GO:0043231//intracellular membrane-bounded organelle	GO:0003824//catalytic activity	-	gi|21914862|ref|NP_060299.4|/0/1
79852	1810	0	1	0.01	0.0697406	2.802	Up	0.529172	0.655209	EPHX3	epoxide hydrolase 3	K08726;K08059	-	GO:0003824//catalytic activity	-	gi|13376164|ref|NP_079070.1|/1.18447e-167/1
274	2686	14	103	0.696903	4.84056	2.79614	Up	4.6274e-17	3.85038e-16	BIN1	bridging integrator 1	K12562	GO:0005856//cytoskeleton;GO:0030136//clathrin-coated vesicle;GO:0033267//axon part	GO:0019899//enzyme binding;GO:0046983//protein dimerization activity	GO:0030100//regulation of endocytosis;GO:0030154//cell differentiation;GO:0032501//multicellular organismal process;GO:0043087//regulation of GTPase activity;GO:0051704	gi|4757748|ref|NP_004296.1|/0/1
441376	1819	0	1	0.01	0.0693955	2.79484	Up	0.529172	0.643798	AARD	alanine and arginine rich domain containing protein	K09228;K08857;K00939;K00797	-	-	GO:0030323//respiratory tube development	gi|70778889|ref|NP_001020528.1|/1.35504e-78/1
390110	1820	0	1	0.01	0.0693574	2.79405	Up	0.529172	0.658487	ACCSL	1-aminocyclopropane-1-carboxylate synthase homolog (Arabidopsis)(non-functional)-like	K00816;K00815	-	GO:0016740//transferase activity;GO:0016846//carbon-sulfur lyase activity;GO:0048037//cofactor binding	GO:0008152//metabolic process	gi|149944424|ref|NP_001027025.2|/0/1
3662	5463	0	3	0.01	0.0693193	2.79326	Up	0.140011	0.246707	IRF4	interferon regulatory factor 4	K09445	GO:0000786//nucleosome;GO:0031981//nuclear lumen	GO:0001071//nucleic acid binding transcription factor activity;GO:0005515//protein binding;GO:0030528//transcription regulator activity	GO:0001773//myeloid dendritic cell activation;GO:0002697;GO:0010551;GO:0016573//histone acetylation;GO:0019221//cytokine-mediated signaling pathway;GO:0042108//positive regulation of cytokine biosynthetic process;GO:0046649//lymphocyte activation;GO:0051099//positive regulation of binding	gi|305632828|ref|NP_001182215.1|/0/1
1572	1826	0	1	0.01	0.0691295	2.7893	Up	0.529172	0.66448	CYP2F1	cytochrome P450, family 2, subfamily F, polypeptide 1	K07416	GO:0031090//organelle membrane;GO:0042598;GO:0043231//intracellular membrane-bounded organelle	GO:0005506//iron ion binding;GO:0016712//oxidoreductase activity, acting on paired donors, with incorporation or reduction of molecular oxygen, reduced flavin or flavoprotein as one donor, and incorporation of one atom of oxygen	GO:0042196;GO:0042537//benzene-containing compound metabolic process	gi|19743565|ref|NP_000765.2|/0/1
394263	3656	0	2	0.01	0.0690538	2.78772	Up	0.272194	0.418605	MUC21	mucin 21, cell surface associated	-	GO:0016020//membrane	-	-	gi|156349174|ref|XP_001621948.1|/2.77456e-55/1
441282	1625	26	190	2.13929	14.7592	2.78641	Up	3.39946e-30	4.9476e-29	AKR1B15	aldo-keto reductase family 1, member B15	K00011	GO:0044424//intracellular part	GO:0005488//binding;GO:0016616//oxidoreductase activity, acting on the CH-OH group of donors, NAD or NADP as acceptor	GO:0006629//lipid metabolic process;GO:0032501//multicellular organismal process;GO:0044237//cellular metabolic process	gi|291291012|ref|NP_001074007.2|/0/1
245711	1830	0	1	0.01	0.0689784	2.78614	Up	0.529172	0.642323	SPDYA	speedy homolog A (Xenopus laevis)	K08694	GO:0043231//intracellular membrane-bounded organelle	GO:0019900//kinase binding	GO:0008283//cell proliferation;GO:0022402//cell cycle process;GO:0032501//multicellular organismal process;GO:0033554//cellular response to stress	gi|60498969|ref|NP_877433.2|/4.405e-178/1
55016	5502	0	3	0.01	0.0688279	2.78299	Up	0.140011	0.246363	2016-03-01	membrane-associated ring finger (C3HC4) 1, E3 ubiquitin protein ligase	K10656	GO:0005764//lysosome;GO:0005769//early endosome;GO:0005770//late endosome;GO:0012506//vesicle membrane;GO:0031224//intrinsic to membrane	GO:0019787//small conjugating protein ligase activity;GO:0046914//transition metal ion binding	-	gi|8923613|ref|NP_060393.1|/9.77531e-161/1
285103	1835	0	1	0.01	0.0687904	2.78221	Up	0.529172	0.640949	MED15P9	CCDC74B antisense RNA 1	K09228;K11447;K00939	-	-	-	gi|397519103|ref|XP_003829709.1|/4.88078e-125/1
25790	1836	0	1	0.01	0.0687529	2.78142	Up	0.529172	0.665397	CCDC19	coiled-coil domain containing 19	K05702;K11515	GO:0000267//cell fraction;GO:0043231//intracellular membrane-bounded organelle	-	-	gi|158257930|dbj|BAF84938.1|/0/1
338872	1849	0	1	0.01	0.0682696	2.77124	Up	0.529172	0.640665	C1QTNF9	C1q and tumor necrosis factor related protein 9	K07296	-	GO:0005102//receptor binding	-	gi|65301115|ref|NP_848635.2|/2.73116e-151/1
4744	3721	0	2	0.01	0.0678476	2.7623	Up	0.272194	0.413798	NEFH	neurofilament, heavy polypeptide	K04574	GO:0043005//neuron projection;GO:0043229//intracellular organelle	-	GO:0009987//cellular process	gi|27529742|dbj|BAA74868.2|/7.68169e-178/1
57821	1866	0	1	0.01	0.0676476	2.75804	Up	0.529172	0.645809	CCDC181	coiled-coil domain containing 181	-	-	-	-	gi|10880975|ref|NP_067002.1|/0/1
1116	1867	0	1	0.01	0.0676114	2.75727	Up	0.529172	0.654666	CHI3L1	chitinase 3-like 1 (cartilage glycoprotein-39)	K01183	GO:0031012//extracellular matrix	GO:0004553//hydrolase activity, hydrolyzing O-glycosyl compounds;GO:0005198//structural molecule activity;GO:0030246//carbohydrate binding;GO:0043167//ion binding	GO:0006026	gi|144226251|ref|NP_001267.2|/0/1
375940	3743	0	2	0.01	0.0674488	2.75379	Up	0.272194	0.41751	FLJ46361	deleted in malignant brain tumors 1 pseudogene	K13912	-	-	-	gi|410044512|ref|XP_003951829.1|/0/1
57595	3745	0	2	0.01	0.0674128	2.75302	Up	0.272194	0.41947	PDZD4	PDZ domain containing 4	K15682	GO:0044444//cytoplasmic part	-	-	gi|46559761|ref|NP_115901.2|/0/1
151234	1875	0	1	0.01	0.0673229	2.7511	Up	0.529172	0.657839	SULT1C2P1	sulfotransferase family, cytosolic, 1C, member 2 pseudogene 1	K01025	GO:0044444//cytoplasmic part	GO:0008146//sulfotransferase activity	GO:0044237//cellular metabolic process	gi|119574272|gb|EAW53887.1|/1.10988e-91/1
57507	5645	0	3	0.01	0.0670844	2.74598	Up	0.140011	0.246099	ZNF608	zinc finger protein 608	K10847	-	GO:0046872//metal ion binding	-	gi|20521822|dbj|BAA86595.2|/0/1
353149	1883	0	1	0.01	0.0670369	2.74495	Up	0.529172	0.642513	TBC1D26	TBC1 domain family, member 26	K08395;K11837	GO:0044464//cell part	GO:0005099//Ras GTPase activator activity	GO:0032318//regulation of Ras GTPase activity	gi|402898858|ref|XP_003912430.1|/0/1
653140	1889	0	1	0.01	0.0668239	2.74036	Up	0.529172	0.664023	FAM228A	family with sequence similarity 228, member A	-	-	-	-	gi|105554465|ref|NP_001035800.1|/7.21781e-115/1
4133	9445	0	5	0.01	0.0668239	2.74036	Up	0.037045	0.0783418	MAP2	microtubule-associated protein 2	K10430	GO:0005792//microsome;GO:0015630//microtubule cytoskeleton;GO:0030425//dendrite;GO:0031981//nuclear lumen;GO:0032991//macromolecular complex;GO:0044297//cell body	GO:0002162//dystroglycan binding;GO:0005515//protein binding	GO:0006468//protein phosphorylation;GO:0007019//microtubule depolymerization;GO:0031175//neuron projection development;GO:0048667//cell morphogenesis involved in neuron differentiation	gi|87578396|ref|NP_002365.3|/0/1
84623	3794	0	2	0.01	0.0665421	2.73427	Up	0.272194	0.414836	KIRREL3	kin of IRRE like 3 (Drosophila)	K06755;K14319	GO:0030425//dendrite;GO:0031224//intrinsic to membrane	GO:0019904//protein domain specific binding	GO:0048534	gi|239787787|ref|NP_001155179.1|/0/1
5054	3207	116	817	4.83625	32.1579	2.73321	Up	4.01412e-122	2.92888e-120	SERPINE1	serpin peptidase inhibitor, clade E (nexin, plasminogen activator inhibitor type 1), member 1	K03982	GO:0000267//cell fraction;GO:0016020//membrane;GO:0031091//platelet alpha granule;GO:0044421//extracellular region part	GO:0004866//endopeptidase inhibitor activity;GO:0019899//enzyme binding	GO:0001775//cell activation;GO:0001819//positive regulation of cytokine production;GO:0001953//negative regulation of cell-matrix adhesion;GO:0002540//leukotriene production involved in inflammatory response;GO:0002548//monocyte chemotaxis;GO:0006887//exocytosis;GO:0006915//apoptotic process;GO:0006979//response to oxidative stress;GO:0007569//cell aging;GO:0008283//cell proliferation;GO:0009629/…	gi|221041958|dbj|BAH12656.1|/0/1
81615	1901	0	1	0.01	0.0664021	2.73123	Up	0.529172	0.644754	TMEM163	transmembrane protein 163	-	GO:0031224//intrinsic to membrane	-	-	gi|24308309|ref|NP_112185.1|/3.25126e-131/1
157869	3804	0	2	0.01	0.0663672	2.73047	Up	0.272194	0.417822	SBSPON	somatomedin B and thrombospondin, type 1 domain containing	K09228;K11447;K00939	GO:0044421//extracellular region part	GO:0001871;GO:0004888//transmembrane signaling receptor activity	GO:0002376//immune system process;GO:0023052//signaling	gi|402878481|ref|XP_003902911.1|/3.0007e-169/1
100861504	1906	0	1	0.01	0.0662279	2.72744	Up	0.529172	0.661193	LINC00538	long intergenic non-protein coding RNA 538	-	-	-	-	-
57094	1907	0	1	0.01	0.0661932	2.72668	Up	0.529172	0.643274	CPA6	carboxypeptidase A6	K08782	GO:0031012//extracellular matrix	GO:0008235//metalloexopeptidase activity;GO:0046914//transition metal ion binding	GO:0019538//protein metabolic process	gi|188536067|ref|NP_065094.3|/0/1
25992	6834	1	7	0.0195648	0.129297	2.72435	Up	0.0478804	0.0981829	SNED1	sushi, nidogen and EGF-like domains 1	K02599	-	GO:0046872//metal ion binding	GO:0031589//cell-substrate adhesion	gi|122937283|ref|NP_001073906.1|/0/1
4986	4959	1	7	0.0269622	0.178184	2.72435	Up	0.0478804	0.0982443	OPRK1	opioid receptor, kappa 1	K04214	GO:0016021//integral to membrane	GO:0004985//opioid receptor activity	GO:0002376//immune system process;GO:0007188//adenylate cyclase-modulating G-protein coupled receptor signaling pathway;GO:0007267//cell-cell signaling;GO:0019058//viral infectious cycle;GO:0050877//neurological system process	gi|39725940|ref|NP_000903.2|/0/1
5463	5173	1	7	0.0258468	0.170812	2.72435	Up	0.0478804	0.0982688	POU6F1	POU class 6 homeobox 1	K09368	-	-	-	gi|403296658|ref|XP_003939216.1|/6.71514e-151/1
201780	2118	1	7	0.0631283	0.417192	2.72435	Up	0.0478804	0.0981952	SLC10A4	solute carrier family 10 (sodium/bile acid cotransporter family), member 4	K14344	GO:0031224//intrinsic to membrane	GO:0005343//organic acid:sodium symporter activity	GO:0006814//sodium ion transport;GO:0055085//transmembrane transport	gi|24308414|ref|NP_689892.1|/0/1
59345	6428	2	14	0.041601	0.274926	2.72435	Up	0.00341638	0.00900847	GNB4	guanine nucleotide binding protein (G protein), beta polypeptide 4	K04538	GO:0031234//extrinsic to internal side of plasma membrane	GO:0017111//nucleoside-triphosphatase activity;GO:0060089	GO:0007186//G-protein coupled receptor signaling pathway;GO:0007606//sensory perception of chemical stimulus;GO:0015980//energy derivation by oxidation of organic compounds;GO:0033762//response to glucagon stimulus	gi|11055998|ref|NP_067642.1|/0/1
146664	4252	1	7	0.0314454	0.207811	2.72435	Up	0.0478804	0.098232	MGAT5B	mannosyl (alpha-1,6-)-glycoprotein beta-1,6-N-acetyl-glucosaminyltransferase, isozyme B	K09661	GO:0012505//endomembrane system;GO:0031224//intrinsic to membrane;GO:0043231//intracellular membrane-bounded organelle	GO:0008375//acetylglucosaminyltransferase activity;GO:0043169//cation binding	-	gi|74835227|dbj|BAE44474.1|/0/1
342909	2222	1	7	0.0601736	0.397666	2.72435	Up	0.0478804	0.0982075	ZNF284	zinc finger protein 284	K09228	GO:0043231//intracellular membrane-bounded organelle	GO:0003676//nucleic acid binding;GO:0046914//transition metal ion binding	GO:0006351//transcription, DNA-dependent	gi|83716019|ref|NP_001032902.1|/0/1
200315	1444	1	7	0.092594	0.61192	2.72435	Up	0.0478804	0.0981707	APOBEC3A	apolipoprotein B mRNA editing enzyme, catalytic polypeptide-like 3A	K01500	-	GO:0016810//hydrolase activity, acting on carbon-nitrogen (but not peptide) bonds;GO:0046914//transition metal ion binding	-	gi|393715108|ref|NP_001257335.1|/3.15341e-106/1
339883	1807	1	7	0.0739932	0.488994	2.72435	Up	0.0478804	0.0982811	C3orf35	chromosome 3 open reading frame 35	-	GO:0031224//intrinsic to membrane	-	-	gi|30350214|ref|NP_848032.1|/1.49224e-61/1
727897	17916	1	7	0.00746292	0.0493198	2.72435	Up	0.0478804	0.0982934	MUC5B	mucin 5B, oligomeric mucus/gel-forming	K13908	-	GO:0005488//binding	-	gi|301172750|ref|NP_002449.2|/0/1
85371	7605	1	7	0.0175813	0.116188	2.72435	Up	0.0478804	0.0981584	KIAA1656	KIAA1656 protein	K11447;K00939;K00797	-	-	-	gi|62201519|gb|AAH92419.1|/2.18728e-113/1
2687	2500	1	7	0.0534823	0.353445	2.72435	Up	0.0478804	0.0982566	GGT5	gamma-glutamyltransferase 5	K00681	GO:0031224//intrinsic to membrane	GO:0016747//transferase activity, transferring acyl groups other than amino-acyl groups;GO:0016755	GO:0006691//leukotriene metabolic process;GO:0006749//glutathione metabolic process;GO:0009058//biosynthetic process	gi|153266907|ref|NP_001093252.1|/0/1
9770	5426	1	7	0.0246417	0.162848	2.72435	Up	0.0478804	0.0982197	RASSF2	Ras association (RalGDS/AF-6) domain family member 2	K09851	GO:0043231//intracellular membrane-bounded organelle	GO:0005488//binding	GO:0009987//cellular process;GO:0023052//signaling	gi|40788893|dbj|BAA11485.2|/0/1
389400	1911	0	1	0.01	0.0660546	2.72366	Up	0.529172	0.661394	GFRAL	GDNF family receptor alpha like	K11447;K14693;K01539;K00939	GO:0031224//intrinsic to membrane	GO:0004871//signal transducer activity	GO:0007243//intracellular protein kinase cascade;GO:0043066//negative regulation of apoptotic process	gi|148231468|ref|NP_997293.2|/0/1
389633	1911	0	1	0.01	0.0660546	2.72366	Up	0.529172	0.649769	FAM90A25P	family with sequence similarity 90, member A7 pseudogene	-	-	GO:0046914//transition metal ion binding	-	gi|206558319|sp|Q658T7.2|F90A2_HUMAN/0/1
51760	1912	0	1	0.01	0.0660201	2.7229	Up	0.529172	0.647976	SYT17	synaptotagmin XVII	K15290	GO:0030136//clathrin-coated vesicle;GO:0044431//Golgi apparatus part	-	GO:0051234//establishment of localization	gi|40068038|ref|NP_057608.2|/0/1
767846	1913	0	1	0.01	0.0659856	2.72215	Up	0.529172	0.650889	PFN1P2	profilin 1 pseudogene 2	K05759	GO:0005624//membrane fraction;GO:0005856//cytoskeleton;GO:0043231//intracellular membrane-bounded organelle;GO:0044444//cytoplasmic part	GO:0008092//cytoskeletal protein binding;GO:0017016//Ras GTPase binding;GO:0035091//phosphatidylinositol binding	GO:0001775//cell activation;GO:0006357//regulation of transcription from RNA polymerase II promoter;GO:0006887//exocytosis;GO:0007599//hemostasis;GO:0010604;GO:0014020;GO:0030832//regulation of actin filament length;GO:0032233//positive regulation of actin filament bundle assembly;GO:0045935;GO:0070848//response to growth factor stimulus	gi|444722983|gb|ELW63655.1|/3.96254e-52/1
2978	1918	0	1	0.01	0.0658136	2.71838	Up	0.529172	0.644611	GUCA1A	guanylate cyclase activator 1A (retina)	K08328	GO:0044464//cell part	GO:0030250//guanylate cyclase activator activity;GO:0046872//metal ion binding	GO:0007165//signal transduction;GO:0030826//regulation of cGMP biosynthetic process;GO:0050953//sensory perception of light stimulus	gi|403261271|ref|XP_003923048.1|/2.7234e-93/1
100129617	1926	0	1	0.01	0.0655402	2.71238	Up	0.529172	0.640807	LOC100129617	uncharacterized LOC100129617	-	-	-	-	gi|34529108|dbj|BAC85639.1|/1.04837e-68/1
54538	3859	0	2	0.01	0.0654213	2.70976	Up	0.272194	0.413607	ROBO4	roundabout, axon guidance receptor, homolog 4 (Drosophila)	K06784	GO:0009986//cell surface;GO:0031224//intrinsic to membrane	GO:0004871//signal transducer activity	GO:0016477//cell migration;GO:0032501//multicellular organismal process;GO:0048646//anatomical structure formation involved in morphogenesis;GO:0048869//cellular developmental process	gi|37181272|gb|AAQ88450.1|/0/1
126520	1933	0	1	0.01	0.0653028	2.70715	Up	0.529172	0.665907	PLK5	polo-like kinase 5	K08862;K08861	-	GO:0004672//protein kinase activity;GO:0005488//binding	GO:0009987//cellular process	gi|397466696|ref|XP_003805083.1|/0/1
15	1935	0	1	0.01	0.0652353	2.70565	Up	0.529172	0.649332	AANAT	aralkylamine N-acetyltransferase	K00669	GO:0044444//cytoplasmic part	GO:0008080//N-acetyltransferase activity	GO:0009058//biosynthetic process;GO:0009314//response to radiation;GO:0010038//response to metal ion;GO:0030186//melatonin metabolic process;GO:0034694//response to prostaglandin stimulus;GO:0043434//response to peptide hormone stimulus;GO:0048511//rhythmic process;GO:0051384//response to glucocorticoid stimulus	gi|262231744|ref|NP_001160051.1|/4.61632e-149/1
158297	1937	0	1	0.01	0.065168	2.70416	Up	0.529172	0.6656	FAM154A	family with sequence similarity 154, member A	K13711	-	-	-	gi|301129242|ref|NP_714918.2|/0/1
80274	3885	0	2	0.01	0.0649835	2.70007	Up	0.272194	0.417861	SCUBE1	signal peptide, CUB domain, EGF-like 1	K06825	GO:0009986//cell surface;GO:0019898//extrinsic to membrane;GO:0044421//extracellular region part	GO:0046872//metal ion binding;GO:0046983//protein dimerization activity	GO:0006952//defense response;GO:0007507//heart development;GO:0007599//hemostasis;GO:0030855//epithelial cell differentiation;GO:0051259//protein oligomerization	gi|120587029|ref|NP_766638.2|/0/1
182	5988	168	1155	3.75126	24.348	2.69836	Up	1.51693e-169	1.60667e-167	JAG1	jagged 1	K06052	GO:0016021//integral to membrane	GO:0005102//receptor binding;GO:0046872//metal ion binding	GO:0002009//morphogenesis of an epithelium;GO:0008283//cell proliferation;GO:0008593//regulation of Notch signaling pathway;GO:0009913//epidermal cell differentiation;GO:0016477//cell migration;GO:0030855//epithelial cell differentiation;GO:0042692//muscle cell differentiation;GO:0044267//cellular protein metabolic process;GO:0045165//cell fate commitment;GO:0045597//positive regulation of cell d…	gi|297706347|ref|XP_002829998.1|/0/1
117155	1948	0	1	0.01	0.0648	2.69599	Up	0.529172	0.653533	CATSPER2	cation channel, sperm associated 2	K09228;K04849;K14443;K00797	GO:0019861//flagellum;GO:0031090//organelle membrane;GO:0031224//intrinsic to membrane	GO:0005261//cation channel activity;GO:0005488//binding	GO:0006810//transport;GO:0048232//male gamete generation;GO:0048869//cellular developmental process;GO:0048870//cell motility	gi|26051227|ref|NP_742095.1|/2.5325e-100/1
120400	1953	0	1	0.01	0.0646341	2.6923	Up	0.529172	0.651279	NXPE1	neurexophilin and PC-esterase domain family, member 1	-	-	-	-	gi|160014059|sp|Q8N323.2|NXPE1_HUMAN/0/1
100529257	1955	0	1	0.01	0.064568	2.69082	Up	0.529172	0.642228	SYNJ2BP-COX16	SYNJ2BP-COX16 readthrough	K12076;K12075;K11828	-	-	-	gi|321400122|ref|NP_001189478.1|/1.17386e-85/1
8744	1680	31	211	2.46719	15.8539	2.6839	Up	4.0841e-32	6.26038e-31	TNFSF9	tumor necrosis factor (ligand) superfamily, member 9	K05472	GO:0016020//membrane	GO:0005102//receptor binding	GO:0007154//cell communication;GO:0012501//programmed cell death;GO:0023052//signaling	gi|4507609|ref|NP_003802.1|/9.98246e-97/1
84226	6218	5	34	0.107515	0.690227	2.68253	Up	3.25206e-06	1.26365e-05	C2orf16	chromosome 2 open reading frame 16	K11471	-	-	-	gi|153251865|ref|NP_115642.3|/0/1
126205	3934	0	2	0.01	0.0641741	2.68199	Up	0.272194	0.419076	NLRP8	NLR family, pyrin domain containing 8	K12800	GO:0044424//intracellular part	GO:0032559	-	gi|33667040|ref|NP_789781.2|/0/1
22917	1972	0	1	0.01	0.0640114	2.67833	Up	0.529172	0.664633	ZP1	zona pellucida glycoprotein 1 (sperm receptor)	K13912	GO:0031012//extracellular matrix;GO:0031224//intrinsic to membrane	-	GO:0009566//fertilization	gi|66348148|ref|NP_997224.2|/0/1
133923	1972	0	1	0.01	0.0640114	2.67833	Up	0.529172	0.65373	ZNF474	zinc finger protein 474	-	GO:0044464//cell part	GO:0046914//transition metal ion binding	-	gi|46409278|ref|NP_997200.1|/2.57428e-179/1
342897	1973	0	1	0.01	0.0639789	2.6776	Up	0.529172	0.665856	NCCRP1	non-specific cytotoxic cell receptor protein 1 homolog (zebrafish)	K10099;K10102	-	-	-	gi|47825361|ref|NP_001001414.1|/1.14019e-110/1
2730	3074	134	905	5.82842	37.1628	2.67268	Up	7.12696e-132	5.73546e-130	GCLM	glutamate-cysteine ligase, modifier subunit	K11205	GO:0000267//cell fraction;GO:0043234//protein complex;GO:0044444//cytoplasmic part	GO:0016881//acid-amino acid ligase activity;GO:0019899//enzyme binding;GO:0046983//protein dimerization activity	GO:0000096//sulfur amino acid metabolic process;GO:0003018;GO:0003254//regulation of membrane depolarization;GO:0006749//glutathione metabolic process;GO:0006950//response to stress;GO:0009064//glutamine family amino acid metabolic process;GO:0035227;GO:0042221//response to chemical stimulus;GO:0043066//negative regulation of apoptotic process	gi|4504011|ref|NP_002052.1|/2.39002e-145/1
4101	1981	0	1	0.01	0.0637205	2.67176	Up	0.529172	0.642608	MAGEA2	melanoma antigen family A, 2	K12464;K04976	-	-	-	gi|4885465|ref|NP_005352.1|/2.70436e-144/1
2527	1988	0	1	0.01	0.0634962	2.66667	Up	0.529172	0.655852	FUT5	fucosyltransferase 5 (alpha (1,3) fucosyltransferase)	K07633;K00716	GO:0000139//Golgi membrane;GO:0031224//intrinsic to membrane	GO:0008417//fucosyltransferase activity	GO:0006464//cellular protein modification process;GO:0019317	gi|52485799|ref|NP_002025.2|/0/1
167410	3979	0	2	0.01	0.0634483	2.66558	Up	0.272194	0.418487	LIX1	Lix1 homolog (chicken)	K09228;K11447	-	-	-	gi|167466286|ref|NP_694966.3|/9.88702e-147/1
100506071	1991	0	1	0.01	0.0634005	2.66449	Up	0.529172	0.64817	LOC100506071	uncharacterized LOC100506071	K08132	GO:0031012//extracellular matrix	-	GO:0050954//sensory perception of mechanical stimulus	gi|332223236|ref|XP_003260773.1|/2.32201e-95/1
57119	1998	0	1	0.01	0.0631784	2.65943	Up	0.529172	0.646578	EPPIN	epididymal peptidase inhibitor	K15619;K04520	-	-	-	gi|106322|pir||B34087/4.1414e-76/1
399	1999	0	1	0.01	0.0631468	2.65871	Up	0.529172	0.642941	RHOH	ras homolog family member H	K07873	GO:0043231//intracellular membrane-bounded organelle;GO:0044444//cytoplasmic part;GO:0044459//plasma membrane part	GO:0004857//enzyme inhibitor activity;GO:0017016//Ras GTPase binding;GO:0032561//guanyl ribonucleotide binding	GO:0002274;GO:0007249//I-kappaB kinase/NF-kappaB cascade;GO:0009966//regulation of signal transduction;GO:0016310//phosphorylation;GO:0019222//regulation of metabolic process;GO:0030098//lymphocyte differentiation	gi|338723675|ref|XP_003364774.1|/1.15901e-94/1
7804	7783	60	400	1.03075	6.48749	2.65396	Up	8.6219e-59	2.61637e-57	LRP8	low density lipoprotein receptor-related protein 8, apolipoprotein e receptor	K12473	GO:0031224//intrinsic to membrane;GO:0044421//extracellular region part;GO:0044459//plasma membrane part	GO:0030228//lipoprotein particle receptor activity;GO:0034185//apolipoprotein binding;GO:0046872//metal ion binding	GO:0001775//cell activation;GO:0007166//cell surface receptor signaling pathway;GO:0007599//hemostasis;GO:0016192//vesicle-mediated transport;GO:0019538//protein metabolic process;GO:0021543//pallium development;GO:0033674//positive regulation of kinase activity;GO:0048646//anatomical structure formation involved in morphogenesis	gi|66082554|ref|NP_150643.2|/0/1
285126	2006	0	1	0.01	0.0629264	2.65367	Up	0.529172	0.641327	DNAJC5G	DnaJ (Hsp40) homolog, subfamily C, member 5 gamma	K09525	GO:0044464//cell part	GO:0005515//protein binding	GO:0044267//cellular protein metabolic process	gi|27735107|ref|NP_775921.1|/7.54105e-94/1
100526842	2008	0	1	0.01	0.0628637	2.65223	Up	0.529172	0.6473	RPL17-C18orf32	RPL17-C18orf32 readthrough	K02880	GO:0030529//ribonucleoprotein complex;GO:0044444//cytoplasmic part	GO:0005198//structural molecule activity	GO:0006412//translation;GO:0019080;GO:0031016//pancreas development	gi|119583342|gb|EAW62938.1|/5.7679e-144/1
644660	2010	0	1	0.01	0.0628012	2.65079	Up	0.529172	0.655654	RAD21-AS1	RAD21 antisense RNA 1	-	-	-	-	gi|440909110|gb|ELR59055.1|/4.21382e-78/1
401898	2015	0	1	0.01	0.0626454	2.64721	Up	0.529172	0.658736	ZNF833P	zinc finger protein 833, pseudogene	K09228	GO:0005634//nucleus;GO:0043232	GO:0005488//binding	-	gi|395750514|ref|XP_002828748.2|/1.56034e-127/1
493860	4032	0	2	0.01	0.0626143	2.64649	Up	0.272194	0.416343	CCDC73	coiled-coil domain containing 73	K10421;K12478;K11499	-	-	-	gi|83715968|ref|NP_001008392.2|/0/1
100133920	2028	0	1	0.01	0.0622438	2.63793	Up	0.529172	0.663415	LOC100133920	uncharacterized LOC100133920	K13402	GO:0043231//intracellular membrane-bounded organelle	GO:0016879//ligase activity, forming carbon-nitrogen bonds;GO:0032559;GO:0042802//identical protein binding	GO:0006760//folic acid-containing compound metabolic process;GO:0032787//monocarboxylic acid metabolic process	gi|114628901|ref|XP_001172825.1|/2.02954e-62/1
25927	2037	0	1	0.01	0.0619688	2.63154	Up	0.529172	0.660088	CNRIP1	cannabinoid receptor interacting protein 1	-	-	GO:0005488//binding	-	gi|24308071|ref|NP_056278.1|/3.34697e-89/1
100272216	2049	0	1	0.01	0.0616059	2.62307	Up	0.529172	0.643655	LOC100272216	uncharacterized LOC100272216	K14316	-	-	-	gi|332823331|ref|XP_003311157.1|/3.40138e-174/1
100529211	2050	0	1	0.01	0.0615758	2.62236	Up	0.529172	0.655011	TMEM256-PLSCR3	C17orf61-PLSCR3 readthrough	K08267	GO:0031224//intrinsic to membrane	GO:0005548//phospholipid transporter activity;GO:0019904//protein domain specific binding;GO:0046872//metal ion binding	GO:0007009//plasma membrane organization;GO:0033500//carbohydrate homeostasis;GO:0055092//sterol homeostasis	gi|119610604|gb|EAW90198.1|/1.99871e-166/1
644945	2051	0	1	0.01	0.0615458	2.62166	Up	0.529172	0.644993	KRT16P3	keratin 16 pseudogene 3	K07604	GO:0043234//protein complex	GO:0005198//structural molecule activity;GO:0005488//binding	GO:0007010//cytoskeleton organization;GO:0009888//tissue development	gi|332260824|ref|XP_003279481.1|/4.6992e-92/1
2022	3196	6	39	0.251012	1.54036	2.61744	Up	8.17296e-07	3.36448e-06	ENG	endoglin	K06526	GO:0005626//insoluble fraction;GO:0009986//cell surface;GO:0031224//intrinsic to membrane;GO:0043235//receptor complex;GO:0044421//extracellular region part	GO:0004675//transmembrane receptor protein serine/threonine kinase activity;GO:0005057//receptor signaling protein activity;GO:0005160//transforming growth factor beta receptor binding;GO:0019838//growth factor binding;GO:0030247//polysaccharide binding;GO:0032403//protein complex binding;GO:0042802//identical protein binding;GO:0048029//monosaccharide binding	GO:0000122//negative regulation of transcription from RNA polymerase II promoter;GO:0001525//angiogenesis;GO:0001570//vasculogenesis;GO:0001666//response to hypoxia;GO:0001933//negative regulation of protein phosphorylation;GO:0001934//positive regulation of protein phosphorylation;GO:0001935//endothelial cell proliferation;GO:0003073//regulation of systemic arterial blood pressure;GO:0003143//em…	gi|4557555|ref|NP_000109.1|/0/1
268	2065	0	1	0.01	0.0611285	2.61185	Up	0.529172	0.655258	AMH	anti-Mullerian hormone	K04665	GO:0044421//extracellular region part;GO:0044424//intracellular part	GO:0005126//cytokine receptor binding	GO:0001541//ovarian follicle development;GO:0007154//cell communication;GO:0010033//response to organic substance;GO:0051091//positive regulation of sequence-specific DNA binding transcription factor activity	gi|157266298|ref|NP_000470.2|/0/1
26508	4131	0	2	0.01	0.0611137	2.6115	Up	0.272194	0.416576	HEYL	hairy/enhancer-of-split related with YRPW motif-like	K09091	GO:0043231//intracellular membrane-bounded organelle	GO:0001071//nucleic acid binding transcription factor activity;GO:0003676//nucleic acid binding	GO:0006351//transcription, DNA-dependent;GO:0007166//cell surface receptor signaling pathway;GO:0048731	gi|146286205|sp|Q9NQ87.2|HEYL_HUMAN/2.15059e-144/1
151835	2066	0	1	0.01	0.0610989	2.61115	Up	0.529172	0.652404	CPNE9	copine family member IX	K06491;K15290;K02677	-	-	-	gi|88703066|ref|NP_705899.2|/0/1
129049	6201	0	3	0.01	0.0610694	2.61045	Up	0.140011	0.247131	SGSM1	small G protein signaling modulator 1	K11447;K01539;K00939;K13136;K00591	GO:0043231//intracellular membrane-bounded organelle	GO:0005099//Ras GTPase activator activity	GO:0032313//regulation of Rab GTPase activity;GO:0032318//regulation of Ras GTPase activity	gi|90577167|ref|NP_001035037.1|/0/1
5076	4137	0	2	0.01	0.0610251	2.6094	Up	0.272194	0.41677	PAX2	paired box 2	K15608	GO:0005813//centrosome;GO:0043231//intracellular membrane-bounded organelle	GO:0030528//transcription regulator activity;GO:0043565//sequence-specific DNA binding	GO:0006351//transcription, DNA-dependent;GO:0048667//cell morphogenesis involved in neuron differentiation;GO:0050953//sensory perception of light stimulus;GO:0060231//mesenchymal to epithelial transition;GO:0072075//metanephric mesenchyme development	gi|466001923|ref|XP_004268509.1|/0/1
1791	2071	0	1	0.01	0.0609514	2.60766	Up	0.529172	0.659186	DNTT	deoxynucleotidyltransferase, terminal	K00977	GO:0043231//intracellular membrane-bounded organelle	GO:0003676//nucleic acid binding;GO:0034061;GO:0043169//cation binding	GO:0006259//DNA metabolic process	gi|63054852|ref|NP_001017520.1|/0/1
84803	2727	30	193	1.47091	8.9338	2.60256	Up	1.43312e-28	1.9821e-27	AGPAT9	1-acylglycerol-3-phosphate O-acyltransferase 9	K13506	GO:0031090//organelle membrane;GO:0031224//intrinsic to membrane;GO:0043231//intracellular membrane-bounded organelle	GO:0008374//O-acyltransferase activity	GO:0006641//triglyceride metabolic process;GO:0006644//phospholipid metabolic process;GO:0009966//regulation of signal transduction	gi|397525443|ref|XP_003832678.1|/0/1
645687	2092	0	1	0.01	0.0603396	2.5931	Up	0.529172	0.648121	LINC00520	long intergenic non-protein coding RNA 520	-	-	-	-	gi|119601092|gb|EAW80686.1|/1.43385e-18/1
57559	2094	0	1	0.01	0.0602819	2.59173	Up	0.529172	0.646241	STAMBPL1	STAM binding protein-like 1	K11867	-	GO:0043169//cation binding;GO:0070011//peptidase activity, acting on L-amino acid peptides	-	gi|33147080|ref|NP_065850.1|/0/1
4881	4201	0	2	0.01	0.0600954	2.58725	Up	0.272194	0.414874	NPR1	natriuretic peptide receptor A/guanylate cyclase A (atrionatriuretic peptide receptor A)	K12323	GO:0016021//integral to membrane	GO:0001653//peptide receptor activity;GO:0009975//cyclase activity;GO:0016301//kinase activity;GO:0016829//lyase activity;GO:0019900//kinase binding;GO:0032559;GO:0032561//guanyl ribonucleotide binding	GO:0001525//angiogenesis;GO:0003014//renal system process;GO:0006182//cGMP biosynthetic process;GO:0006464//cellular protein modification process;GO:0006584//catecholamine metabolic process;GO:0007167//enzyme linked receptor protein signaling pathway;GO:0008285//negative regulation of cell proliferation;GO:0016049//cell growth;GO:0042311//vasodilation;GO:0046903//secretion	gi|167830411|ref|NP_000897.3|/0/1
54210	2102	0	1	0.01	0.0600525	2.58622	Up	0.529172	0.643465	TREM1	triggering receptor expressed on myeloid cells 1	K14362	GO:0031224//intrinsic to membrane	GO:0004871//signal transducer activity	GO:0006955//immune response;GO:0007165//signal transduction;GO:0007599//hemostasis	gi|8924262|ref|NP_061113.1|/7.82061e-123/1
728340	2106	0	1	0.01	0.0599385	2.58348	Up	0.529172	0.641848	GTF2H2C	general transcription factor IIH, polypeptide 2C	K03142	GO:0005667//transcription factor complex	GO:0001071//nucleic acid binding transcription factor activity;GO:0003723//RNA binding;GO:0004674//protein serine/threonine kinase activity;GO:0005515//protein binding;GO:0042623//ATPase activity, coupled;GO:0046914//transition metal ion binding	GO:0002029//desensitization of G-protein coupled receptor protein signaling pathway;GO:0006289//nucleotide-excision repair;GO:0006352//DNA-dependent transcription, initiation;GO:0006353//DNA-dependent transcription, termination;GO:0006354//DNA-dependent transcription, elongation;GO:0006397//mRNA processing;GO:0009416//response to light stimulus;GO:0045935	gi|109809737|ref|NP_001035955.1|/0/1
6345	4219	0	2	0.01	0.059839	2.58109	Up	0.272194	0.416731	SRL	sarcalumenin	K12483;K12476	GO:0005788//endoplasmic reticulum lumen	GO:0017111//nucleoside-triphosphatase activity;GO:0032561//guanyl ribonucleotide binding	GO:0009207	gi|149363672|ref|NP_001092284.1|/0/1
9220	2110	0	1	0.01	0.0598248	2.58074	Up	0.529172	0.663922	TIAF1	TGFB1-induced anti-apoptotic factor 1	K10362	GO:0015629//actin cytoskeleton;GO:0043231//intracellular membrane-bounded organelle;GO:0044444//cytoplasmic part	GO:0003676//nucleic acid binding;GO:0005515//protein binding;GO:0032559;GO:0042623//ATPase activity, coupled	GO:0007243//intracellular protein kinase cascade;GO:0043066//negative regulation of apoptotic process;GO:0044260	gi|17978509|ref|NP_004731.2|/4.03722e-53/1
64753	4221	0	2	0.01	0.0598107	2.5804	Up	0.272194	0.419548	CCDC136	coiled-coil domain containing 136	-	GO:0016020//membrane	GO:0005488//binding	-	gi|332868791|ref|XP_003318819.1|/1.24044e-174/1
388341	2831	3	19	0.141687	0.847184	2.57996	Up	0.000795636	0.00232461	FAM211A	family with sequence similarity 211, member A	-	-	-	-	gi|165932385|ref|NP_001107039.1|/6.83756e-135/1
2583	2920	59	372	2.70159	16.0814	2.57351	Up	5.35052e-53	1.44236e-51	B4GALNT1	beta-1,4-N-acetyl-galactosaminyl transferase 1	K00725	GO:0005626//insoluble fraction;GO:0031228//intrinsic to Golgi membrane	GO:0008376//acetylgalactosaminyltransferase activity	GO:0001573//ganglioside metabolic process;GO:0010876//lipid localization;GO:0030258//lipid modification;GO:0048232//male gamete generation	gi|451172103|ref|NP_001263398.1|/5.13384e-167/1
158835	2124	0	1	0.01	0.0594305	2.5712	Up	0.529172	0.658587	AWAT2	acyl-CoA wax alcohol acyltransferase 2	K11156	GO:0031090//organelle membrane;GO:0031224//intrinsic to membrane;GO:0043231//intracellular membrane-bounded organelle	GO:0008374//O-acyltransferase activity	GO:0006633//fatty acid biosynthetic process	gi|51317389|ref|NP_001002254.1|/0/1
50649	4258	0	2	0.01	0.0592909	2.56781	Up	0.272194	0.41353	ARHGEF4	Rho guanine nucleotide exchange factor (GEF) 4	K05769	GO:0001726//ruffle;GO:0016020//membrane;GO:0044444//cytoplasmic part	GO:0005089//Rho guanyl-nucleotide exchange factor activity;GO:0005515//protein binding	GO:0006917//induction of apoptosis;GO:0007169//transmembrane receptor protein tyrosine kinase signaling pathway;GO:0007266//Rho protein signal transduction;GO:0009966//regulation of signal transduction;GO:0030035//microspike assembly	gi|5689561|dbj|BAA83064.1|/0/1
27127	4266	0	2	0.01	0.0591797	2.5651	Up	0.272194	0.41526	SMC1B	structural maintenance of chromosomes 1B	K06636	-	-	-	gi|71565160|ref|NP_683515.3|/0/1
349114	4651	4	25	0.114991	0.678512	2.56085	Up	0.000111648	0.00036688	LINC00265	long intergenic non-protein coding RNA 265	K03626	-	-	-	gi|194381138|dbj|BAG64137.1|/6.68072e-126/1
142913	2141	0	1	0.01	0.0589586	2.5597	Up	0.529172	0.649478	CFL1P1	cofilin 1 (non-muscle) pseudogene 1	K05765	GO:0015629//actin cytoskeleton;GO:0031252//cell leading edge;GO:0043231//intracellular membrane-bounded organelle;GO:0044444//cytoplasmic part	GO:0008092//cytoskeletal protein binding	GO:0001101//response to acid;GO:0001667//ameboidal cell migration;GO:0001775//cell activation;GO:0006464//cellular protein modification process;GO:0006605//protein targeting;GO:0006887//exocytosis;GO:0006935//chemotaxis;GO:0007163//establishment or maintenance of cell polarity;GO:0007265//Ras protein signal transduction;GO:0007599//hemostasis;GO:0008361//regulation of cell size;GO:0010033//respon…	gi|119570561|gb|EAW50176.1|/2.49859e-42/1
1004	8571	0	4	0.01	0.0589105	2.55852	Up	0.072019	0.140071	CDH6	cadherin 6, type 2, K-cadherin (fetal kidney)	K06798	GO:0031224//intrinsic to membrane;GO:0031981//nuclear lumen	GO:0046872//metal ion binding	GO:0016337//cell-cell adhesion;GO:0045216//cell-cell junction organization	gi|4826673|ref|NP_004923.1|/0/1
100129931	4300	0	2	0.01	0.0587118	2.55365	Up	0.272194	0.419785	LOC100129931	uncharacterized LOC100129931	K09228;K00797	-	-	-	gi|119602780|gb|EAW82374.1|/7.45548e-23/1
26253	2158	0	1	0.01	0.0584942	2.54829	Up	0.529172	0.664785	CLEC4E	C-type lectin domain family 4, member E	K10059	GO:0031224//intrinsic to membrane	GO:0030246//carbohydrate binding	-	gi|297691051|ref|XP_002822912.1|/4.07176e-132/1
100653515	2167	0	1	0.01	0.0582512	2.54229	Up	0.529172	0.650597	LOC100653515	differential display clone 8	-	-	-	-	gi|343780894|ref|NP_001230469.1|/0/1
199720	2168	0	1	0.01	0.0582244	2.54162	Up	0.529172	0.64875	GGN	gametogenetin	-	-	-	-	gi|33286436|ref|NP_689870.3|/1.66712e-110/1
8972	6513	0	3	0.01	0.0581439	2.53963	Up	0.140011	0.247557	MGAM	maltase-glucoamylase (alpha-glucosidase)	K12047	GO:0031224//intrinsic to membrane;GO:0044459//plasma membrane part	GO:0004558//alpha-glucosidase activity;GO:0005488//binding	GO:0005982//starch metabolic process;GO:0007586//digestion	gi|221316699|ref|NP_004659.2|/0/1
1580	2173	0	1	0.01	0.0580904	2.5383	Up	0.529172	0.65011	CYP4B1	cytochrome P450, family 4, subfamily B, polypeptide 1	K07426	GO:0031090//organelle membrane;GO:0042598;GO:0043231//intracellular membrane-bounded organelle	GO:0005506//iron ion binding;GO:0016712//oxidoreductase activity, acting on paired donors, with incorporation or reduction of molecular oxygen, reduced flavin or flavoprotein as one donor, and incorporation of one atom of oxygen	GO:0044237//cellular metabolic process	gi|153218662|ref|NP_001093242.1|/0/1
79817	6528	0	3	0.01	0.0580103	2.53631	Up	0.140011	0.246284	MOB3B	MOB kinase activator 3B	K04372;K06685	-	GO:0043169//cation binding	GO:0006796//phosphate-containing compound metabolic process	gi|41350330|ref|NP_079037.3|/2.50894e-126/1
22843	6545	0	3	0.01	0.0578596	2.53256	Up	0.140011	0.247637	PPM1E	protein phosphatase, Mg2+/Mn2+ dependent, 1E	K01090	GO:0031981//nuclear lumen;GO:0043234//protein complex	GO:0003824//catalytic activity;GO:0043169//cation binding	GO:0006464//cellular protein modification process	gi|51476238|emb|CAH18109.1|/0/1
84839	2190	0	1	0.01	0.0576395	2.52706	Up	0.529172	0.643608	RAX2	retina and anterior neural fold homeobox 2	K09333	-	-	-	gi|426386634|ref|XP_004059788.1|/5.51627e-53/1
2902	4400	0	2	0.01	0.0573775	2.52048	Up	0.272194	0.413454	GRIN1	glutamate receptor, ionotropic, N-methyl D-aspartate 1	K05208	GO:0005624//membrane fraction;GO:0005901//caveola;GO:0008328//ionotropic glutamate receptor complex;GO:0030136//clathrin-coated vesicle;GO:0030313;GO:0030425//dendrite;GO:0030427//site of polarized growth;GO:0033267//axon part;GO:0044420//extracellular matrix part;GO:0044430//cytoskeletal part	GO:0004970//ionotropic glutamate receptor activity;GO:0005102//receptor binding;GO:0005231//excitatory extracellular ligand-gated ion channel activity;GO:0005244//voltage-gated ion channel activity;GO:0005261//cation channel activity;GO:0016597//amino acid binding;GO:0046872//metal ion binding	GO:0006357//regulation of transcription from RNA polymerase II promoter;GO:0006816//calcium ion transport;GO:0006875//cellular metal ion homeostasis;GO:0007215//glutamate receptor signaling pathway;GO:0007270//neuron-neuron synaptic transmission;GO:0007600//sensory perception;GO:0007613//memory;GO:0007626//locomotory behavior;GO:0007631//feeding behavior;GO:0007632//visual behavior;GO:0008306//as…	gi|297374811|ref|NP_001172020.1|/0/1
56955	2206	0	1	0.01	0.0572214	2.51655	Up	0.529172	0.646433	MEPE	matrix extracellular phosphoglycoprotein	K11657	GO:0031012//extracellular matrix	GO:0005198//structural molecule activity;GO:0005488//binding	GO:0048731	gi|9910430|ref|NP_064588.1|/0/1
10748	2208	0	1	0.01	0.0571696	2.51525	Up	0.529172	0.64237	KLRAP1	killer cell lectin-like receptor subfamily A pseudogene 1	K10074;K06516;K10075	-	-	-	gi|46854941|gb|AAH69697.1|/1.22348e-108/1
80726	4421	0	2	0.01	0.0571049	2.51361	Up	0.272194	0.416965	KIAA1683	KIAA1683	K13106;K04989;K10357;K10361;K03626	GO:0043231//intracellular membrane-bounded organelle	-	-	gi|54606862|ref|NP_079525.1|/0/1
170261	2212	0	1	0.01	0.0570662	2.51264	Up	0.529172	0.650256	ZCCHC12	zinc finger, CCHC domain containing 12	K04228;K12375	-	GO:0046914//transition metal ion binding	-	gi|28557790|ref|NP_776159.1|/0/1
7404	6649	0	3	0.01	0.0569546	2.50981	Up	0.140011	0.247664	UTY	ubiquitously transcribed tetratricopeptide repeat containing, Y-linked	K11447	GO:0031981//nuclear lumen;GO:0043231//intracellular membrane-bounded organelle	GO:0016701//oxidoreductase activity, acting on single donors with incorporation of molecular oxygen;GO:0043169//cation binding	GO:0006325//chromatin organization;GO:0008152//metabolic process	gi|384871670|ref|NP_001245199.1|/0/1
260341	2223	0	1	0.01	0.0567838	2.50548	Up	0.529172	0.657639	TFAMP1	transcription factor A, mitochondrial pseudogene 1	K11830	GO:0005759//mitochondrial matrix	GO:0010843	GO:0006260//DNA replication;GO:0006352//DNA-dependent transcription, initiation;GO:0006355//regulation of transcription, DNA-dependent;GO:0007005//mitochondrion organization	gi|471358699|ref|XP_004369930.1|/1.36956e-62/1
317751	3242	1	6	0.0412417	0.233616	2.50196	Up	0.0838304	0.15938	MESTIT1	MEST intronic transcript 1, antisense RNA	K11447;K06264;K00939	-	-	-	gi|426357938|ref|XP_004046285.1|/2.51381e-52/1
2113	5242	1	6	0.0255066	0.144483	2.50196	Up	0.0838304	0.159232	ETS1	v-ets erythroblastosis virus E26 oncogene homolog 1 (avian)	K02678	GO:0043231//intracellular membrane-bounded organelle;GO:0043234//protein complex	GO:0001071//nucleic acid binding transcription factor activity;GO:0003677//DNA binding;GO:0005515//protein binding;GO:0030528//transcription regulator activity	GO:0006928//cellular component movement;GO:0008283//cell proliferation;GO:0009605//response to external stimulus;GO:0010551;GO:0012502//induction of programmed cell death;GO:0016477//cell migration;GO:0021536//diencephalon development;GO:0022602//ovulation cycle process;GO:0022617//extracellular matrix disassembly;GO:0030575;GO:0034097//response to cytokine stimulus;GO:0034405//response to fluid …	gi|4885219|ref|NP_005229.1|/0/1
141	3461	1	6	0.0386321	0.218833	2.50196	Up	0.0838304	0.159361	ADPRH	ADP-ribosylarginine hydrolase	K01245	-	GO:0016799//hydrolase activity, hydrolyzing N-glycosyl compounds;GO:0046872//metal ion binding	GO:0006464//cellular protein modification process	gi|402859124|ref|XP_003894019.1|/0/1
57608	9300	1	6	0.014377	0.081439	2.50196	Up	0.0838304	0.159306	KIAA1462	KIAA1462	K11447;K08857;K00591	-	-	-	gi|58257690|dbj|BAA95986.2|/0/1
100130899	4246	1	6	0.0314898	0.178376	2.50196	Up	0.0838304	0.159214	LOC100130899	uncharacterized LOC100130899	K11447;K00939	-	-	-	gi|341915908|ref|XP_003403540.1|/7.85409e-25/1
654790	1480	1	6	0.0903417	0.511745	2.50196	Up	0.0838304	0.159195	PCP4L1	Purkinje cell protein 4 like 1	-	-	-	-	gi|119572992|gb|EAW52607.1|/6.58924e-33/1
7546	2991	3	18	0.134108	0.759661	2.50196	Up	0.00135555	0.00382439	ZIC2	Zic family member 2	K06235	GO:0043231//intracellular membrane-bounded organelle	GO:0001071//nucleic acid binding transcription factor activity;GO:0003676//nucleic acid binding;GO:0003682//chromatin binding;GO:0030528//transcription regulator activity;GO:0046872//metal ion binding	GO:0007417//central nervous system development;GO:0009987//cellular process;GO:0010467//gene expression;GO:0043388//positive regulation of DNA binding;GO:0050953//sensory perception of light stimulus	gi|402902385|ref|XP_003914086.1|/0/1
494141	2093	2	12	0.127765	0.723729	2.50196	Up	0.0101556	0.024558	LOC494141	solute carrier family 25, member 51 pseudogene	K09228;K11447;K01539;K00939	GO:0044464//cell part	-	-	gi|402902901|ref|XP_003914327.1|/2.81041e-98/1
3601	1861	1	6	0.0718462	0.406976	2.50196	Up	0.0838304	0.159159	IL15RA	interleukin 15 receptor, alpha	K05074	GO:0005635//nuclear envelope;GO:0012506//vesicle membrane;GO:0031224//intrinsic to membrane;GO:0044421//extracellular region part	GO:0004888//transmembrane signaling receptor activity;GO:0005488//binding	GO:0001779//natural killer cell differentiation;GO:0007166//cell surface receptor signaling pathway	gi|377520151|ref|NP_001243694.1|/9.84323e-125/1
83450	2183	1	6	0.0612486	0.346946	2.50196	Up	0.0838304	0.15914	LRRC48	leucine rich repeat containing 48	K11293;K10	GO:0044424//intracellular part	-	-	gi|194272226|ref|NP_001123563.1|/0/1
644961	2652	1	6	0.0504169	0.285589	2.50196	Up	0.0838304	0.159287	LOC644961	actin, gamma 1 pseudogene	K05692	GO:0005856//cytoskeleton;GO:0035097//histone methyltransferase complex;GO:0043005//neuron projection;GO:0043189//H4/H2A histone acetyltransferase complex;GO:0044444//cytoplasmic part	GO:0008092//cytoskeletal protein binding;GO:0019900//kinase binding;GO:0032559	GO:0048667//cell morphogenesis involved in neuron differentiation;GO:0051084//'de novo' posttranslational protein folding	gi|410032550|ref|XP_003949385.1|/9.17431e-106/1
1556	3000	1	6	0.0445686	0.252461	2.50196	Up	0.0838304	0.159269	CYP2B7P	cytochrome P450, family 2, subfamily B, polypeptide 7 pseudogene 1	K07412	GO:0031090//organelle membrane;GO:0042598;GO:0043231//intracellular membrane-bounded organelle	GO:0005506//iron ion binding;GO:0016712//oxidoreductase activity, acting on paired donors, with incorporation or reduction of molecular oxygen, reduced flavin or flavoprotein as one donor, and incorporation of one atom of oxygen	GO:0006629//lipid metabolic process;GO:0042493//response to drug;GO:0044237//cellular metabolic process	gi|77956032|gb|ABB05542.1|/0/1
272	4473	2	12	0.0597835	0.338646	2.50196	Up	0.0101556	0.0245544	AMPD3	adenosine monophosphate deaminase 3	K01490	GO:0044444//cytoplasmic part	GO:0016814//hydrolase activity, acting on carbon-nitrogen (but not peptide) bonds, in cyclic amidines;GO:0043169//cation binding	GO:0009112;GO:0009127//purine nucleoside monophosphate biosynthetic process;GO:0009169	gi|70906428|ref|NP_001020561.1|/0/1
147011	1263	1	6	0.105864	0.599669	2.50196	Up	0.0838304	0.159122	PROCA1	protein interacting with cyclin A1	K01047	-	-	-	gi|22748973|ref|NP_689678.1|/6.09229e-146/1
4130	10275	3	18	0.0390382	0.221134	2.50196	Up	0.00135555	0.00382505	MAP1A	microtubule-associated protein 1A	K10429	GO:0015630//microtubule cytoskeleton	GO:0005488//binding	-	gi|119613012|gb|EAW92606.1|/0/1
9120	3955	1	6	0.0338068	0.1915	2.50196	Up	0.0838304	0.159343	SLC16A6	solute carrier family 16, member 6 (monocarboxylic acid transporter 7)	K08183	GO:0005626//insoluble fraction;GO:0016021//integral to membrane	GO:0015291//secondary active transmembrane transporter activity;GO:0046943//carboxylic acid transmembrane transporter activity	GO:0046942//carboxylic acid transport	gi|40789261|ref|NP_004685.2|/0/1
7348	2060	1	6	0.0649057	0.367661	2.50196	Up	0.0838304	0.159324	UPK1B	uroplakin 1B	K11447;K06497;K06489;K06537	GO:0031224//intrinsic to membrane;GO:0044459//plasma membrane part	-	GO:0030154//cell differentiation	gi|49619237|ref|NP_008883.2|/2.01442e-158/1
56666	3069	43	258	1.87336	10.6117	2.50196	Up	4.09552e-36	7.07005e-35	PANX2	pannexin 2	K03443	GO:0005911//cell-cell junction;GO:0031224//intrinsic to membrane	GO:0015075//ion transmembrane transporter activity;GO:0022829//wide pore channel activity;GO:0046983//protein dimerization activity	GO:0006810//transport;GO:0007267//cell-cell signaling;GO:0051259//protein oligomerization	gi|237757297|ref|NP_001153772.1|/0/1
284013	821	1	6	0.162857	0.922512	2.50196	Up	0.0838304	0.159251	VMO1	vitelline membrane outer layer 1 homolog (chicken)	-	-	-	GO:0048477//oogenesis	gi|32698964|ref|NP_872372.1|/7.92933e-88/1
81491	6088	1	6	0.0219622	0.124406	2.50196	Up	0.0838304	0.159177	GPR63	G protein-coupled receptor 63	K04321	GO:0031224//intrinsic to membrane	GO:0004888//transmembrane signaling receptor activity;GO:0005488//binding	-	gi|62088274|dbj|BAD92584.1|/0/1
80975	2233	0	1	0.01	0.0565295	2.499	Up	0.529172	0.663719	TMPRSS5	transmembrane protease, serine 5	K09636	GO:0031224//intrinsic to membrane	GO:0004175//endopeptidase activity;GO:0004888//transmembrane signaling receptor activity	GO:0019538//protein metabolic process	gi|170932492|ref|NP_110397.2|/0/1
399833	2241	0	1	0.01	0.0563277	2.49384	Up	0.529172	0.666571	SPRNP1	shadow of prion protein homolog (zebrafish) pseudogene 1	-	-	-	-	gi|397467789|ref|XP_003805586.1|/2.33764e-107/1
5743	4507	0	2	0.01	0.0560153	2.48582	Up	0.272194	0.415298	PTGS2	prostaglandin-endoperoxide synthase 2 (prostaglandin G/H synthase and cyclooxygenase)	K11987	GO:0031090//organelle membrane;GO:0032991//macromolecular complex;GO:0042598;GO:0042995//cell projection;GO:0044432//endoplasmic reticulum part;GO:0044459//plasma membrane part	GO:0005506//iron ion binding;GO:0005515//protein binding;GO:0016209//antioxidant activity;GO:0016701//oxidoreductase activity, acting on single donors with incorporation of molecular oxygen;GO:0016705//oxidoreductase activity, acting on paired donors, with incorporation or reduction of molecular oxygen	GO:0001503//ossification;GO:0001516//prostaglandin biosynthetic process;GO:0001660//fever generation;GO:0001819//positive regulation of cytokine production;GO:0001963//synaptic transmission, dopaminergic;GO:0002042//cell migration involved in sprouting angiogenesis;GO:0002237//response to molecule of bacterial origin;GO:0003006//developmental process involved in reproduction;GO:0006915//apoptotic…	gi|4506265|ref|NP_000954.1|/0/1
27039	2260	0	1	0.01	0.0558542	2.48166	Up	0.529172	0.659937	PKD2L2	polycystic kidney disease 2-like 2	K04991	GO:0031224//intrinsic to membrane	GO:0046872//metal ion binding	GO:0006810//transport	gi|386268038|ref|NP_001245378.1|/0/1
80201	3719	94	555	3.37949	18.8378	2.47875	Up	4.76164e-75	1.91598e-73	HKDC1	hexokinase domain containing 1	K00844	GO:0031981//nuclear lumen	GO:0016773//phosphotransferase activity, alcohol group as acceptor;GO:0032559	GO:0006007//glucose catabolic process	gi|83404999|gb|AAI10505.1|/0/1
100506939	2268	0	1	0.01	0.0556571	2.47657	Up	0.529172	0.66606	PRKG1-AS1	PRKG1 antisense RNA 1	-	-	-	-	gi|119574528|gb|EAW54143.1|/1.19749e-42/1
84740	6810	0	3	0.01	0.0556081	2.4753	Up	0.140011	0.247371	AFAP1-AS1	AFAP1 antisense RNA 1	K11447;K06264;K01539;K00939;K00591	GO:0005856//cytoskeleton;GO:0005924//cell-substrate adherens junction	-	-	gi|119602768|gb|EAW82362.1|/2.95702e-61/1
1804	4542	0	2	0.01	0.0555836	2.47466	Up	0.272194	0.415994	DPP6	dipeptidyl-peptidase 6	K01278	GO:0031224//intrinsic to membrane	GO:0008238//exopeptidase activity	GO:0009987//cellular process;GO:0019538//protein metabolic process	gi|86792863|ref|NP_001034439.1|/0/1
100132708	2272	0	1	0.01	0.0555592	2.47402	Up	0.529172	0.643417	CYP4F30P	cytochrome P450, family 4, subfamily F, polypeptide 30, pseudogene	K00490;K00939	-	-	-	gi|332814368|ref|XP_003309287.1|/5.95153e-70/1
100887750	3515	7	41	0.26627	1.47239	2.4672	Up	9.82634e-07	4.01191e-06	MRPS31P5	mitochondrial ribosomal protein S31 pseudogene 5	K00939;K12795	GO:0031224//intrinsic to membrane;GO:0043227//membrane-bounded organelle	-	-	gi|426375580|ref|XP_004054608.1|/1.4785e-61/1
6330	4579	0	2	0.01	0.0551345	2.46295	Up	0.272194	0.41611	SCN4B	sodium channel, voltage-gated, type IV, beta subunit	K04848	GO:0005887//integral to plasma membrane	GO:0005272//sodium channel activity	GO:0030001//metal ion transport;GO:0034220//ion transmembrane transport	gi|432105753|gb|ELK31944.1|/2.67222e-44/1
375519	2298	0	1	0.01	0.0549305	2.45761	Up	0.529172	0.648557	GJB7	gap junction protein, beta 7, 25kDa	K07626	GO:0005921//gap junction;GO:0031224//intrinsic to membrane	-	GO:0009987//cellular process	gi|297291286|ref|XP_002803859.1|/6.96055e-127/1
326	2299	0	1	0.01	0.0549067	2.45698	Up	0.529172	0.652944	AIRE	autoimmune regulator	K10603	GO:0043231//intracellular membrane-bounded organelle	GO:0005515//protein binding;GO:0030528//transcription regulator activity;GO:0043565//sequence-specific DNA binding;GO:0046914//transition metal ion binding	GO:0006955//immune response;GO:0010551	gi|397507134|ref|XP_003824063.1|/0/1
51655	1814	32	186	2.35865	12.9431	2.45616	Up	6.27606e-26	7.7938e-25	RASD1	RAS, dexamethasone-induced 1	K07843	GO:0000267//cell fraction;GO:0016020//membrane;GO:0043231//intracellular membrane-bounded organelle;GO:0044444//cytoplasmic part	GO:0017111//nucleoside-triphosphatase activity;GO:0032561//guanyl ribonucleotide binding	GO:0006355//regulation of transcription, DNA-dependent;GO:0007166//cell surface receptor signaling pathway;GO:0009207;GO:0035556//intracellular signal transduction	gi|8118457|gb|AAF72997.1|AF262018_1/1.36047e-118/1
4005	2303	0	1	0.01	0.0548113	2.45447	Up	0.529172	0.651817	LMO2	LIM domain only 2 (rhombotin-like 1)	K15612	GO:0032991//macromolecular complex;GO:0043231//intracellular membrane-bounded organelle	GO:0003676//nucleic acid binding;GO:0046914//transition metal ion binding	GO:0045638//negative regulation of myeloid cell differentiation	gi|348556199|ref|XP_003463910.1|/5.73982e-102/1
83716	4607	0	2	0.01	0.0547994	2.45416	Up	0.272194	0.413416	CRISPLD2	cysteine-rich secretory protein LCCL domain containing 2	K06560;K11447;K00939;K00591	GO:0016023//cytoplasmic membrane-bounded vesicle	-	-	gi|13899332|ref|NP_113664.1|/0/1
116535	2319	0	1	0.01	0.0544331	2.44448	Up	0.529172	0.659787	MRGPRF	MAS-related GPR, member F	K08394	GO:0031224//intrinsic to membrane	GO:0004888//transmembrane signaling receptor activity	GO:0007166//cell surface receptor signaling pathway	gi|148664199|ref|NP_001091985.1|/1.26988e-164/1
3232	2319	0	1	0.01	0.0544331	2.44448	Up	0.529172	0.645377	HOXD3	homeobox D3	K09303	GO:0043231//intracellular membrane-bounded organelle	GO:0001071//nucleic acid binding transcription factor activity;GO:0003677//DNA binding	GO:0003002//regionalization;GO:0006351//transcription, DNA-dependent;GO:0007166//cell surface receptor signaling pathway;GO:0009888//tissue development;GO:0021563//glossopharyngeal nerve development;GO:0031589//cell-substrate adhesion;GO:0035270//endocrine system development;GO:0045597//positive regulation of cell differentiation;GO:0048562//embryonic organ morphogenesis	gi|19923391|ref|NP_008829.3|/0/1
81848	4992	63	363	1.68739	9.17901	2.44354	Up	7.25858e-49	1.76539e-47	SPRY4	sprouty homolog 4 (Drosophila)	K04704	GO:0001726//ruffle;GO:0016020//membrane;GO:0044424//intracellular part	GO:0005488//binding	GO:0032501//multicellular organismal process;GO:0043405//regulation of MAP kinase activity	gi|23308574|ref|NP_112226.2|/3.04704e-169/1
53840	2326	0	1	0.01	0.0542693	2.44014	Up	0.529172	0.656348	TRIM34	tripartite motif containing 34	K11999	GO:0044424//intracellular part	GO:0046914//transition metal ion binding	GO:0051259//protein oligomerization	gi|51477690|ref|NP_001003819.1|/1.39169e-138/1
4261	4654	0	2	0.01	0.054246	2.43952	Up	0.272194	0.420219	CIITA	class II, major histocompatibility complex, transactivator	K08060	GO:0043231//intracellular membrane-bounded organelle	GO:0003712//transcription cofactor activity;GO:0008134//transcription factor binding;GO:0030528//transcription regulator activity;GO:0032559;GO:0043565//sequence-specific DNA binding	GO:0000122//negative regulation of transcription from RNA polymerase II promoter;GO:0002376//immune system process;GO:0010551;GO:0010557//positive regulation of macromolecule biosynthetic process;GO:0019221//cytokine-mediated signaling pathway	gi|156938336|ref|NP_000237.2|/0/1
81030	2327	0	1	0.01	0.054246	2.43952	Up	0.529172	0.651328	ZBP1	Z-DNA binding protein 1	K12965	-	GO:0004000//adenosine deaminase activity;GO:0043566//structure-specific DNA binding	-	gi|297707427|ref|XP_002830507.1|/2.30188e-142/1
57484	4661	0	2	0.01	0.0541645	2.43735	Up	0.272194	0.417939	RNF150	ring finger protein 150	K15701	GO:0031224//intrinsic to membrane	GO:0046914//transition metal ion binding	-	gi|6330555|dbj|BAA86528.1|/0/1
390245	2339	0	1	0.01	0.0539677	2.4321	Up	0.529172	0.649575	KDM4E	lysine (K)-specific demethylase 4E	K06709	GO:0043231//intracellular membrane-bounded organelle	GO:0016701//oxidoreductase activity, acting on single donors with incorporation of molecular oxygen;GO:0043169//cation binding	GO:0006325//chromatin organization;GO:0008152//metabolic process	gi|256017129|ref|NP_001155102.1|/0/1
4688	2429	7	40	0.385319	2.07872	2.43157	Up	1.64497e-06	6.58668e-06	NCF2	neutrophil cytosolic factor 2	K08010	GO:0005626//insoluble fraction;GO:0005887//integral to plasma membrane;GO:0030141//secretory granule;GO:0031981//nuclear lumen	GO:0017048//Rho GTPase binding;GO:0050664//oxidoreductase activity, acting on NAD(P)H, oxygen as acceptor	GO:0002237//response to molecule of bacterial origin;GO:0006801//superoxide metabolic process;GO:0006952//defense response;GO:0008217//regulation of blood pressure;GO:0009746;GO:0032502//developmental process;GO:0034405//response to fluid shear stress;GO:0043065//positive regulation of apoptotic process;GO:0048545//response to steroid hormone stimulus	gi|67189970|ref|NP_000424.2|/0/1
220047	2345	0	1	0.01	0.0538296	2.4284	Up	0.529172	0.666162	CCDC83	coiled-coil domain containing 83	-	-	-	-	gi|40255180|ref|NP_775827.2|/0/1
23657	9648	35	198	0.485044	2.59055	2.41707	Up	5.01754e-27	6.54793e-26	SLC7A11	solute carrier family 7 (anionic amino acid transporter light chain, xc- system), member 11	K13869	GO:0031224//intrinsic to membrane	GO:0005294	GO:0002376//immune system process;GO:0006807//nitrogen compound metabolic process;GO:0006865//amino acid transport;GO:0007599//hemostasis;GO:0042221//response to chemical stimulus	gi|332231062|ref|XP_003264716.1|/0/1
63973	2370	0	1	0.01	0.0532618	2.4131	Up	0.529172	0.661445	NEUROG2	neurogenin 2	K09082	-	-	GO:0007417//central nervous system development;GO:0030182//neuron differentiation;GO:0040011//locomotion	gi|297674193|ref|XP_002815119.1|/4.31015e-75/1
23231	4564	11	62	0.322253	1.71479	2.41176	Up	2.33058e-09	1.18934e-08	SEL1L3	sel-1 suppressor of lin-12-like 3 (C. elegans)	K14026;K07126	GO:0031224//intrinsic to membrane	-	-	gi|154689719|ref|NP_056002.2|/0/1
3684	4745	0	2	0.01	0.0532056	2.41158	Up	0.272194	0.418723	ITGAM	integrin, alpha M (complement component 3 receptor 3 subunit)	K06461	GO:0005887//integral to plasma membrane;GO:0009986//cell surface;GO:0043231//intracellular membrane-bounded organelle	GO:0004871//signal transducer activity;GO:0005539//glycosaminoglycan binding;GO:0043394//proteoglycan binding	GO:0007166//cell surface receptor signaling pathway;GO:0007599//hemostasis;GO:0016337//cell-cell adhesion;GO:0030595//leukocyte chemotaxis;GO:0042098//T cell proliferation	gi|88501734|ref|NP_000623.2|/0/1
1961	2379	0	1	0.01	0.0530603	2.40763	Up	0.529172	0.642798	EGR4	early growth response 4	K12498	GO:0043231//intracellular membrane-bounded organelle	GO:0001071//nucleic acid binding transcription factor activity;GO:0030528//transcription regulator activity;GO:0046914//transition metal ion binding	GO:0008283//cell proliferation;GO:0010467//gene expression	gi|237512940|ref|NP_001956.3|/0/1
253935	2383	0	1	0.01	0.0529712	2.40521	Up	0.529172	0.649526	ANGPTL5	angiopoietin-like 5	K10104;K05467	GO:0044421//extracellular region part	GO:0005515//protein binding	GO:0023052//signaling	gi|119587410|gb|EAW67006.1|/0/1
147429	2392	0	1	0.01	0.0527719	2.39977	Up	0.529172	0.663668	AQP4-AS1	AQP4 antisense RNA 1	K11447;K00939;K00797	-	-	-	gi|74732604|sp|Q96NN2.1|CR016_HUMAN/9.12639e-57/1
51554	2402	0	1	0.01	0.0525522	2.39375	Up	0.529172	0.655456	ACKR4	chemokine (C-C motif) receptor-like 1	K04186	GO:0016021//integral to membrane	GO:0004950//chemokine receptor activity	GO:0002376//immune system process;GO:0007166//cell surface receptor signaling pathway;GO:0042221//response to chemical stimulus	gi|7706769|ref|NP_057641.1|/0/1
79948	2405	0	1	0.01	0.0524867	2.39195	Up	0.529172	0.664735	LPPR3	lipid phosphate phosphatase-related protein type 3	K01080	GO:0016020//membrane	GO:0016787//hydrolase activity	GO:0008152//metabolic process	gi|392996998|ref|NP_001257295.1|/0/1
23529	1860	11	61	0.790733	4.13981	2.3883	Up	3.87026e-09	1.94484e-08	CLCF1	cardiotrophin-like cytokine factor 1	K05421	GO:0044421//extracellular region part	GO:0005102//receptor binding	GO:0006915//apoptotic process;GO:0007166//cell surface receptor signaling pathway;GO:0030098//lymphocyte differentiation;GO:0042503//tyrosine phosphorylation of Stat3 protein	gi|7019351|ref|NP_037378.1|/8.31349e-132/1
57480	7237	0	3	0.01	0.0523271	2.38756	Up	0.140011	0.246919	PLEKHG1	pleckstrin homology domain containing, family G (with RhoGef domain) member 1	K08810;K15048;K05769	GO:0044464//cell part	GO:0005088//Ras guanyl-nucleotide exchange factor activity	GO:0007266//Rho protein signal transduction	gi|410041383|ref|XP_001135739.3|/0/1
80333	2424	0	1	0.01	0.0520752	2.3806	Up	0.529172	0.656199	KCNIP4	Kv channel interacting protein 4	K13764	GO:0005626//insoluble fraction;GO:0016020//membrane;GO:0043005//neuron projection;GO:0044297//cell body	GO:0005261//cation channel activity;GO:0046872//metal ion binding	GO:0030001//metal ion transport;GO:0034220//ion transmembrane transport	gi|78190486|ref|NP_001030175.1|/8.50586e-127/1
283070	2427	0	1	0.01	0.0520109	2.37881	Up	0.529172	0.664125	LOC283070	uncharacterized LOC283070	-	-	-	-	-
7151	2431	0	1	0.01	0.0519253	2.37644	Up	0.529172	0.643084	TOP1P1	topoisomerase (DNA) I pseudogene 1	K03163	GO:0005694//chromosome;GO:0031981//nuclear lumen;GO:0043025//neuronal cell body	GO:0003682//chromatin binding;GO:0003916//DNA topoisomerase activity;GO:0032559	GO:0006261//DNA-dependent DNA replication;GO:0006796//phosphate-containing compound metabolic process;GO:0008219//cell death;GO:0009790//embryo development;GO:0042221//response to chemical stimulus;GO:0051704	gi|339806|gb|AAA61207.1|/1.67662e-98/1
100316904	841	2	11	0.317968	1.65105	2.37643	Up	0.0173065	0.0398599	SAP25	Sin3A-associated protein, 25kDa	-	GO:0043231//intracellular membrane-bounded organelle	GO:0005488//binding	-	gi|18676698|dbj|BAB85001.1|/5.52261e-138/1
378884	2134	2	11	0.12531	0.650672	2.37643	Up	0.0173065	0.0398711	NHLRC1	NHL repeat containing 1	K10602	GO:0043231//intracellular membrane-bounded organelle;GO:0044444//cytoplasmic part	GO:0019787//small conjugating protein ligase activity;GO:0046914//transition metal ion binding	GO:0006511//ubiquitin-dependent protein catabolic process;GO:0016567//protein ubiquitination	gi|397505347|ref|XP_003823228.1|/0/1
143458	2969	2	11	0.0900679	0.467677	2.37643	Up	0.0173065	0.0398487	LDLRAD3	low density lipoprotein receptor class A domain containing 3	K06233	GO:0031224//intrinsic to membrane	GO:0004871//signal transducer activity	GO:0023052//signaling	gi|397520614|ref|XP_003830409.1|/1.57471e-178/1
55001	2249	2	11	0.118902	0.617401	2.37643	Up	0.0173065	0.0398655	TTC22	tetratricopeptide repeat domain 22	K11729;K01881	-	-	-	gi|153792103|ref|NP_060374.2|/0/1
149478	1572	2	11	0.170109	0.883292	2.37643	Up	0.0173065	0.0398543	BTBD19	BTB (POZ) domain containing 19	K10481	-	-	-	gi|211904190|ref|NP_001130009.1|/1.11793e-118/1
89795	9758	0	4	0.01	0.0517444	2.3714	Up	0.072019	0.139921	NAV3	neuron navigator 3	K05699;K04437	-	-	-	gi|120953251|ref|NP_055718.4|/0/1
6716	2446	0	1	0.01	0.0516069	2.36756	Up	0.529172	0.646385	SRD5A2	steroid-5-alpha-reductase, alpha polypeptide 2 (3-oxo-5 alpha-steroid delta 4-dehydrogenase alpha 2)	K12344	GO:0031090//organelle membrane;GO:0031224//intrinsic to membrane;GO:0042598;GO:0043231//intracellular membrane-bounded organelle	GO:0033765	GO:0006694//steroid biosynthetic process;GO:0007154//cell communication;GO:0008406//gonad development;GO:0046546//development of primary male sexual characteristics;GO:0048869//cellular developmental process	gi|441661672|ref|XP_003262754.2|/1.04912e-124/1
4131	11996	58	317	0.64646	3.3357	2.36736	Up	2.29992e-41	4.70209e-40	MAP1B	microtubule-associated protein 1B	K10429	GO:0000267//cell fraction;GO:0015630//microtubule cytoskeleton;GO:0016020//membrane;GO:0030427//site of polarized growth;GO:0043005//neuron projection;GO:0043025//neuronal cell body;GO:0044430//cytoskeletal part;GO:0044444//cytoplasmic part	GO:0008289//lipid binding;GO:0015631//tubulin binding	GO:0007019//microtubule depolymerization;GO:0009636//response to toxic substance;GO:0030307//positive regulation of cell growth;GO:0031103//axon regeneration;GO:0031112;GO:0033273//response to vitamin;GO:0043627//response to estrogen stimulus;GO:0045597//positive regulation of cell differentiation;GO:0051914	gi|473431|gb|AAA18904.1|/0/1
1143	2448	0	1	0.01	0.0515647	2.36638	Up	0.529172	0.642846	CHRNB4	cholinergic receptor, nicotinic, beta 4 (neuronal)	K04815	GO:0005887//integral to plasma membrane	GO:0004888//transmembrane signaling receptor activity;GO:0005231//excitatory extracellular ligand-gated ion channel activity	GO:0006810//transport;GO:0006937//regulation of muscle contraction;GO:0007274//neuromuscular synaptic transmission;GO:0030534//adult behavior;GO:0042391//regulation of membrane potential;GO:0050804//regulation of synaptic transmission	gi|4502837|ref|NP_000741.1|/0/1
6327	4922	0	2	0.01	0.0512923	2.35874	Up	0.272194	0.420259	SCN2B	sodium channel, voltage-gated, type II, beta subunit	K04846	GO:0005887//integral to plasma membrane	GO:0005272//sodium channel activity	GO:0007267//cell-cell signaling;GO:0017085//response to insecticide;GO:0030001//metal ion transport;GO:0034220//ion transmembrane transport;GO:0048731	gi|4759066|ref|NP_004579.1|/1.53795e-96/1
100528018	2463	0	1	0.01	0.0512507	2.35757	Up	0.529172	0.653091	ARL2-SNX15	ARL2-SNX15 readthrough	K07943	GO:0012506//vesicle membrane;GO:0044444//cytoplasmic part	GO:0005543//phospholipid binding;GO:0022892	GO:0009987//cellular process;GO:0015031//protein transport	gi|119594742|gb|EAW74336.1|/4.11086e-169/1
90499	2465	0	1	0.01	0.0512091	2.3564	Up	0.529172	0.654567	FAM95A	family with sequence similarity 95, member A	K00490	-	-	-	gi|119621898|gb|EAX01493.1|/3.84974e-50/1
3897	5046	12	65	0.317968	1.62604	2.3544	Up	1.61544e-09	8.32411e-09	L1CAM	L1 cell adhesion molecule	K06550	GO:0005626//insoluble fraction;GO:0009986//cell surface;GO:0031224//intrinsic to membrane;GO:0033267//axon part	GO:0005102//receptor binding;GO:0019904//protein domain specific binding;GO:0048029//monosaccharide binding	GO:0002376//immune system process;GO:0006935//chemotaxis;GO:0007599//hemostasis;GO:0009967//positive regulation of signal transduction;GO:0016337//cell-cell adhesion;GO:0030030//cell projection organization;GO:0048731;GO:0048869//cellular developmental process	gi|4557707|ref|NP_000416.1|/0/1
58538	2475	0	1	0.01	0.0510022	2.35056	Up	0.529172	0.654617	MPP4	membrane protein, palmitoylated 4 (MAGUK p55 subfamily member 4)	K00942	GO:0044424//intracellular part	GO:0005488//binding	-	gi|397500180|ref|XP_003820803.1|/0/1
646243	2476	0	1	0.01	0.0509816	2.34998	Up	0.529172	0.663313	CXADRP2	coxsackie virus and adenovirus receptor pseudogene 2	K06788	GO:0016021//integral to membrane;GO:0030141//secretory granule;GO:0043296//apical junction complex;GO:0070161	GO:0004871//signal transducer activity;GO:0005488//binding	GO:0002682//regulation of immune system process;GO:0006996//organelle organization;GO:0007599//hemostasis;GO:0008285//negative regulation of cell proliferation;GO:0023052//signaling;GO:0034330;GO:0048513//organ development;GO:0048747//muscle fiber development;GO:0051704	gi|402862641|ref|XP_003895657.1|/1.63999e-175/1
79891	2477	0	1	0.01	0.050961	2.34939	Up	0.529172	0.649041	ZNF671	zinc finger protein 671	K09228	GO:0043231//intracellular membrane-bounded organelle	GO:0003676//nucleic acid binding;GO:0046914//transition metal ion binding	GO:0006351//transcription, DNA-dependent	gi|395751919|ref|XP_002829926.2|/0/1
286319	2477	0	1	0.01	0.050961	2.34939	Up	0.529172	0.646145	TUSC1	tumor suppressor candidate 1	-	-	-	-	gi|51944974|ref|NP_001004125.1|/8.29778e-69/1
10753	2484	0	1	0.01	0.0508174	2.34532	Up	0.529172	0.641801	CAPN9	calpain 9	K08578	GO:0044464//cell part	GO:0004197//cysteine-type endopeptidase activity;GO:0046872//metal ion binding	GO:0019538//protein metabolic process;GO:0032501//multicellular organismal process	gi|426334130|ref|XP_004028614.1|/0/1
29948	1958	696	3746	47.5277	241.501	2.34519	Up	0	0	OSGIN1	oxidative stress induced growth inhibitor 1	-	-	GO:0005102//receptor binding	GO:0016049//cell growth;GO:0032501//multicellular organismal process;GO:0048869//cellular developmental process;GO:0050789//regulation of biological process	gi|119615918|gb|EAW95512.1|/0/1
429	2490	0	1	0.01	0.0506949	2.34184	Up	0.529172	0.650743	ASCL1	achaete-scute complex homolog 1 (Drosophila)	K09067	GO:0043231//intracellular membrane-bounded organelle;GO:0044297//cell body	GO:0001071//nucleic acid binding transcription factor activity;GO:0008134//transcription factor binding;GO:0010843;GO:0042802//identical protein binding;GO:0043566//structure-specific DNA binding	GO:0001101//response to acid;GO:0001708//cell fate specification;GO:0001709//cell fate determination;GO:0003357//noradrenergic neuron differentiation;GO:0006357//regulation of transcription from RNA polymerase II promoter;GO:0008593//regulation of Notch signaling pathway;GO:0009719;GO:0010038//response to metal ion;GO:0010720//positive regulation of cell development;GO:0016477//cell migration;GO:…	gi|55743094|ref|NP_004307.2|/2.11754e-80/1
3891	2491	0	1	0.01	0.0506746	2.34126	Up	0.529172	0.656496	KRT85	keratin 85	K07605	GO:0005882//intermediate filament	GO:0005488//binding	GO:0009888//tissue development	gi|4504935|ref|NP_002274.1|/0/1
57834	3395	159	852	6.26192	31.6784	2.33882	Up	7.94926e-107	5.28352e-105	CYP4F11	cytochrome P450, family 4, subfamily F, polypeptide 11	K00490	GO:0031090//organelle membrane;GO:0031224//intrinsic to membrane;GO:0042598;GO:0043231//intracellular membrane-bounded organelle	GO:0005506//iron ion binding;GO:0016709//oxidoreductase activity, acting on paired donors, with incorporation or reduction of molecular oxygen, NAD(P)H as one donor, and incorporation of one atom of oxygen;GO:0016712//oxidoreductase activity, acting on paired donors, with incorporation or reduction of molecular oxygen, reduced flavin or flavoprotein as one donor, and incorporation of one atom of …	GO:0006690//icosanoid metabolic process;GO:0006952//defense response	gi|193083178|ref|NP_067010.3|/0/1
127670	2500	0	1	0.01	0.0504922	2.33606	Up	0.529172	0.659887	TEDDM1	transmembrane epididymal protein 1	K09228;K01875;K00939;K00591;K07994	GO:0031224//intrinsic to membrane	-	-	gi|395729320|ref|XP_003775525.1|/5.30894e-148/1
389118	2500	0	1	0.01	0.0504922	2.33606	Up	0.529172	0.64356	CDHR4	cadherin-related family member 4	K04600	GO:0031224//intrinsic to membrane	GO:0046872//metal ion binding	GO:0016337//cell-cell adhesion	gi|203097724|ref|NP_001007541.2|/0/1
7482	2515	0	1	0.01	0.050191	2.32743	Up	0.529172	0.653632	WNT2B	wingless-type MMTV integration site family, member 2B	K00182	GO:0016020//membrane;GO:0031012//extracellular matrix	GO:0001664//G-protein coupled receptor binding;GO:0060089	GO:0000122//negative regulation of transcription from RNA polymerase II promoter;GO:0001658//branching involved in ureteric bud morphogenesis;GO:0001759//organ induction;GO:0008283//cell proliferation;GO:0008406//gonad development;GO:0009798//axis specification;GO:0030177//positive regulation of Wnt receptor signaling pathway;GO:0035567//non-canonical Wnt receptor signaling pathway;GO:0043010//ca…	gi|426330830|ref|XP_004026409.1|/0/1
728640	2520	0	1	0.01	0.0500914	2.32456	Up	0.529172	0.66652	FAM133CP	family with sequence similarity 133, member A pseudogene	-	-	-	-	gi|119574565|gb|EAW54180.1|/3.22382e-44/1
448834	2523	0	1	0.01	0.0500319	2.32285	Up	0.529172	0.641991	KPRP	keratinocyte proline-rich protein	-	-	-	-	gi|68563515|ref|NP_001020402.1|/0/1
6496	2533	0	1	0.01	0.0498343	2.31714	Up	0.529172	0.662353	SIX3	SIX homeobox 3	K15614	GO:0043231//intracellular membrane-bounded organelle	GO:0000981//sequence-specific DNA binding RNA polymerase II transcription factor activity;GO:0003677//DNA binding;GO:0005515//protein binding;GO:0030528//transcription regulator activity	GO:0001654//eye development;GO:0006357//regulation of transcription from RNA polymerase II promoter;GO:0006605//protein targeting;GO:0009952//anterior/posterior pattern specification;GO:0016055//Wnt receptor signaling pathway;GO:0030900//forebrain development;GO:0031128//developmental induction;GO:0050953//sensory perception of light stimulus	gi|4885597|ref|NP_005404.1|/4.24818e-153/1
440894	2519	4	21	0.212316	1.05234	2.30932	Up	0.000895674	0.00259701	LINC01123	uncharacterized LOC440894	K10516	GO:0005622//intracellular	GO:0046872//metal ion binding	-	gi|441642485|ref|XP_004090449.1|/5.06403e-98/1
400123	2551	0	1	0.01	0.0494827	2.30692	Up	0.529172	0.662151	LINC00548	long intergenic non-protein coding RNA 548	-	-	-	-	gi|119629026|gb|EAX08621.1|/2.8555e-56/1
80739	2560	0	1	0.01	0.0493087	2.30184	Up	0.529172	0.665091	C6orf25	chromosome 6 open reading frame 25	K09228;K00939;K00797	GO:0031224//intrinsic to membrane;GO:0043231//intracellular membrane-bounded organelle	GO:0004871//signal transducer activity;GO:0005539//glycosaminoglycan binding	-	gi|219518025|gb|AAI43851.1|/6.65075e-97/1
221322	5132	0	2	0.01	0.0491935	2.29847	Up	0.272194	0.415723	TBC1D32	chromosome 6 open reading frame 170	K11447;K01875;K00939;K00797	GO:0042995//cell projection;GO:0044424//intracellular part	GO:0005099//Ras GTPase activator activity	GO:0032318//regulation of Ras GTPase activity;GO:0032501//multicellular organismal process	gi|117414148|ref|NP_689943.4|/0/1
389741	2581	0	1	0.01	0.0489076	2.29006	Up	0.529172	0.642703	MGC21881	uncharacterized locus MGC21881	-	-	-	-	gi|410042705|ref|XP_003951495.1|/6.03005e-56/1
30009	2589	0	1	0.01	0.0487564	2.28559	Up	0.529172	0.660942	TBX21	T-box 21	K10166	GO:0043231//intracellular membrane-bounded organelle;GO:0044297//cell body	GO:0001071//nucleic acid binding transcription factor activity;GO:0003676//nucleic acid binding	GO:0006351//transcription, DNA-dependent;GO:0045830//positive regulation of isotype switching	gi|7019549|ref|NP_037483.1|/0/1
1958	3136	25	129	1.06589	5.19251	2.28437	Up	5.02366e-17	4.16532e-16	EGR1	early growth response 1	K09203	GO:0043231//intracellular membrane-bounded organelle	GO:0001071//nucleic acid binding transcription factor activity;GO:0003677//DNA binding;GO:0003702//RNA polymerase II transcription factor activity;GO:0046872//metal ion binding	GO:0010551;GO:0016925//protein sumoylation;GO:0019221//cytokine-mediated signaling pathway;GO:0071398//cellular response to fatty acid;GO:0072126//positive regulation of glomerular mesangial cell proliferation	gi|426350131|ref|XP_004042635.1|/0/1
4284	2608	0	1	0.01	0.0484012	2.27504	Up	0.529172	0.649284	MIP	major intrinsic protein of lens fiber	K09863	GO:0005911//cell-cell junction;GO:0016021//integral to membrane;GO:0042598	GO:0005198//structural molecule activity;GO:0005372//water transmembrane transporter activity	GO:0015721//bile acid and bile salt transport;GO:0042044//fluid transport;GO:0043010//camera-type eye development;GO:0050953//sensory perception of light stimulus	gi|6912506|ref|NP_036196.1|/1.12504e-132/1
100506655	2611	0	1	0.01	0.0483456	2.27339	Up	0.529172	0.640854	LOC100506655	uncharacterized LOC100506655	-	-	-	-	gi|119576179|gb|EAW55775.1|/3.84366e-48/1
22861	5623	9	46	0.214005	1.03265	2.27064	Up	7.59356e-07	3.13304e-06	NLRP1	NLR family, pyrin domain containing 1	K12798	GO:0043231//intracellular membrane-bounded organelle;GO:0043234//protein complex	GO:0005515//protein binding;GO:0016505//apoptotic protease activator activity;GO:0032559	GO:0006915//apoptotic process;GO:0012502//induction of programmed cell death;GO:0031347//regulation of defense response;GO:0032494//response to peptidoglycan;GO:0032731//positive regulation of interleukin-1 beta production	gi|74271814|ref|NP_001028225.1|/0/1
344805	2622	0	1	0.01	0.0481428	2.26732	Up	0.529172	0.65437	TMPRSS7	transmembrane protease, serine 7	K09638	GO:0031224//intrinsic to membrane	GO:0004175//endopeptidase activity	GO:0019538//protein metabolic process	gi|327478556|sp|Q7RTY8.3|TMPS7_HUMAN/0/1
9507	4410	12	61	0.363825	1.74604	2.26277	Up	1.18253e-08	5.69984e-08	ADAMTS4	ADAM metallopeptidase with thrombospondin type 1 motif, 4	K07764	GO:0031012//extracellular matrix	GO:0004175//endopeptidase activity;GO:0019899//enzyme binding;GO:0046914//transition metal ion binding	GO:0019538//protein metabolic process;GO:0048731	gi|296229448|ref|XP_002760285.1|/0/1
286059	2636	0	1	0.01	0.0478871	2.25964	Up	0.529172	0.660439	LOC286059	tumor necrosis factor receptor superfamily, member 10d, decoy with truncated death domain pseudogene	K04722	-	-	-	gi|119584043|gb|EAW63639.1|/3.75507e-51/1
347273	2640	0	1	0.01	0.0478145	2.25745	Up	0.529172	0.659086	MURC	muscle-related coiled-coil protein	K11447;K08857;K00939;K00591	GO:0031674//I band	-	GO:0006357//regulation of transcription from RNA polymerase II promoter;GO:0048513//organ development;GO:0048869//cellular developmental process	gi|66472922|ref|NP_001018126.1|/0/1
100288077	2642	0	1	0.01	0.0477783	2.25636	Up	0.529172	0.641138	WTAPP1	Wilms tumor 1 associated protein pseudogene 1	K01388	GO:0005635//nuclear envelope;GO:0031981//nuclear lumen	-	-	gi|395743411|ref|XP_003777918.1|/1.63143e-107/1
79827	2645	0	1	0.01	0.0477242	2.25472	Up	0.529172	0.662706	CLMP	CXADR-like membrane protein	K06789	GO:0005626//insoluble fraction;GO:0030054//cell junction	-	-	gi|13376115|ref|NP_079045.1|/1.0286e-157/1
115265	2649	0	1	0.01	0.0476521	2.25254	Up	0.529172	0.656645	DDIT4L	DNA-damage-inducible transcript 4-like	K08270	GO:0044424//intracellular part	-	GO:0007165//signal transduction	gi|114595378|ref|XP_001167944.1|/3.05293e-93/1
221981	10607	0	4	0.01	0.0476027	2.25104	Up	0.072019	0.139822	THSD7A	thrombospondin, type I, domain containing 7A	K08624	GO:0031224//intrinsic to membrane	-	-	gi|150170672|ref|NP_056019.1|/0/1
55900	2665	0	1	0.01	0.047366	2.24385	Up	0.529172	0.65314	ZNF302	zinc finger protein 302	K09228	-	GO:0005488//binding	-	gi|332854829|ref|XP_001156083.2|/0/1
100130231	5338	0	2	0.01	0.047295	2.24169	Up	0.272194	0.41943	LINC00861	long intergenic non-protein coding RNA 861	K11447;K00939;K00591	-	-	-	gi|402878324|ref|XP_003902843.1|/7.44602e-28/1
4900	1238	2	10	0.216003	1.01963	2.23893	Up	0.0292226	0.0635091	NRGN	neurogranin (protein kinase C substrate, RC3)	-	GO:0042995//cell projection	GO:0005515//protein binding	GO:0035556//intracellular signal transduction;GO:0048731	gi|5453800|ref|NP_006167.1|/2.76483e-10/1
100292680	2244	2	10	0.119167	0.562524	2.23893	Up	0.0292226	0.0635427	LINC00942	uncharacterized LOC100292680	K01539;K08857;K00939;K00591;K09057	-	-	-	gi|119609337|gb|EAW88931.1|/1.59737e-39/1
8534	3947	1	5	0.0338753	0.159907	2.23893	Up	0.144984	0.253753	CHST1	carbohydrate (keratan sulfate Gal-6) sulfotransferase 1	K01022	GO:0012505//endomembrane system;GO:0031224//intrinsic to membrane;GO:0043231//intracellular membrane-bounded organelle	GO:0008146//sulfotransferase activity	GO:0006790//sulfur compound metabolic process;GO:0006952//defense response;GO:0019318//hexose metabolic process	gi|4502841|ref|NP_003645.1|/0/1
8660	7014	3	15	0.0571881	0.269954	2.23893	Up	0.00645086	0.0161784	IRS2	insulin receptor substrate 2	K07187	GO:0016020//membrane;GO:0042598;GO:0044444//cytoplasmic part	GO:0005102//receptor binding;GO:0019900//kinase binding;GO:0019902//phosphatase binding	GO:0001783//B cell apoptotic process;GO:0005979//regulation of glycogen biosynthetic process;GO:0006635//fatty acid beta-oxidation;GO:0007169//transmembrane receptor protein tyrosine kinase signaling pathway;GO:0008284//positive regulation of cell proliferation;GO:0009746;GO:0010746;GO:0010828//positive regulation of glucose transport;GO:0016477//cell migration;GO:0030888//regulation of B cell pr…	gi|38683860|ref|NP_003740.2|/0/1
246213	3983	1	5	0.0335691	0.158461	2.23893	Up	0.144984	0.253348	SLC17A8	solute carrier family 17 (sodium-dependent inorganic phosphate cotransporter), member 8	K12302	GO:0005624//membrane fraction;GO:0008021//synaptic vesicle;GO:0031224//intrinsic to membrane;GO:0044459//plasma membrane part	GO:0015172//acidic amino acid transmembrane transporter activity;GO:0015291//secondary active transmembrane transporter activity	GO:0015711//organic anion transport;GO:0030001//metal ion transport;GO:0050954//sensory perception of mechanical stimulus	gi|223718438|ref|NP_001138760.1|/0/1
5027	3903	1	5	0.0342572	0.161709	2.23893	Up	0.144984	0.253726	P2RX7	purinergic receptor P2X, ligand-gated ion channel, 7	K05220	GO:0005624//membrane fraction;GO:0009986//cell surface;GO:0016021//integral to membrane;GO:0030054//cell junction;GO:0031229;GO:0033267//axon part;GO:0044297//cell body;GO:0045202//synapse	GO:0005231//excitatory extracellular ligand-gated ion channel activity;GO:0016502;GO:0030295//protein kinase activator activity;GO:0032559;GO:0042802//identical protein binding;GO:0046914//transition metal ion binding	GO:0000165//MAPK cascade;GO:0001508//regulation of action potential;GO:0001894//tissue homeostasis;GO:0001912//positive regulation of leukocyte mediated cytotoxicity;GO:0001932//regulation of protein phosphorylation;GO:0002237//response to molecule of bacterial origin;GO:0002260//lymphocyte homeostasis;GO:0006461//protein complex assembly;GO:0006672//ceramide metabolic process;GO:0006814//sodium …	gi|62420453|gb|AAX82093.1|/0/1
7477	3928	3	15	0.102117	0.482041	2.23893	Up	0.00645086	0.0161759	WNT7B	wingless-type MMTV integration site family, member 7B	K00572	GO:0016020//membrane;GO:0031012//extracellular matrix;GO:0044424//intracellular part	GO:0001664//G-protein coupled receptor binding;GO:0005198//structural molecule activity;GO:0060089	GO:0000122//negative regulation of transcription from RNA polymerase II promoter;GO:0000187//activation of MAPK activity;GO:0001570//vasculogenesis;GO:0001656//metanephros development;GO:0003002//regionalization;GO:0007163//establishment or maintenance of cell polarity;GO:0008283//cell proliferation;GO:0008589//regulation of smoothened signaling pathway;GO:0010721//negative regulation of cell dev…	gi|17505193|ref|NP_478679.1|/0/1
2847	2423	1	5	0.0551819	0.260484	2.23893	Up	0.144984	0.253483	MCHR1	melanin-concentrating hormone receptor 1	K04320	GO:0016021//integral to membrane;GO:0072372//primary cilium	GO:0005515//protein binding;GO:0008528//G-protein coupled peptide receptor activity;GO:0016500//protein-hormone receptor activity	GO:0007188//adenylate cyclase-modulating G-protein coupled receptor signaling pathway;GO:0007610//behavior;GO:0043270//positive regulation of ion transport;GO:0044237//cellular metabolic process;GO:0051480//cytosolic calcium ion homeostasis	gi|60115704|ref|NP_001012440.1|/0/1
190	1591	1	5	0.0840388	0.396701	2.23893	Up	0.144984	0.253699	NR0B1	nuclear receptor subfamily 0, group B, member 1	K08562	GO:0005626//insoluble fraction;GO:0005840//ribosome;GO:0031981//nuclear lumen	GO:0000217//DNA secondary structure binding;GO:0001071//nucleic acid binding transcription factor activity;GO:0003704//specific RNA polymerase II transcription factor activity;GO:0003712//transcription cofactor activity;GO:0004879//ligand-activated sequence-specific DNA binding RNA polymerase II transcription factor activity;GO:0016564//transcription repressor activity;GO:0019904//protein domain …	GO:0008202//steroid metabolic process;GO:0008406//gonad development;GO:0009755//hormone-mediated signaling pathway;GO:0009968//negative regulation of signal transduction;GO:0010551;GO:0021536//diencephalon development;GO:0033036;GO:0035270//endocrine system development;GO:0043392//negative regulation of DNA binding;GO:0045595//regulation of cell differentiation;GO:0048232//male gamete generation	gi|5016090|ref|NP_000466.2|/0/1
133522	10642	5	25	0.0628198	0.296538	2.23893	Up	0.000351376	0.00107964	PPARGC1B	peroxisome proliferator-activated receptor gamma, coactivator 1 beta	K07202	GO:0043231//intracellular membrane-bounded organelle;GO:0043234//protein complex	GO:0003676//nucleic acid binding;GO:0003713//transcription coactivator activity;GO:0016251//general RNA polymerase II transcription factor activity;GO:0019904//protein domain specific binding;GO:0030545;GO:0035258//steroid hormone receptor binding	GO:0006357//regulation of transcription from RNA polymerase II promoter;GO:0010469//regulation of receptor activity;GO:0030518//intracellular steroid hormone receptor signaling pathway	gi|289577092|ref|NP_001166170.1|/0/1
84695	3121	1	5	0.0428407	0.202227	2.23893	Up	0.144984	0.253618	LOXL3	lysyl oxidase-like 3	K00280	GO:0044421//extracellular region part;GO:0044464//cell part	GO:0004888//transmembrane signaling receptor activity;GO:0016641//oxidoreductase activity, acting on the CH-NH2 group of donors, oxygen as acceptor;GO:0046914//transition metal ion binding	GO:0008152//metabolic process	gi|14211943|ref|NP_115992.1|/0/1
8785	2270	1	5	0.0589012	0.278041	2.23893	Up	0.144984	0.25351	MATN4	matrilin 4	K06238;K08132	-	-	-	gi|3927992|emb|CAA07569.1|/0/1
80008	1880	1	5	0.0711201	0.335719	2.23893	Up	0.144984	0.253375	TMEM156	transmembrane protein 156	K11447;K01539;K00939	GO:0031224//intrinsic to membrane	-	-	gi|13376423|ref|NP_079219.1|/3.63335e-159/1
132724	2645	1	5	0.0505504	0.238621	2.23893	Up	0.144984	0.253321	TMPRSS11B	transmembrane protease, serine 11B	K09751	GO:0016021//integral to membrane	GO:0004175//endopeptidase activity	GO:0019538//protein metabolic process	gi|187761337|ref|NP_872308.2|/0/1
53358	9768	1	5	0.0136881	0.0646143	2.23893	Up	0.144984	0.253645	SHC3	SHC (Src homology 2 domain containing) transforming protein 3	K06279	GO:0044444//cytoplasmic part	GO:0005515//protein binding;GO:0060089	GO:0007169//transmembrane receptor protein tyrosine kinase signaling pathway;GO:0007264//small GTPase mediated signal transduction;GO:0007270//neuron-neuron synaptic transmission;GO:0007399//nervous system development;GO:0007610//behavior	gi|224586793|ref|NP_058544.3|/0/1
1734	6379	1	5	0.0209603	0.0989422	2.23893	Up	0.144984	0.253834	DIO2	deiodinase, iodothyronine, type II	K01562	GO:0031224//intrinsic to membrane	GO:0016491//oxidoreductase activity;GO:0019899//enzyme binding	GO:0006451//translational readthrough;GO:0019336;GO:0042403//thyroid hormone metabolic process	gi|7549803|ref|NP_054644.1|/7.78433e-109/1
9900	4431	3	15	0.0905252	0.42732	2.23893	Up	0.00645086	0.0161809	SV2A	synaptic vesicle glycoprotein 2A	K06258	GO:0008021//synaptic vesicle;GO:0031224//intrinsic to membrane;GO:0044459//plasma membrane part	GO:0005215//transporter activity	GO:0006810//transport;GO:0006875//cellular metal ion homeostasis	gi|40788343|dbj|BAA34456.2|/0/1
148113	4199	2	10	0.0636846	0.30062	2.23893	Up	0.0292226	0.0635259	CILP2	cartilage intermediate layer protein 2	K12567;K13908;K03544	GO:0031012//extracellular matrix	GO:0005488//binding;GO:0008238//exopeptidase activity;GO:0016462//pyrophosphatase activity;GO:0016791//phosphatase activity	-	gi|145699139|ref|NP_694953.2|/0/1
100462953	2287	1	5	0.0584634	0.275974	2.23893	Up	0.144984	0.253456	MINOS1P1	mitochondrial inner membrane organizing system 1 pseudogene 1	K09228;K06264;K09131;K00939;K00591	GO:0031224//intrinsic to membrane;GO:0043231//intracellular membrane-bounded organelle	-	-	gi|119628917|gb|EAX08512.1|/2.06111e-50/1
100188947	1038	1	5	0.128811	0.608046	2.23893	Up	0.144984	0.253429	LOC100188947	uncharacterized LOC100188947	-	-	-	-	gi|410044159|ref|XP_003951759.1|/1.6768e-31/1
10687	4846	1	5	0.0275909	0.130242	2.23893	Up	0.144984	0.253672	PNMA2	paraneoplastic Ma antigen 2	K04228;K11447;K00939;K12375	GO:0031981//nuclear lumen	GO:0005488//binding	GO:0012501//programmed cell death	gi|40788972|dbj|BAA74906.2|/0/1
7368	2898	1	5	0.0461372	0.217789	2.23893	Up	0.144984	0.253537	UGT8	UDP glycosyltransferase 8	K04628	GO:0031224//intrinsic to membrane	GO:0035250//UDP-galactosyltransferase activity	GO:0007399//nervous system development	gi|40254471|ref|NP_003351.2|/0/1
59351	2505	1	5	0.0533755	0.251957	2.23893	Up	0.144984	0.253807	PBOV1	prostate and breast cancer overexpressed 1	K14693;K11447;K00939	GO:0005624//membrane fraction;GO:0005886//plasma membrane;GO:0044430//cytoskeletal part;GO:0044444//cytoplasmic part	GO:0008092//cytoskeletal protein binding;GO:0019901//protein kinase binding;GO:0046872//metal ion binding	GO:0044087;GO:0048814//regulation of dendrite morphogenesis	gi|11056010|ref|NP_067648.1|/1.34843e-50/1
4692	1897	1	5	0.0704827	0.332711	2.23893	Up	0.144984	0.253402	NDN	necdin, melanoma antigen (MAGE) family member	K12464;K04976	GO:0005815//microtubule organizing center;GO:0043025//neuronal cell body;GO:0043231//intracellular membrane-bounded organelle	GO:0003676//nucleic acid binding;GO:0015631//tubulin binding	GO:0006351//transcription, DNA-dependent;GO:0007169//transmembrane receptor protein tyrosine kinase signaling pathway;GO:0007600//sensory perception;GO:0008283//cell proliferation;GO:0016477//cell migration;GO:0048675//axon extension	gi|297696105|ref|XP_002825254.1|/8.79776e-137/1
147798	2494	2	10	0.107222	0.506136	2.23893	Up	0.0292226	0.0635343	TMC4	transmembrane channel-like 4	-	GO:0031224//intrinsic to membrane	-	-	gi|223718080|ref|NP_001138775.1|/0/1
1146	2187	1	5	0.0611366	0.288593	2.23893	Up	0.144984	0.253862	CHRNG	cholinergic receptor, nicotinic, gamma (muscle)	K04818	GO:0005887//integral to plasma membrane	GO:0004888//transmembrane signaling receptor activity;GO:0005231//excitatory extracellular ligand-gated ion channel activity	GO:0003012//muscle system process;GO:0006810//transport;GO:0006873//cellular ion homeostasis;GO:0007267//cell-cell signaling	gi|61743914|ref|NP_005190.4|/0/1
348094	3126	1	5	0.0427721	0.201904	2.23893	Up	0.144984	0.253591	ANKDD1A	ankyrin repeat and death domain containing 1A	K15503	-	-	GO:0023052//signaling	gi|96975023|ref|NP_874362.3|/0/1
140803	8431	1	5	0.0158588	0.0748609	2.23893	Up	0.144984	0.25378	TRPM6	transient receptor potential cation channel, subfamily M, member 6	K04981	GO:0031224//intrinsic to membrane	GO:0004672//protein kinase activity;GO:0005261//cation channel activity;GO:0032559;GO:0043169//cation binding	GO:0006464//cellular protein modification process;GO:0006810//transport;GO:0042221//response to chemical stimulus	gi|293597574|ref|NP_001170782.1|/0/1
1809	5496	1	5	0.0243278	0.114838	2.23893	Up	0.144984	0.253564	DPYSL3	dihydropyrimidinase-like 3	K07528	GO:0000267//cell fraction;GO:0030133//transport vesicle;GO:0030427//site of polarized growth;GO:0044421//extracellular region part	GO:0005539//glycosaminoglycan binding;GO:0016810//hydrolase activity, acting on carbon-nitrogen (but not peptide) bonds;GO:0016812//hydrolase activity, acting on carbon-nitrogen (but not peptide) bonds, in cyclic amides;GO:0019904//protein domain specific binding	GO:0006206//pyrimidine nucleobase metabolic process;GO:0006935//chemotaxis;GO:0010975//regulation of neuron projection development;GO:0023052//signaling	gi|4503379|ref|NP_001378.1|/0/1
728448	2640	2	10	0.101292	0.478145	2.23893	Up	0.0292226	0.0635175	PPIEL	peptidylprolyl isomerase E-like pseudogene	K09564	GO:0005681//spliceosomal complex	GO:0003676//nucleic acid binding;GO:0008144//drug binding;GO:0016859//cis-trans isomerase activity	GO:0000377	gi|119627674|gb|EAX07269.1|/1.16776e-60/1
613037	3455	3	15	0.116098	0.548034	2.23893	Up	0.00645086	0.0161735	LOC613037	nuclear pore complex interacting protein pseudogene	K10413;K01896	-	-	-	gi|325511407|sp|A6NJU9.4|YP038_HUMAN/0/1
9254	5358	0	2	0.01	0.0471185	2.23629	Up	0.272194	0.418448	CACNA2D2	calcium channel, voltage-dependent, alpha 2/delta subunit 2	K04859	GO:0034704//calcium channel complex	GO:0005262//calcium channel activity;GO:0043169//cation binding	GO:0006816//calcium ion transport;GO:0015980//energy derivation by oxidation of organic compounds;GO:0030073//insulin secretion;GO:0032412//regulation of ion transmembrane transporter activity;GO:0035264//multicellular organism growth;GO:0045927//positive regulation of growth;GO:0048741//skeletal muscle fiber development;GO:0050804//regulation of synaptic transmission	gi|54112394|ref|NP_006021.2|/0/1
155061	3816	154	767	5.39588	25.3718	2.23329	Up	3.56972e-91	1.89657e-89	ZNF746	zinc finger protein 746	K09228	GO:0043231//intracellular membrane-bounded organelle	GO:0019899//enzyme binding;GO:0030528//transcription regulator activity;GO:0043565//sequence-specific DNA binding;GO:0046914//transition metal ion binding	GO:0006351//transcription, DNA-dependent;GO:0008219//cell death	gi|46358366|ref|NP_689770.3|/0/1
8878	2931	2845	14133	129.783	608.671	2.22957	Up	0	0	SQSTM1	sequestosome 1	K14381	GO:0005768//endosome;GO:0031981//nuclear lumen	GO:0000989//transcription factor binding transcription factor activity;GO:0005102//receptor binding;GO:0019901//protein kinase binding;GO:0019904//protein domain specific binding;GO:0031593//polyubiquitin binding;GO:0032182//small conjugating protein binding;GO:0042802//identical protein binding;GO:0046914//transition metal ion binding	GO:0001932//regulation of protein phosphorylation;GO:0006357//regulation of transcription from RNA polymerase II promoter;GO:0006914//autophagy;GO:0006917//induction of apoptosis;GO:0007169//transmembrane receptor protein tyrosine kinase signaling pathway;GO:0007249//I-kappaB kinase/NF-kappaB cascade;GO:0016192//vesicle-mediated transport;GO:0019941//modification-dependent protein catabolic proce…	gi|4505571|ref|NP_003891.1|/0/1
8456	2697	0	1	0.01	0.046804	2.22663	Up	0.529172	0.643369	FOXN1	forkhead box N1	K09407	GO:0043231//intracellular membrane-bounded organelle;GO:0043234//protein complex	GO:0000981//sequence-specific DNA binding RNA polymerase II transcription factor activity;GO:0003702//RNA polymerase II transcription factor activity;GO:0005515//protein binding;GO:0016564//transcription repressor activity;GO:0043565//sequence-specific DNA binding;GO:0043566//structure-specific DNA binding	GO:0000122//negative regulation of transcription from RNA polymerase II promoter;GO:0006950//response to stress;GO:0008283//cell proliferation;GO:0009653//anatomical structure morphogenesis;GO:0009913//epidermal cell differentiation;GO:0048534	gi|18201913|ref|NP_003584.2|/0/1
8693	5408	0	2	0.01	0.0466828	2.22289	Up	0.272194	0.417705	GALNT4	UDP-N-acetyl-alpha-D-galactosamine:polypeptide N-acetylgalactosaminyltransferase 4 (GalNAc-T4)	K00710	GO:0012505//endomembrane system;GO:0031224//intrinsic to membrane;GO:0043231//intracellular membrane-bounded organelle;GO:0044444//cytoplasmic part	GO:0008376//acetylgalactosaminyltransferase activity;GO:0030246//carbohydrate binding	GO:0044238//primary metabolic process	gi|34452725|ref|NP_003765.2|/0/1
339622	2719	0	1	0.01	0.0464253	2.21491	Up	0.529172	0.654469	LOC339622	uncharacterized LOC339622	K11447;K01539;K00939;K00591	-	-	-	gi|355561739|gb|EHH18371.1|/5.84411e-31/1
92211	5440	0	2	0.01	0.0464082	2.21438	Up	0.272194	0.418762	CDHR1	cadherin-related family member 1	K06813	GO:0016021//integral to membrane	GO:0004871//signal transducer activity;GO:0046872//metal ion binding	GO:0016337//cell-cell adhesion;GO:0043954//cellular component maintenance	gi|285002204|ref|NP_001165442.1|/0/1
728882	5481	0	2	0.01	0.0460611	2.20355	Up	0.272194	0.416188	FAM182B	family with sequence similarity 182, member B	-	-	-	-	gi|74744694|sp|Q5T319.1|F182B_HUMAN/7.22115e-37/1
401010	2747	0	1	0.01	0.0459521	2.20013	Up	0.529172	0.651035	LOC401010	nucleolar complex associated 2 homolog (S. cerevisiae) pseudogene	K14833	GO:0031981//nuclear lumen	GO:0005488//binding	-	gi|194378836|dbj|BAG63583.1|/0/1
6533	6516	335	1622	6.87407	31.422	2.19254	Up	1.74496e-186	2.04622e-184	SLC6A6	solute carrier family 6 (neurotransmitter transporter, taurine), member 6	K05039	GO:0016021//integral to membrane	GO:0005275//amine transmembrane transporter activity;GO:0005326//neurotransmitter transporter activity;GO:0005343//organic acid:sodium symporter activity;GO:0043176//amine binding	GO:0006807//nitrogen compound metabolic process;GO:0006865//amino acid transport;GO:0015804//neutral amino acid transport;GO:0019752//carboxylic acid metabolic process	gi|62087924|dbj|BAD92409.1|/2.56062e-123/1
255324	2767	0	1	0.01	0.0456199	2.18966	Up	0.529172	0.661143	EPGN	epithelial mitogen	K11447;K01539;K00939;K00591	GO:0016021//integral to membrane	GO:0004712//protein serine/threonine/tyrosine kinase activity;GO:0070851//growth factor receptor binding	GO:0000165//MAPK cascade;GO:0007088//regulation of mitosis;GO:0007176//regulation of epidermal growth factor-activated receptor activity;GO:0008284//positive regulation of cell proliferation;GO:0043405//regulation of MAP kinase activity;GO:0048646//anatomical structure formation involved in morphogenesis	gi|81238407|gb|ABB60045.1|/1.41187e-36/1
374286	2780	0	1	0.01	0.0454066	2.1829	Up	0.529172	0.662403	CDRT1	CMT1A duplicated region transcript 1	K10266	-	-	-	gi|157694487|ref|NP_006373.2|/0/1
7146	2783	0	1	0.01	0.0453577	2.18135	Up	0.529172	0.646289	TNXA	tenascin XA (pseudogene)	K06252	GO:0005581//collagen;GO:0044464//cell part	GO:0005488//binding	GO:0044259//multicellular organismal macromolecule metabolic process;GO:0085029//extracellular matrix assembly	gi|290457668|sp|P22105.3|TENX_HUMAN/0/1
23308	3239	10	48	0.412799	1.87066	2.18003	Up	8.2232e-07	3.38347e-06	ICOSLG	inducible T-cell co-stimulator ligand	K06710	GO:0031224//intrinsic to membrane	GO:0005515//protein binding	GO:0006970//response to osmotic stress;GO:0023052//signaling;GO:0031294;GO:0042102//positive regulation of T cell proliferation	gi|3327120|dbj|BAA31628.1|/6.60462e-170/1
388569	2995	5	24	0.223215	1.01153	2.18003	Up	0.0005777	0.00172156	ZNF324B	zinc finger protein 324B	K09228	GO:0043231//intracellular membrane-bounded organelle	GO:0003676//nucleic acid binding;GO:0046914//transition metal ion binding	GO:0006351//transcription, DNA-dependent	gi|119592999|gb|EAW72593.1|/0/1
85366	2793	0	1	0.01	0.0451953	2.17617	Up	0.529172	0.658038	MYLK2	myosin light chain kinase 2	K00907	GO:0030016//myofibril;GO:0030136//clathrin-coated vesicle;GO:0030425//dendrite;GO:0033267//axon part;GO:0044297//cell body;GO:0044430//cytoskeletal part	GO:0004674//protein serine/threonine kinase activity;GO:0017022//myosin binding;GO:0032559	GO:0006464//cellular protein modification process;GO:0006937//regulation of muscle contraction;GO:0007049//cell cycle;GO:0010627//regulation of intracellular protein kinase cascade;GO:0016192//vesicle-mediated transport;GO:0031443//fast-twitch skeletal muscle fiber contraction;GO:0042044//fluid transport;GO:0048167//regulation of synaptic plasticity;GO:0048522//positive regulation of cellular pro…	gi|355563241|gb|EHH19803.1|/0/1
9518	1220	658	3145	72.1134	325.405	2.1739	Up	0	0	GDF15	growth differentiation factor 15	K05504	GO:0044421//extracellular region part	GO:0005102//receptor binding	GO:0007154//cell communication;GO:0007178//transmembrane receptor protein serine/threonine kinase signaling pathway	gi|153792495|ref|NP_004855.2|/1.32625e-166/1
6513	3687	637	3042	23.1002	104.148	2.17265	Up	0	0	SLC2A1	solute carrier family 2 (facilitated glucose transporter), member 1	K07299	GO:0005626//insoluble fraction;GO:0016021//integral to membrane;GO:0030054//cell junction;GO:0045120//pronucleus;GO:0048770	GO:0005355//glucose transmembrane transporter activity;GO:0005402//cation:sugar symporter activity;GO:0019899//enzyme binding;GO:0051183//vitamin transporter activity	GO:0006766//vitamin metabolic process;GO:0009267//cellular response to starvation;GO:0015758//glucose transport;GO:0015980//energy derivation by oxidation of organic compounds;GO:0030073//insulin secretion;GO:0044238//primary metabolic process;GO:0051180//vitamin transport	gi|166795299|ref|NP_006507.2|/0/1
1950	5600	0	2	0.01	0.0450823	2.17256	Up	0.272194	0.416692	EGF	epidermal growth factor	K04357	GO:0000267//cell fraction;GO:0031091//platelet alpha granule;GO:0031224//intrinsic to membrane;GO:0044421//extracellular region part	GO:0030296//protein tyrosine kinase activator activity;GO:0046872//metal ion binding;GO:0070851//growth factor receptor binding	GO:0000165//MAPK cascade;GO:0001763//morphogenesis of a branching structure;GO:0001775//cell activation;GO:0006259//DNA metabolic process;GO:0006887//exocytosis;GO:0007088//regulation of mitosis;GO:0007176//regulation of epidermal growth factor-activated receptor activity;GO:0007599//hemostasis;GO:0021930//cerebellar granule cell precursor proliferation;GO:0032880//regulation of protein localizat…	gi|296011015|ref|NP_001171602.1|/0/1
10221	3658	135	644	4.93447	22.2232	2.1711	Up	3.06718e-74	1.21922e-72	TRIB1	tribbles homolog 1 (Drosophila)	K08814	GO:0043231//intracellular membrane-bounded organelle	GO:0004871//signal transducer activity;GO:0016301//kinase activity;GO:0019887//protein kinase regulator activity;GO:0019901//protein kinase binding;GO:0032559;GO:0055103//ligase regulator activity	GO:0000165//MAPK cascade;GO:0002237//response to molecule of bacterial origin;GO:0002832;GO:0008285//negative regulation of cell proliferation;GO:0009966//regulation of signal transduction;GO:0014909//smooth muscle cell migration;GO:0031331;GO:0031398//positive regulation of protein ubiquitination;GO:0033673//negative regulation of kinase activity;GO:0043392//negative regulation of DNA binding	gi|13399328|ref|NP_079471.1|/8.07585e-172/1
4363	6564	143	682	2.91285	13.1153	2.17075	Up	1.67452e-78	7.17768e-77	ABCC1	ATP-binding cassette, sub-family C (CFTR/MRP), member 1	K05665	GO:0005626//insoluble fraction;GO:0016021//integral to membrane;GO:0031981//nuclear lumen	GO:0015405;GO:0017111//nucleoside-triphosphatase activity;GO:0032559	GO:0006691//leukotriene metabolic process;GO:0006810//transport;GO:0009058//biosynthetic process;GO:0009207;GO:0042221//response to chemical stimulus	gi|134142337|ref|NP_004987.2|/0/1
389813	2931	4	19	0.182471	0.81828	2.16493	Up	0.0024517	0.0066309	C9orf172	chromosome 9 open reading frame 172	-	-	-	-	gi|148762978|ref|NP_001073951.2|/0/1
23223	4449	175	831	5.25927	23.5778	2.16449	Up	6.2652e-95	3.48664e-93	RRP12	ribosomal RNA processing 12 homolog (S. cerevisiae)	K14794	GO:0005635//nuclear envelope;GO:0031224//intrinsic to membrane;GO:0031981//nuclear lumen	GO:0005488//binding	-	gi|223278381|ref|NP_001138586.1|/0/1
10630	2828	0	1	0.01	0.0446359	2.15821	Up	0.529172	0.654124	PDPN	podoplanin	K09228;K11447;K00797	GO:0001726//ruffle;GO:0005902//microvillus;GO:0016021//integral to membrane;GO:0030027//lamellipodium;GO:0030175//filopodium	GO:0005275//amine transmembrane transporter activity;GO:0005372//water transmembrane transporter activity;GO:0051183//vitamin transporter activity	GO:0001945//lymph vessel development;GO:0006865//amino acid transport;GO:0030323//respiratory tube development;GO:0032989;GO:0042044//fluid transport;GO:0048522//positive regulation of cellular process;GO:0065008	gi|54792056|ref|NP_006465.3|/3.89872e-94/1
81494	2829	0	1	0.01	0.0446201	2.1577	Up	0.529172	0.643894	CFHR5	complement factor H-related 5	K04004	-	-	GO:0006956//complement activation	gi|332811564|ref|XP_514078.3|/0/1
284759	2833	0	1	0.01	0.0445571	2.15566	Up	0.529172	0.66377	SIRPB2	signal-regulatory protein beta 2	K06551	GO:0016020//membrane;GO:0031224//intrinsic to membrane	-	-	gi|402882969|ref|XP_003905003.1|/4.44979e-118/1
744	5693	0	2	0.01	0.0443458	2.1488	Up	0.272194	0.41884	MPPED2	metallophosphoesterase domain containing 2	K09228;K00939;K14443	-	GO:0003824//catalytic activity;GO:0043169//cation binding	GO:0048731	gi|62087906|dbj|BAD92400.1|/7.38569e-167/1
3949	5292	148	695	3.73931	16.5779	2.14841	Up	5.91922e-79	2.56401e-77	LDLR	low density lipoprotein receptor	K12473	GO:0000323//lytic vacuole;GO:0005768//endosome;GO:0009986//cell surface;GO:0016021//integral to membrane;GO:0030665//clathrin-coated vesicle membrane;GO:0034358//plasma lipoprotein particle;GO:0044459//plasma membrane part	GO:0030169//low-density lipoprotein particle binding;GO:0030228//lipoprotein particle receptor activity;GO:0046872//metal ion binding	GO:0006897//endocytosis;GO:0008202//steroid metabolic process;GO:0009725//response to hormone stimulus;GO:0016125//sterol metabolic process;GO:0030301//cholesterol transport;GO:0032502//developmental process;GO:0034381//plasma lipoprotein particle clearance;GO:0042157//lipoprotein metabolic process;GO:0043434//response to peptide hormone stimulus;GO:0043627//response to estrogen stimulus;GO:00517…	gi|62088398|dbj|BAD92646.1|/0/1
55515	2857	0	1	0.01	0.0441828	2.14349	Up	0.529172	0.659336	ASIC4	acid-sensing (proton-gated) ion channel family member 4	K04831	GO:0016021//integral to membrane	GO:0005261//cation channel activity;GO:0046873//metal ion transmembrane transporter activity	-	gi|14714604|gb|AAH10439.1|/0/1
10602	5715	0	2	0.01	0.0441751	2.14323	Up	0.272194	0.417354	CDC42EP3	CDC42 effector protein (Rho GTPase binding) 3	-	GO:0005856//cytoskeleton	GO:0008092//cytoskeletal protein binding	GO:0023052//signaling;GO:0065007//biological regulation	gi|3834633|gb|AAC71773.1|/6.39495e-102/1
445577	1154	3	14	0.347589	1.53139	2.13939	Up	0.0106889	0.0256962	C9orf129	chromosome 9 open reading frame 129	-	GO:0044424//intracellular part	-	-	gi|149363702|ref|NP_001092278.1|/1.3457e-80/1
286437	2328	3	14	0.172301	0.759118	2.13939	Up	0.0106889	0.0256924	LOC286437	uncharacterized LOC286437	K09299;K04257;K11290	-	-	-	gi|2072958|gb|AAC51267.1|/7.11577e-107/1
84812	3237	3	14	0.123916	0.545946	2.13939	Up	0.0106889	0.0256886	PLCD4	phospholipase C, delta 4	K05857	GO:0043231//intracellular membrane-bounded organelle	GO:0004629//phospholipase C activity;GO:0046872//metal ion binding;GO:0060089	GO:0006629//lipid metabolic process;GO:0007165//signal transduction;GO:0007338//single fertilization	gi|14249340|ref|NP_116115.1|/0/1
5341	2866	0	1	0.01	0.0440441	2.13895	Up	0.529172	0.65045	PLEK	pleckstrin	K06082	GO:0001726//ruffle;GO:0005626//insoluble fraction;GO:0044444//cytoplasmic part	GO:0019901//protein kinase binding;GO:0035091//phosphatidylinositol binding;GO:0042802//identical protein binding	GO:0006650//glycerophospholipid metabolic process;GO:0006887//exocytosis;GO:0007200//phospholipase C-activating G-protein coupled receptor signaling pathway;GO:0007243//intracellular protein kinase cascade;GO:0008361//regulation of cell size;GO:0009306//protein secretion;GO:0009968//negative regulation of signal transduction;GO:0010543//regulation of platelet activation;GO:0010677;GO:0010922//pos…	gi|156616273|ref|NP_002655.2|/0/1
651	5734	0	2	0.01	0.0440287	2.13845	Up	0.272194	0.416072	BMP3	bone morphogenetic protein 3	K05496	GO:0031982//vesicle;GO:0044421//extracellular region part	GO:0070696//transmembrane receptor protein serine/threonine kinase binding	GO:0006357//regulation of transcription from RNA polymerase II promoter;GO:0007154//cell communication;GO:0009888//tissue development;GO:0048731;GO:0048869//cellular developmental process	gi|126507087|ref|NP_001192.2|/0/1
7306	2876	0	1	0.01	0.043891	2.13392	Up	0.529172	0.650987	TYRP1	tyrosinase-related protein 1	K00506	GO:0030665//clathrin-coated vesicle membrane;GO:0031224//intrinsic to membrane;GO:0048770	GO:0004497//monooxygenase activity;GO:0042802//identical protein binding;GO:0046914//transition metal ion binding;GO:0046983//protein dimerization activity	GO:0006582//melanin metabolic process;GO:0019605//butyrate metabolic process;GO:0048753//pigment granule organization;GO:0050931//pigment cell differentiation	gi|426361297|ref|XP_004047853.1|/0/1
643650	2877	0	1	0.01	0.0438757	2.13342	Up	0.529172	0.652306	LINC00842	long intergenic non-protein coding RNA 842	-	-	-	-	gi|426364631|ref|XP_004049404.1|/2.05617e-50/1
7022	2895	0	1	0.01	0.0436029	2.12442	Up	0.529172	0.666673	TFAP2C	transcription factor AP-2 gamma (activating enhancer binding protein 2 gamma)	K09177	GO:0043231//intracellular membrane-bounded organelle	GO:0001071//nucleic acid binding transcription factor activity;GO:0003676//nucleic acid binding;GO:0005515//protein binding	GO:0006355//regulation of transcription, DNA-dependent;GO:0007154//cell communication;GO:0008406//gonad development;GO:0048869//cellular developmental process	gi|4507445|ref|NP_003213.1|/0/1
221692	2896	0	1	0.01	0.0435878	2.12393	Up	0.529172	0.659587	PHACTR1	phosphatase and actin regulator 1	-	GO:0044424//intracellular part;GO:0044459//plasma membrane part	GO:0008092//cytoskeletal protein binding;GO:0019212//phosphatase inhibitor activity;GO:0019903//protein phosphatase binding	GO:0016310//phosphorylation;GO:0019222//regulation of metabolic process	gi|54144631|ref|NP_112210.1|/0/1
9568	5802	0	2	0.01	0.0435127	2.12144	Up	0.272194	0.416265	GABBR2	gamma-aminobutyric acid (GABA) B receptor, 2	K04615	GO:0016021//integral to membrane;GO:0042995//cell projection;GO:0044424//intracellular part;GO:0044459//plasma membrane part	GO:0008066//glutamate receptor activity	GO:0007186//G-protein coupled receptor signaling pathway;GO:0007267//cell-cell signaling;GO:0031280	gi|426362473|ref|XP_004048388.1|/0/1
55118	2912	0	1	0.01	0.0433484	2.11598	Up	0.529172	0.647638	CRTAC1	cartilage acidic protein 1	K08023	GO:0031012//extracellular matrix	GO:0046872//metal ion binding	-	gi|47777317|ref|NP_060528.3|/0/1
51207	1788	44	202	3.2903	14.2609	2.11578	Up	1.21261e-23	1.36914e-22	DUSP13	dual specificity phosphatase 13	K14165	GO:0044424//intracellular part	GO:0004721//phosphoprotein phosphatase activity	GO:0006464//cellular protein modification process;GO:0022403;GO:0048232//male gamete generation	gi|56117822|ref|NP_001007274.1|/1.65902e-109/1
24147	2701	14	64	0.693032	2.99102	2.10964	Up	2.21374e-08	1.04795e-07	FJX1	four jointed box 1 (Drosophila)	-	GO:0044421//extracellular region part	-	-	gi|402893835|ref|XP_003910089.1|/0/1
285819	2925	0	1	0.01	0.0431557	2.10955	Up	0.529172	0.662201	LOC285819	uncharacterized LOC285819	K06712	-	-	-	gi|194039786|ref|XP_001927231.1|/8.11409e-55/1
348840	2925	0	1	0.01	0.0431557	2.10955	Up	0.529172	0.652993	ANKRD18DP	ankyrin repeat domain 18D, pseudogene	K06694	-	-	-	gi|397499873|ref|XP_003820656.1|/1.45742e-139/1
10655	2944	0	1	0.01	0.0428772	2.10021	Up	0.529172	0.642275	DMRT2	doublesex and mab-3 related transcription factor 2	-	GO:0043231//intracellular membrane-bounded organelle	GO:0001071//nucleic acid binding transcription factor activity;GO:0003676//nucleic acid binding;GO:0043169//cation binding	GO:0006351//transcription, DNA-dependent;GO:0008406//gonad development	gi|153945850|ref|NP_870987.2|/0/1
1375	2951	0	1	0.01	0.0427755	2.09678	Up	0.529172	0.66301	CPT1B	carnitine palmitoyltransferase 1B (muscle)	K08765	GO:0031224//intrinsic to membrane;GO:0031966//mitochondrial membrane;GO:0042598	GO:0016406	GO:0003333//amino acid transmembrane transport;GO:0009062//fatty acid catabolic process;GO:0019217//regulation of fatty acid metabolic process	gi|4758050|ref|NP_004368.1|/0/1
2810	1336	265	1198	26.521	113.192	2.09356	Up	1.71554e-130	1.32849e-128	SFN	stratifin	K06644	GO:0043231//intracellular membrane-bounded organelle;GO:0044421//extracellular region part	GO:0005515//protein binding;GO:0030291//protein serine/threonine kinase inhibitor activity	GO:0008283//cell proliferation;GO:0008629;GO:0008637//apoptotic mitochondrial changes;GO:0009913//epidermal cell differentiation;GO:0010466//negative regulation of peptidase activity;GO:0016049//cell growth;GO:0023052//signaling;GO:0033673//negative regulation of kinase activity;GO:0051726//regulation of cell cycle	gi|5454052|ref|NP_006133.1|/1.79495e-127/1
92558	3081	78	352	3.38496	14.4216	2.09103	Up	1.73636e-39	3.34576e-38	CCDC64	coiled-coil domain containing 64	-	GO:0005815//microtubule organizing center	GO:0005083//small GTPase regulator activity;GO:0008092//cytoskeletal protein binding	GO:0030030//cell projection organization;GO:0046907//intracellular transport;GO:0048731	gi|119120918|ref|NP_997194.2|/0/1
79841	3613	2	9	0.0740137	0.314441	2.08692	Up	0.0488246	0.0997826	AGBL2	ATP/GTP binding protein-like 2	K14611	GO:0044444//cytoplasmic part	GO:0008235//metalloexopeptidase activity;GO:0046914//transition metal ion binding	GO:0019538//protein metabolic process	gi|31657119|ref|NP_079059.2|/0/1
6853	3210	2	9	0.0833058	0.353917	2.08692	Up	0.0488246	0.0997702	SYN1	synapsin I	-	GO:0000794//condensed nuclear chromosome;GO:0008021//synaptic vesicle;GO:0044459//plasma membrane part	GO:0003824//catalytic activity;GO:0008092//cytoskeletal protein binding;GO:0032559	GO:0001505//regulation of neurotransmitter levels;GO:0051234//establishment of localization	gi|19924099|ref|NP_008881.2|/0/1
64866	6017	2	9	0.0444427	0.188811	2.08692	Up	0.0488246	0.0998074	CDCP1	CUB domain containing protein 1	K06732	GO:0031224//intrinsic to membrane	-	-	gi|426340221|ref|XP_004034031.1|/0/1
100616668	4374	2	9	0.0611366	0.259733	2.08692	Up	0.0488246	0.099795	TPTE2P5	transmembrane phosphoinositide 3-phosphatase and tensin homolog 2 pseudogene 5	K15101	GO:0019866//organelle inner membrane;GO:0031224//intrinsic to membrane;GO:0043231//intracellular membrane-bounded organelle	GO:0015179//L-amino acid transmembrane transporter activity	GO:0006839//mitochondrial transport;GO:0019627//urea metabolic process;GO:0019752//carboxylic acid metabolic process	gi|410057938|ref|XP_003318068.2|/1.73598e-51/1
1847	2545	17	76	0.893123	3.76955	2.07746	Up	1.48485e-09	7.67289e-09	DUSP5	dual specificity phosphatase 5	K04459	GO:0031981//nuclear lumen	GO:0008138//protein tyrosine/serine/threonine phosphatase activity	GO:0000165//MAPK cascade;GO:0001704//formation of primary germ layer;GO:0006355//regulation of transcription, DNA-dependent;GO:0006464//cellular protein modification process	gi|119569944|gb|EAW49559.1|/0/1
1959	2992	0	1	0.01	0.0421893	2.07688	Up	0.529172	0.664938	EGR2	early growth response 2	K12496	GO:0043231//intracellular membrane-bounded organelle	GO:0001071//nucleic acid binding transcription factor activity;GO:0001085//RNA polymerase II transcription factor binding;GO:0003676//nucleic acid binding;GO:0019899//enzyme binding;GO:0046872//metal ion binding	GO:0006355//regulation of transcription, DNA-dependent;GO:0006366//transcription from RNA polymerase II promoter;GO:0007422//peripheral nervous system development;GO:0007610//behavior;GO:0019226//transmission of nerve impulse;GO:0021594//rhombomere formation;GO:0022008//neurogenesis;GO:0042221//response to chemical stimulus;GO:0051239;GO:0065008	gi|426364870|ref|XP_004049515.1|/0/1
286177	2999	0	1	0.01	0.0420908	2.07351	Up	0.529172	0.641753	LOC286177	uncharacterized LOC286177	K11447;K00939	-	-	-	gi|119607202|gb|EAW86796.1|/3.20474e-70/1
152485	4197	11	49	0.350432	1.47374	2.07228	Up	1.3951e-06	5.61908e-06	ZNF827	zinc finger protein 827	K09228	GO:0043231//intracellular membrane-bounded organelle	GO:0003676//nucleic acid binding;GO:0046914//transition metal ion binding	-	gi|297674435|ref|XP_002815233.1|/0/1
2123	3010	0	1	0.01	0.041937	2.06822	Up	0.529172	0.651231	EVI2A	ecotropic viral integration site 2A	-	GO:0031224//intrinsic to membrane	GO:0004872//receptor activity	-	gi|51511749|ref|NP_001003927.1|/6.65613e-134/1
10251	9038	0	3	0.01	0.0418999	2.06695	Up	0.140011	0.247717	SPRY3	sprouty homolog 3 (Drosophila)	K04704	GO:0044424//intracellular part	-	GO:0007165//signal transduction;GO:0032501//multicellular organismal process	gi|348552794|ref|XP_003462212.1|/3.72248e-160/1
7701	6251	80	355	1.71116	7.16874	2.06675	Up	3.05046e-39	5.82997e-38	ZNF142	zinc finger protein 142	K09228	GO:0043231//intracellular membrane-bounded organelle	GO:0003676//nucleic acid binding;GO:0046914//transition metal ion binding	-	gi|40788922|dbj|BAA13242.2|/0/1
100131551	3021	0	1	0.01	0.0417843	2.06296	Up	0.529172	0.641611	LINC00887	uncharacterized LOC100131551	K09228;K11447;K00939	-	-	-	gi|426343366|ref|XP_004038280.1|/2.85683e-34/1
100130148	3024	0	1	0.01	0.0417429	2.06153	Up	0.529172	0.653386	MAPT-IT1	MAPT intronic transcript 1 (non-protein coding)	-	-	-	-	gi|21750130|dbj|BAC03725.1|/5.88815e-80/1
80896	3027	0	1	0.01	0.0417015	2.0601	Up	0.529172	0.654025	NPL	N-acetylneuraminate pyruvate lyase (dihydrodipicolinate synthase)	K01639	GO:0044424//intracellular part	GO:0016833//oxo-acid-lyase activity	GO:0044238//primary metabolic process	gi|403266355|ref|XP_003925354.1|/2.75446e-180/1
366	3033	0	1	0.01	0.041619	2.05724	Up	0.529172	0.649867	AQP9	aquaporin 9	K09877	GO:0016021//integral to membrane;GO:0042598;GO:0043227//membrane-bounded organelle;GO:0044459//plasma membrane part	GO:0005342//organic acid transmembrane transporter activity;GO:0005372//water transmembrane transporter activity;GO:0015168//glycerol transmembrane transporter activity;GO:0015205//nucleobase transmembrane transporter activity;GO:0022804;GO:0022829//wide pore channel activity	GO:0002376//immune system process;GO:0003008;GO:0006950//response to stress;GO:0008643//carbohydrate transport;GO:0010038//response to metal ion;GO:0015721//bile acid and bile salt transport;GO:0015850//organic hydroxy compound transport;GO:0015851//nucleobase transport;GO:0042044//fluid transport;GO:0048878//chemical homeostasis;GO:0051591//response to cAMP	gi|157266307|ref|NP_066190.2|/7.78452e-165/1
133396	3036	0	1	0.01	0.0415779	2.05582	Up	0.529172	0.655753	IL31RA	interleukin 31 receptor A	K05060	GO:0031224//intrinsic to membrane	GO:0003712//transcription cofactor activity;GO:0004888//transmembrane signaling receptor activity;GO:0019900//kinase binding	GO:0002573//myeloid leukocyte differentiation;GO:0002695;GO:0006355//regulation of transcription, DNA-dependent;GO:0006950//response to stress;GO:0007167//enzyme linked receptor protein signaling pathway;GO:0008283//cell proliferation;GO:0042503//tyrosine phosphorylation of Stat3 protein;GO:0042506//tyrosine phosphorylation of Stat5 protein;GO:0043066//negative regulation of apoptotic process;GO:…	gi|336391160|ref|NP_001229567.1|/0/1
255057	2564	10	44	0.521473	2.1662	2.0545	Up	5.58878e-06	2.11749e-05	C19orf26	chromosome 19 open reading frame 26	-	GO:0031224//intrinsic to membrane	-	-	gi|393794759|ref|NP_689982.3|/0/1
6511	3039	0	1	0.01	0.0415368	2.05439	Up	0.529172	0.648218	SLC1A6	solute carrier family 1 (high affinity aspartate/glutamate transporter), member 6	K05617	GO:0005626//insoluble fraction;GO:0016021//integral to membrane	GO:0005310//dicarboxylic acid transmembrane transporter activity;GO:0005313//L-glutamate transmembrane transporter activity;GO:0015075//ion transmembrane transporter activity;GO:0015291//secondary active transmembrane transporter activity	GO:0006873//cellular ion homeostasis;GO:0007267//cell-cell signaling;GO:0015711//organic anion transport;GO:0046942//carboxylic acid transport	gi|4827012|ref|NP_005062.1|/0/1
84953	3044	0	1	0.01	0.0414686	2.05202	Up	0.529172	0.643942	MICALCL	MICAL C-terminal like	-	GO:0044424//intracellular part	GO:0019901//protein kinase binding	GO:0048232//male gamete generation;GO:0048869//cellular developmental process	gi|118918413|ref|NP_116256.2|/0/1
221472	3045	0	1	0.01	0.041455	2.05155	Up	0.529172	0.643179	FGD2	FYVE, RhoGEF and PH domain containing 2	K05721	GO:0001726//ruffle;GO:0005769//early endosome;GO:0016020//membrane;GO:0043232	GO:0005088//Ras guanyl-nucleotide exchange factor activity;GO:0046914//transition metal ion binding;GO:0051020//GTPase binding	GO:0006917//induction of apoptosis;GO:0007010//cytoskeleton organization;GO:0007169//transmembrane receptor protein tyrosine kinase signaling pathway;GO:0030035//microspike assembly;GO:0032319//regulation of Rho GTPase activity;GO:0065008	gi|189217917|ref|NP_775829.2|/0/1
55601	6099	0	2	0.01	0.0413938	2.04941	Up	0.272194	0.418135	DDX60	DEAD (Asp-Glu-Ala-Asp) box polypeptide 60	K02349;K12599;K01529	-	GO:0003676//nucleic acid binding;GO:0032559;GO:0042623//ATPase activity, coupled	-	gi|222831595|ref|NP_060101.3|/0/1
1646	3621	1718	7529	63.4373	262.466	2.04873	Up	0	0	AKR1C2	aldo-keto reductase family 1, member C2	K00100;K05295;K00092;K00037;K00089;K00212	GO:0044424//intracellular part;GO:0044444//cytoplasmic part	GO:0005496//steroid binding;GO:0016628//oxidoreductase activity, acting on the CH-CH group of donors, NAD or NADP as acceptor;GO:0047023//androsterone dehydrogenase activity	GO:0006692;GO:0008202//steroid metabolic process;GO:0015718//monocarboxylic acid transport;GO:0017085//response to insecticide;GO:0030301//cholesterol transport;GO:0032501//multicellular organismal process;GO:0051259//protein oligomerization;GO:0055092//sterol homeostasis	gi|4503285|ref|NP_001345.1|/0/1
728689	3053	0	1	0.01	0.0413463	2.04776	Up	0.529172	0.666468	EIF3CL	eukaryotic translation initiation factor 3, subunit C-like	K03252	GO:0043234//protein complex;GO:0044444//cytoplasmic part	GO:0008135//translation factor activity, nucleic acid binding	GO:0006412//translation	gi|153791492|ref|NP_001093131.1|/0/1
646300	9161	0	3	0.01	0.0413373	2.04744	Up	0.140011	0.247158	COL6A4P2	collagen, type VI, alpha 4 pseudogene 2	K06238	-	-	-	gi|397518693|ref|XP_003829516.1|/0/1
7098	3057	0	1	0.01	0.0412922	2.04587	Up	0.529172	0.659637	TLR3	toll-like receptor 3	K05401	GO:0016021//integral to membrane;GO:0031090//organelle membrane;GO:0043231//intracellular membrane-bounded organelle	GO:0003723//RNA binding;GO:0004872//receptor activity	GO:0002224//toll-like receptor signaling pathway;GO:0002252;GO:0002762//negative regulation of myeloid leukocyte differentiation;GO:0006468//protein phosphorylation;GO:0006970//response to osmotic stress;GO:0007249//I-kappaB kinase/NF-kappaB cascade;GO:0009612//response to mechanical stimulus;GO:0009615//response to virus;GO:0010551;GO:0032481//positive regulation of type I interferon production;…	gi|4507531|ref|NP_003256.1|/0/1
56138	6115	0	2	0.01	0.0412855	2.04563	Up	0.272194	0.414105	PCDHA11	protocadherin alpha 11	K04602	GO:0016021//integral to membrane	GO:0004871//signal transducer activity;GO:0046872//metal ion binding	GO:0016337//cell-cell adhesion;GO:0048731	gi|9256576|ref|NP_061725.1|/0/1
494551	3061	0	1	0.01	0.0412383	2.04398	Up	0.529172	0.651377	WEE2	WEE1 homolog 2 (S. pombe)	K06632	GO:0005815//microtubule organizing center;GO:0031981//nuclear lumen	GO:0004713//protein tyrosine kinase activity;GO:0032559;GO:0046872//metal ion binding	GO:0000087//M phase of mitotic cell cycle;GO:0006464//cellular protein modification process	gi|157738687|ref|NP_001099028.1|/0/1
11092	726	3	13	0.552503	2.26032	2.03248	Up	0.0175547	0.0403466	C9orf9	chromosome 9 open reading frame 9	-	-	-	-	gi|33285006|ref|NP_061829.3|/3.13625e-93/1
100507117	2031	3	13	0.197497	0.807974	2.03248	Up	0.0175547	0.0403523	ASAP1-IT2	uncharacterized LOC100507117	K09228;K11447;K01539;K00939	-	-	-	gi|16549456|dbj|BAB70813.1|/8.81996e-66/1
3678	4267	3	13	0.0940045	0.384578	2.03248	Up	0.0175547	0.040341	ITGA5	integrin, alpha 5 (fibronectin receptor, alpha polypeptide)	K06484	GO:0001726//ruffle;GO:0005624//membrane fraction;GO:0005887//integral to plasma membrane;GO:0005924//cell-substrate adherens junction;GO:0009986//cell surface;GO:0043234//protein complex	GO:0004871//signal transducer activity;GO:0005172//vascular endothelial growth factor receptor binding	GO:0001934//positive regulation of protein phosphorylation;GO:0002376//immune system process;GO:0006935//chemotaxis;GO:0007166//cell surface receptor signaling pathway;GO:0007599//hemostasis;GO:0007611//learning or memory;GO:0009967//positive regulation of signal transduction;GO:0016337//cell-cell adhesion;GO:0034329//cell junction assembly;GO:0044319//wound healing, spreading of cells;GO:0048646…	gi|119617187|gb|EAW96781.1|/0/1
10962	2180	3	13	0.183999	0.75275	2.03248	Up	0.0175547	0.0403297	MLLT11	myeloid/lymphoid or mixed-lineage leukemia (trithorax homolog, Drosophila); translocated to, 11	K11421	-	-	GO:0001836//release of cytochrome c from mitochondria;GO:0032583;GO:0032846	gi|67970748|dbj|BAE01716.1|/4.22169e-37/1
30845	3906	3	13	0.102693	0.420122	2.03248	Up	0.0175547	0.0403353	EHD3	EH-domain containing 3	K12476	GO:0010008//endosome membrane;GO:0016023//cytoplasmic membrane-bounded vesicle	GO:0017111//nucleoside-triphosphatase activity;GO:0032559;GO:0032561//guanyl ribonucleotide binding;GO:0046872//metal ion binding	GO:0007599//hemostasis;GO:0016197//endosomal transport;GO:0051259//protein oligomerization	gi|7657056|ref|NP_055415.1|/0/1
57647	4568	196	847	5.73694	23.4057	2.02851	Up	3.68376e-89	1.91381e-87	DHX37	DEAH (Asp-Glu-Ala-His) box polypeptide 37	K14780	-	GO:0032559;GO:0042623//ATPase activity, coupled	-	gi|29029601|ref|NP_116045.2|/0/1
3274	3095	0	1	0.01	0.0407853	2.02805	Up	0.529172	0.650061	HRH2	histamine receptor H2	K04150	GO:0016021//integral to membrane	GO:0008227//G-protein coupled amine receptor activity	GO:0002376//immune system process;GO:0007186//G-protein coupled receptor signaling pathway	gi|426351076|ref|XP_004043084.1|/0/1
654	3105	0	1	0.01	0.0406539	2.02339	Up	0.529172	0.657689	BMP6	bone morphogenetic protein 6	K04663	GO:0031982//vesicle;GO:0044421//extracellular region part;GO:0044424//intracellular part	GO:0046983//protein dimerization activity;GO:0070696//transmembrane receptor protein serine/threonine kinase binding	GO:0001934//positive regulation of protein phosphorylation;GO:0002376//immune system process;GO:0006357//regulation of transcription from RNA polymerase II promoter;GO:0006952//defense response;GO:0007178//transmembrane receptor protein serine/threonine kinase signaling pathway;GO:0007423//sensory organ development;GO:0030282//bone mineralization;GO:0031960//response to corticosteroid stimulus;GO…	gi|4502425|ref|NP_001709.1|/0/1
3099	7109	151	649	2.84	11.5239	2.02067	Up	2.16356e-68	8.09093e-67	HK2	hexokinase 2	K00844	GO:0031966//mitochondrial membrane	GO:0004396//hexokinase activity;GO:0032559;GO:0048029//monosaccharide binding	GO:0006007//glucose catabolic process;GO:0006915//apoptotic process;GO:0007589//body fluid secretion;GO:0008645//hexose transport;GO:0016310//phosphorylation	gi|15553127|ref|NP_000180.2|/0/1
154865	3115	0	1	0.01	0.0405234	2.01876	Up	0.529172	0.651133	IQUB	IQ motif and ubiquitin domain containing	-	-	-	-	gi|223972685|ref|NP_849149.3|/0/1
729830	4576	7	30	0.204532	0.827559	2.01653	Up	0.000231524	0.000729265	FAM160A1	family with sequence similarity 160, member A1	-	-	-	-	gi|158341646|ref|NP_001103447.1|/0/1
205147	6252	0	2	0.01	0.0403808	2.01367	Up	0.272194	0.419667	AMER3	APC membrane recruitment protein 3	K06264;K08857	-	-	-	gi|157427661|ref|NP_001098665.1|/0/1
221711	3139	0	1	0.01	0.0402136	2.00768	Up	0.529172	0.652748	SYCP2L	synaptonemal complex protein 2-like	-	GO:0043231//intracellular membrane-bounded organelle	-	-	gi|281306733|ref|NP_001035364.2|/0/1
729597	3145	0	1	0.01	0.0401369	2.00493	Up	0.529172	0.645137	SPDYE6	speedy homolog E6 (Xenopus laevis)	K08694	-	-	-	gi|226246595|ref|NP_001139682.1|/0/1
9590	8450	64	272	1.01268	4.06327	2.00446	Up	2.58996e-29	3.67815e-28	AKAP12	A kinase (PRKA) anchor protein 12	K00907	GO:0016020//membrane;GO:0043232;GO:0044444//cytoplasmic part	GO:0019899//enzyme binding	GO:0006171//cAMP biosynthetic process;GO:0006886//intracellular protein transport;GO:0007166//cell surface receptor signaling pathway;GO:0010737//protein kinase A signaling cascade	gi|68533061|dbj|BAE06085.1|/0/1
10435	2043	103	437	6.74092	27.0008	2.00199	Up	4.64624e-46	1.05647e-44	CDC42EP2	CDC42 effector protein (Rho GTPase binding) 2	-	GO:0016020//membrane;GO:0043232	GO:0005099//Ras GTPase activator activity;GO:0005102//receptor binding;GO:0017048//Rho GTPase binding	GO:0030041//actin filament polymerization;GO:0031269//pseudopodium assembly;GO:0065008	gi|119594780|gb|EAW74374.1|/4.91625e-157/1
23195	17400	59	250	0.45337	1.81366	2.00014	Up	5.3945e-27	7.02312e-26	MDN1	MDN1, midasin homolog (yeast)	K14572	GO:0043231//intracellular membrane-bounded organelle	GO:0005515//protein binding;GO:0017111//nucleoside-triphosphatase activity;GO:0032559	GO:0006461//protein complex assembly;GO:0009207	gi|24415404|ref|NP_055426.1|/0/1
89857	6320	0	2	0.01	0.0399463	1.99806	Up	0.272194	0.418998	KLHL6	kelch-like family member 6	K10444	-	-	GO:0002460//adaptive immune response based on somatic recombination of immune receptors built from immunoglobulin superfamily domains;GO:0050851//antigen receptor-mediated signaling pathway	gi|109150407|ref|NP_569713.2|/0/1
2316	8557	1444	6109	22.5629	90.1182	1.99786	Up	0	0	FLNA	filamin A, alpha	K04437	GO:0005856//cytoskeleton;GO:0016020//membrane;GO:0044431//Golgi apparatus part	GO:0003779//actin binding;GO:0017048//Rho GTPase binding;GO:0017160//Ral GTPase binding;GO:0019901//protein kinase binding;GO:0034987//immunoglobulin receptor binding;GO:0042802//identical protein binding;GO:0060089	GO:0001775//cell activation;GO:0006887//exocytosis;GO:0007015//actin filament organization;GO:0007172//signal complex assembly;GO:0007193//adenylate cyclase-inhibiting G-protein coupled receptor signaling pathway;GO:0007249//I-kappaB kinase/NF-kappaB cascade;GO:0007599//hemostasis;GO:0009895;GO:0016197//endosomal transport;GO:0031647//regulation of protein stability;GO:0032507//maintenance of pro…	gi|260268505|dbj|BAC03408.2|/0/1
2702	3177	0	1	0.01	0.0397326	1.99032	Up	0.529172	0.643322	GJA5	gap junction protein, alpha 5, 40kDa	K07614	GO:0005921//gap junction;GO:0031224//intrinsic to membrane	GO:0022829//wide pore channel activity	GO:0001944//vasculature development;GO:0003012//muscle system process;GO:0007154//cell communication;GO:0009790//embryo development;GO:0034329//cell junction assembly;GO:0035108//limb morphogenesis;GO:0051234//establishment of localization	gi|6631083|ref|NP_005257.2|/0/1
6541	7357	207	871	3.76201	14.9445	1.99004	Up	2.05064e-89	1.07557e-87	SLC7A1	solute carrier family 7 (cationic amino acid transporter, y+ system), member 1	K13863	GO:0016021//integral to membrane	GO:0004871//signal transducer activity;GO:0015174//basic amino acid transmembrane transporter activity	GO:0006807//nitrogen compound metabolic process;GO:0006865//amino acid transport;GO:0009966//regulation of signal transduction	gi|4507047|ref|NP_003036.1|/0/1
222696	3178	0	1	0.01	0.0397201	1.98987	Up	0.529172	0.661848	ZSCAN23	zinc finger and SCAN domain containing 23	K09230	GO:0043231//intracellular membrane-bounded organelle	GO:0001071//nucleic acid binding transcription factor activity;GO:0003676//nucleic acid binding;GO:0046914//transition metal ion binding	GO:0006351//transcription, DNA-dependent	gi|190883486|ref|NP_001012458.1|/0/1
146760	3183	0	1	0.01	0.0396577	1.9876	Up	0.529172	0.656001	RTN4RL1	reticulon 4 receptor-like 1	K07523;K08129	GO:0009986//cell surface;GO:0031225//anchored to membrane	GO:0004871//signal transducer activity	GO:0007409//axonogenesis	gi|30425553|ref|NP_848663.1|/0/1
729444	3186	0	1	0.01	0.0396203	1.98624	Up	0.529172	0.662555	LOC729444	uncharacterized LOC729444	K04257	-	-	-	gi|194380440|dbj|BAG63987.1|/0/1
10468	2098	204	856	13.0009	51.503	1.98604	Up	1.11795e-87	5.66463e-86	FST	follistatin	K04661	GO:0043231//intracellular membrane-bounded organelle	GO:0032403//protein complex binding;GO:0043394//proteoglycan binding;GO:0060089	GO:0001942//hair follicle development;GO:0006357//regulation of transcription from RNA polymerase II promoter;GO:0008283//cell proliferation;GO:0008406//gonad development;GO:0019953//sexual reproduction;GO:0030097//hemopoiesis;GO:0032277//negative regulation of gonadotropin secretion;GO:0032924//activin receptor signaling pathway;GO:0042476//odontogenesis;GO:0045595//regulation of cell differenti…	gi|7242222|ref|NP_037541.1|/0/1
27242	3662	175	733	6.38954	25.2668	1.98346	Up	3.30014e-75	1.34105e-73	TNFRSF21	tumor necrosis factor receptor superfamily, member 21	K05157	GO:0031224//intrinsic to membrane;GO:0043005//neuron projection;GO:0044424//intracellular part	GO:0004871//signal transducer activity;GO:0005488//binding	GO:0006629//lipid metabolic process;GO:0006915//apoptotic process;GO:0023052//signaling	gi|395832702|ref|XP_003789396.1|/0/1
2674	9580	0	3	0.01	0.0395294	1.98292	Up	0.140011	0.247504	GFRA1	GDNF family receptor alpha 1	-	GO:0031224//intrinsic to membrane	GO:0004896//cytokine receptor activity;GO:0005102//receptor binding	GO:0006935//chemotaxis;GO:0007165//signal transduction;GO:0048731	gi|4885269|ref|NP_005255.1|/0/1
64506	3202	0	1	0.01	0.0394224	1.97901	Up	0.529172	0.651084	CPEB1	cytoplasmic polyadenylation element binding protein 1	K02602	GO:0030529//ribonucleoprotein complex;GO:0043005//neuron projection;GO:0044430//cytoskeletal part;GO:0044459//plasma membrane part	GO:0003676//nucleic acid binding	GO:0006396//RNA processing;GO:0006412//translation	gi|74762720|sp|Q9BZB8.1|CPEB1_HUMAN/0/1
2936	3174	1255	5234	52.8673	208.157	1.97722	Up	0	0	GSR	glutathione reductase	K00383	GO:0000267//cell fraction;GO:0009986//cell surface;GO:0043231//intracellular membrane-bounded organelle;GO:0044444//cytoplasmic part	GO:0000166//nucleotide binding;GO:0003824//catalytic activity;GO:0015038//glutathione disulfide oxidoreductase activity;GO:0042277//peptide binding;GO:0042802//identical protein binding;GO:0050662//coenzyme binding	GO:0006790//sulfur compound metabolic process;GO:0019725//cellular homeostasis;GO:0048232//male gamete generation;GO:0055086//nucleobase-containing small molecule metabolic process	gi|50301238|ref|NP_000628.2|/0/1
65083	4895	203	846	5.5449	21.8163	1.97618	Up	4.04158e-86	1.96886e-84	NOL6	nucleolar protein 6 (RNA-associated)	K14544	GO:0000228//nuclear chromosome	GO:0003676//nucleic acid binding	GO:0042254//ribosome biogenesis	gi|22212931|ref|NP_631981.2|/0/1
151888	3216	0	1	0.01	0.0392507	1.97272	Up	0.529172	0.646626	BTLA	B and T lymphocyte associated	K06707	GO:0009986//cell surface;GO:0016021//integral to membrane	GO:0004871//signal transducer activity	GO:0002764//immune response-regulating signaling pathway;GO:0030888//regulation of B cell proliferation;GO:0031294;GO:0042130//negative regulation of T cell proliferation	gi|296439425|sp|Q7Z6A9.3|BTLA_HUMAN/2.35087e-151/1
100271835	3219	0	1	0.01	0.0392142	1.97137	Up	0.529172	0.664887	LIMS3-LOC440895	LIMS3-LOC440895 readthrough	K05760	GO:0005924//cell-substrate adherens junction;GO:0032991//macromolecular complex;GO:0044444//cytoplasmic part	GO:0043169//cation binding	GO:0009792//embryo development ending in birth or egg hatching;GO:0031589//cell-substrate adhesion;GO:0051259//protein oligomerization	gi|301601611|ref|NP_001180414.1|/0/1
55	3223	0	1	0.01	0.0391655	1.96958	Up	0.529172	0.646337	ACPP	acid phosphatase, prostate	K14410	GO:0005764//lysosome	GO:0016791//phosphatase activity	-	gi|6382064|ref|NP_001090.2|/0/1
55351	3224	0	1	0.01	0.0391533	1.96914	Up	0.529172	0.648847	STK32B	serine/threonine kinase 32B	K08793	-	GO:0004672//protein kinase activity;GO:0032559;GO:0043169//cation binding	GO:0006464//cellular protein modification process	gi|8923754|ref|NP_060871.1|/0/1
91373	3401	77	319	3.02715	11.8399	1.96762	Up	2.50704e-33	3.98047e-32	UAP1L1	UDP-N-acteylglucosamine pyrophosphorylase 1-like 1	K00972	-	GO:0016772//transferase activity, transferring phosphorus-containing groups	-	gi|187936958|ref|NP_997192.2|/0/1
8553	3061	15	62	0.655206	2.55677	1.9643	Up	1.4689e-07	6.44786e-07	BHLHE40	basic helix-loop-helix family, member e40	K03729	GO:0031981//nuclear lumen	GO:0001071//nucleic acid binding transcription factor activity;GO:0003676//nucleic acid binding;GO:0030528//transcription regulator activity	GO:0006355//regulation of transcription, DNA-dependent;GO:0009314//response to radiation;GO:0009605//response to external stimulus;GO:0048167//regulation of synaptic plasticity;GO:0048511//rhythmic process	gi|4503299|ref|NP_003661.1|/0/1
2256	2763	8	33	0.387132	1.50764	1.96139	Up	0.000145079	0.000470703	FGF11	fibroblast growth factor 11	K04358	-	GO:0005102//receptor binding	GO:0007154//cell communication;GO:0023052//signaling;GO:0048731	gi|4758362|ref|NP_004103.1|/1.29409e-118/1
55220	3256	0	1	0.01	0.0387686	1.95489	Up	0.529172	0.662252	KLHDC8A	kelch domain containing 8A	K10446	-	-	-	gi|8922640|ref|NP_060673.1|/0/1
3976	3987	19	78	0.637173	2.46952	1.95447	Up	3.91368e-09	1.96606e-08	LIF	leukemia inhibitory factor	K05419	GO:0044421//extracellular region part	GO:0005126//cytokine receptor binding	GO:0001525//angiogenesis;GO:0002763//positive regulation of myeloid leukocyte differentiation;GO:0003006//developmental process involved in reproduction;GO:0003337//mesenchymal to epithelial transition involved in metanephros morphogenesis;GO:0007167//enzyme linked receptor protein signaling pathway;GO:0008283//cell proliferation;GO:0010551;GO:0010740//positive regulation of intracellular protein…	gi|187141|gb|AAA59517.1|/9.32801e-62/1
1543	2608	90	368	4.61408	17.8117	1.94871	Up	9.73332e-38	1.77744e-36	CYP1A1	cytochrome P450, family 1, subfamily A, polypeptide 1	K07408	GO:0031090//organelle membrane;GO:0042598;GO:0043231//intracellular membrane-bounded organelle	GO:0005506//iron ion binding;GO:0016712//oxidoreductase activity, acting on paired donors, with incorporation or reduction of molecular oxygen, reduced flavin or flavoprotein as one donor, and incorporation of one atom of oxygen	GO:0006629//lipid metabolic process;GO:0006775;GO:0006807//nitrogen compound metabolic process;GO:0019748//secondary metabolic process;GO:0042743//hydrogen peroxide metabolic process	gi|4503199|ref|NP_000490.1|/0/1
692312	3270	0	1	0.01	0.0386026	1.9487	Up	0.529172	0.655555	PPAN-P2RY11	PPAN-P2RY11 readthrough	K14859	GO:0031981//nuclear lumen	GO:0005488//binding	GO:0006396//RNA processing	gi|99028871|ref|NP_001035754.1|/0/1
1778	14361	372	1520	3.46344	13.3605	1.94769	Up	2.20918e-150	2.00376e-148	DYNC1H1	dynein, cytoplasmic 1, heavy chain 1	K10413	GO:0030286//dynein complex;GO:0043231//intracellular membrane-bounded organelle;GO:0044444//cytoplasmic part	GO:0003774//motor activity;GO:0016887//ATPase activity;GO:0032559	GO:0000278//mitotic cell cycle;GO:0007017//microtubule-based process;GO:0022402//cell cycle process;GO:0022618//ribonucleoprotein complex assembly;GO:0051234//establishment of localization	gi|71891782|dbj|BAA20783.3|/0/1
56126	3284	0	1	0.01	0.038438	1.94253	Up	0.529172	0.652551	PCDHB10	protocadherin beta 10	K04601	GO:0031224//intrinsic to membrane	GO:0046872//metal ion binding	GO:0007267//cell-cell signaling;GO:0007399//nervous system development;GO:0016337//cell-cell adhesion	gi|9256602|ref|NP_061753.1|/0/1
63827	3470	16	65	0.616511	2.36455	1.93937	Up	9.33574e-08	4.1682e-07	BCAN	brevican	K06795	GO:0005626//insoluble fraction;GO:0031012//extracellular matrix;GO:0031224//intrinsic to membrane;GO:0043005//neuron projection	GO:0005539//glycosaminoglycan binding	GO:0021543//pallium development;GO:0048167//regulation of synaptic plasticity	gi|38372935|ref|NP_068767.3|/0/1
867	11241	42	170	0.499568	1.90901	1.93407	Up	4.42146e-18	3.89207e-17	CBL	Cbl proto-oncogene, E3 ubiquitin protein ligase	K04707	GO:0005901//caveola;GO:0043231//intracellular membrane-bounded organelle;GO:0044444//cytoplasmic part	GO:0001071//nucleic acid binding transcription factor activity;GO:0019787//small conjugating protein ligase activity;GO:0019904//protein domain specific binding;GO:0046914//transition metal ion binding;GO:0060089	GO:0006915//apoptotic process;GO:0007173//epidermal growth factor receptor signaling pathway;GO:0010467//gene expression;GO:0032446//protein modification by small protein conjugation;GO:0045807//positive regulation of endocytosis	gi|426370742|ref|XP_004052320.1|/0/1
115584	2407	108	437	5.99926	22.9176	1.9336	Up	4.54168e-44	9.91499e-43	SLC5A11	solute carrier family 5 (sodium/glucose cotransporter), member 11	K14391	GO:0016020//membrane;GO:0031224//intrinsic to membrane	GO:0015291//secondary active transmembrane transporter activity;GO:0015665//alcohol transmembrane transporter activity	GO:0006811//ion transport;GO:0009987//cellular process;GO:0012501//programmed cell death;GO:0015850//organic hydroxy compound transport;GO:0030001//metal ion transport	gi|385862204|ref|NP_001245343.1|/0/1
200150	3305	0	1	0.01	0.0381938	1.93334	Up	0.529172	0.652502	PLD5	phospholipase D family, member 5	-	GO:0031224//intrinsic to membrane	-	-	gi|431916225|gb|ELK16472.1|/0/1
80169	7089	45	182	0.848746	3.24079	1.93294	Up	3.057e-19	2.85152e-18	CTC1	CTS telomere maintenance complex component 1	K01539;K00939;K14443	GO:0000783//nuclear telomere cap complex	GO:0043566//structure-specific DNA binding	GO:0006259//DNA metabolic process	gi|21732487|emb|CAD38600.1|/0/1
6615	1722	23	93	1.78585	6.81732	1.93259	Up	1.66914e-10	9.29521e-10	SNAI1	snail homolog 1 (Drosophila)	K05707	GO:0043231//intracellular membrane-bounded organelle	GO:0003677//DNA binding;GO:0019899//enzyme binding;GO:0030528//transcription regulator activity;GO:0046914//transition metal ion binding	GO:0001503//ossification;GO:0001704//formation of primary germ layer;GO:0001837//epithelial to mesenchymal transition;GO:0001942//hair follicle development;GO:0006357//regulation of transcription from RNA polymerase II promoter;GO:0016477//cell migration;GO:0045596//negative regulation of cell differentiation;GO:0051726//regulation of cell cycle;GO:0060706//cell differentiation involved in embryo…	gi|4325322|gb|AAD17332.1|/1.42594e-138/1
9572	2793	24	97	1.14892	4.38394	1.93195	Up	6.78836e-11	3.91445e-10	NR1D1	nuclear receptor subfamily 1, group D, member 1	K03728	GO:0000785//chromatin;GO:0031981//nuclear lumen	GO:0001071//nucleic acid binding transcription factor activity;GO:0003712//transcription cofactor activity;GO:0004879//ligand-activated sequence-specific DNA binding RNA polymerase II transcription factor activity;GO:0043565//sequence-specific DNA binding;GO:0046914//transition metal ion binding	GO:0000122//negative regulation of transcription from RNA polymerase II promoter;GO:0009755//hormone-mediated signaling pathway;GO:0010551;GO:0032496//response to lipopolysaccharide;GO:0032846;GO:0034122//negative regulation of toll-like receptor signaling pathway;GO:0048511//rhythmic process	gi|13430848|ref|NP_068370.1|/0/1
101	3316	0	1	0.01	0.0380671	1.92854	Up	0.529172	0.657192	ADAM8	ADAM metallopeptidase domain 8	K06540	GO:0005767//secondary lysosome;GO:0015629//actin cytoskeleton;GO:0016021//integral to membrane;GO:0030667//secretory granule membrane;GO:0043234//protein complex	GO:0004175//endopeptidase activity;GO:0005515//protein binding;GO:0046914//transition metal ion binding	GO:0000187//activation of MAPK activity;GO:0001666//response to hypoxia;GO:0001819//positive regulation of cytokine production;GO:0002526//acute inflammatory response;GO:0002687//positive regulation of leukocyte migration;GO:0010740//positive regulation of intracellular protein kinase cascade;GO:0016337//cell-cell adhesion;GO:0030155//regulation of cell adhesion;GO:0030595//leukocyte chemotaxis;G…	gi|256773272|ref|NP_001157962.1|/0/1
1136	3318	0	1	0.01	0.0380441	1.92767	Up	0.529172	0.653779	CHRNA3	cholinergic receptor, nicotinic, alpha 3 (neuronal)	K04805	GO:0005887//integral to plasma membrane;GO:0043005//neuron projection;GO:0044297//cell body;GO:0044430//cytoskeletal part	GO:0004888//transmembrane signaling receptor activity;GO:0005231//excitatory extracellular ligand-gated ion channel activity;GO:0042165//neurotransmitter binding	GO:0006937//regulation of muscle contraction;GO:0007169//transmembrane receptor protein tyrosine kinase signaling pathway;GO:0007274//neuromuscular synaptic transmission;GO:0010769//regulation of cell morphogenesis involved in differentiation;GO:0014055//acetylcholine secretion;GO:0030534//adult behavior;GO:0042221//response to chemical stimulus;GO:0048513//organ development;GO:0051899//membrane …	gi|119619565|gb|EAW99159.1|/0/1
405754	3318	0	1	0.01	0.0380441	1.92767	Up	0.529172	0.653337	ERVFRD-1	endogenous retrovirus group FRD, member 1	K04257;K13962	GO:0031224//intrinsic to membrane;GO:0044423	-	-	gi|46485773|ref|NP_997465.1|/0/1
122481	3318	0	1	0.01	0.0380441	1.92767	Up	0.529172	0.648702	AK7	adenylate kinase 7	K00939	GO:0044444//cytoplasmic part	GO:0016776//phosphotransferase activity, phosphate group as acceptor;GO:0019201//nucleotide kinase activity;GO:0032559	GO:0034641//cellular nitrogen compound metabolic process;GO:0071842	gi|148727333|ref|NP_689540.2|/0/1
196996	3318	0	1	0.01	0.0380441	1.92767	Up	0.529172	0.642655	GRAMD2	GRAM domain containing 2	-	GO:0031224//intrinsic to membrane	-	-	gi|23512334|gb|AAH38451.1|/0/1
6252	3327	0	1	0.01	0.0379412	1.92377	Up	0.529172	0.645713	RTN1	reticulon 1	K00688	GO:0031227//intrinsic to endoplasmic reticulum membrane	GO:0060089	GO:0023052//signaling;GO:0030154//cell differentiation	gi|45827776|ref|NP_996734.1|/1.70409e-91/1
9304	126	1	4	1.06116	4.00731	1.917	Up	0.246888	0.388011	SNORD22	small nucleolar RNA, C/D box 22	-	-	-	-	-
5362	11457	1	4	0.0116702	0.044071	1.917	Up	0.246888	0.389577	PLXNA2	plexin A2	K06820	GO:0031224//intrinsic to membrane	GO:0004888//transmembrane signaling receptor activity	GO:0006935//chemotaxis;GO:0007165//signal transduction;GO:0009952//anterior/posterior pattern specification;GO:0021934//hindbrain tangential cell migration;GO:0048646//anatomical structure formation involved in morphogenesis;GO:0051640//organelle localization	gi|3413888|dbj|BAA32308.1|/0/1
5552	1270	1	4	0.10528	0.397576	1.917	Up	0.246888	0.389353	SRGN	serglycin	K06849	GO:0005764//lysosome;GO:0012505//endomembrane system;GO:0031091//platelet alpha granule;GO:0044421//extracellular region part	GO:0005515//protein binding	GO:0001775//cell activation;GO:0006508//proteolysis;GO:0006887//exocytosis;GO:0007599//hemostasis;GO:0009888//tissue development;GO:0012501//programmed cell death;GO:0030279//negative regulation of ossification;GO:0033368;GO:0033379;GO:0050707//regulation of cytokine secretion	gi|45935371|ref|NP_002718.2|/6.279e-66/1
728053	4234	1	4	0.0315791	0.119254	1.917	Up	0.246888	0.387974	BMS1P1	BMS1 pseudogene 1	K14569	GO:0031981//nuclear lumen	GO:0017111//nucleoside-triphosphatase activity;GO:0032559;GO:0032561//guanyl ribonucleotide binding	GO:0042254//ribosome biogenesis	gi|301763821|ref|XP_002917327.1|/2.77725e-124/1
643338	2503	3	12	0.160255	0.60518	1.917	Up	0.028547	0.0622468	C15orf62	chromosome 15 open reading frame 62	-	-	-	-	gi|403289205|ref|XP_003935755.1|/8.12394e-72/1
651746	9333	1	4	0.0143261	0.0541007	1.917	Up	0.246888	0.38924	ANKRD33B	ankyrin repeat domain 33B	K12460	-	-	-	gi|256574784|ref|NP_001157912.1|/0/1
11167	3840	1	4	0.0348192	0.13149	1.917	Up	0.246888	0.389465	FSTL1	follistatin-like 1	K04661;K06254	GO:0044421//extracellular region part	GO:0005539//glycosaminoglycan binding;GO:0046872//metal ion binding	GO:0007178//transmembrane receptor protein serine/threonine kinase signaling pathway	gi|149060525|gb|EDM11239.1|/3.26756e-164/1
7490	3037	1	4	0.0440256	0.166257	1.917	Up	0.246888	0.389091	WT1	Wilms tumor 1	K09234	GO:0016604//nuclear body	GO:0001071//nucleic acid binding transcription factor activity;GO:0016564//transcription repressor activity;GO:0019904//protein domain specific binding;GO:0043565//sequence-specific DNA binding;GO:0043566//structure-specific DNA binding;GO:0046914//transition metal ion binding	GO:0001654//eye development;GO:0003382//epithelial cell morphogenesis;GO:0006357//regulation of transcription from RNA polymerase II promoter;GO:0006396//RNA processing;GO:0006412//translation;GO:0006915//apoptotic process;GO:0008283//cell proliferation;GO:0008406//gonad development;GO:0008584//male gonad development;GO:0008585//female gonad development;GO:0012502//induction of programmed cell de…	gi|37978|emb|CAA35956.1|/0/1
162632	3901	1	4	0.0342747	0.129434	1.917	Up	0.246888	0.389502	USP32P1	ubiquitin specific peptidase 32 pseudogene 1	K11837	GO:0000323//lytic vacuole;GO:0005768//endosome;GO:0016020//membrane	GO:0004175//endopeptidase activity;GO:0005099//Ras GTPase activator activity;GO:0005515//protein binding;GO:0016790//thiolester hydrolase activity;GO:0019783//small conjugating protein-specific protease activity;GO:0046872//metal ion binding	GO:0019941//modification-dependent protein catabolic process;GO:0032318//regulation of Ras GTPase activity;GO:0070646//protein modification by small protein removal	gi|410050929|ref|XP_003952996.1|/8.5966e-168/1
11248	5553	1	4	0.0240781	0.0909277	1.917	Up	0.246888	0.388606	NXPH3	neurexophilin 3	-	-	GO:0005515//protein binding	GO:0007186//G-protein coupled receptor signaling pathway	gi|217330576|ref|NP_009156.2|/9.78164e-140/1
8515	5189	6	24	0.154603	0.583837	1.917	Up	0.00152072	0.00425817	ITGA10	integrin, alpha 10	K06586	GO:0005887//integral to plasma membrane	GO:0004871//signal transducer activity;GO:0005515//protein binding	GO:0007166//cell surface receptor signaling pathway;GO:0031589//cell-substrate adhesion	gi|38569398|ref|NP_003628.2|/0/1
3603	8322	1	4	0.0160665	0.0606731	1.917	Up	0.246888	0.38954	IL16	interleukin 16	K06095	GO:0016020//membrane;GO:0043231//intracellular membrane-bounded organelle;GO:0044421//extracellular region part	GO:0005102//receptor binding	GO:0050900//leukocyte migration;GO:0050927//positive regulation of positive chemotaxis;GO:0051704	gi|397478928|ref|XP_003810786.1|/0/1
79585	3854	12	48	0.416313	1.57215	1.917	Up	5.66626e-06	2.14586e-05	CORO7	coronin 7	K13882;K13887	GO:0005624//membrane fraction;GO:0012505//endomembrane system;GO:0031410//cytoplasmic vesicle;GO:0043231//intracellular membrane-bounded organelle	-	-	gi|319918857|ref|NP_001188402.1|/0/1
90113	4040	1	4	0.0330955	0.124981	1.917	Up	0.246888	0.388048	VWA5B2	von Willebrand factor A domain containing 5B2	K10798	-	-	-	gi|222352129|ref|NP_612354.1|/0/1
100131454	3004	1	4	0.0445092	0.168083	1.917	Up	0.246888	0.38883	DBIL5P	diazepam binding inhibitor-like 5, pseudogene	K08762	GO:0044424//intracellular part	GO:0005504//fatty acid binding	GO:0051234//establishment of localization	gi|119611058|gb|EAW90652.1|/7.93037e-61/1
57214	7080	16	64	0.30216	1.14107	1.917	Up	1.46785e-07	6.44497e-07	KIAA1199	KIAA1199	K09666	GO:0044424//intracellular part	-	-	gi|426380059|ref|XP_004056701.1|/0/1
9170	1803	1	4	0.0741574	0.280045	1.917	Up	0.246888	0.388197	LPAR2	lysophosphatidic acid receptor 2	K04291	GO:0016021//integral to membrane;GO:0016023//cytoplasmic membrane-bounded vesicle	GO:0019904//protein domain specific binding;GO:0045125	GO:0000165//MAPK cascade;GO:0007166//cell surface receptor signaling pathway;GO:0007266//Rho protein signal transduction;GO:0010740//positive regulation of intracellular protein kinase cascade;GO:0010863//positive regulation of phospholipase C activity;GO:0051480//cytosolic calcium ion homeostasis	gi|2735849|gb|AAC27728.1|/0/1
84832	1879	4	16	0.284632	1.07487	1.917	Up	0.01052	0.0253198	ANKRD36BP1	ankyrin repeat domain 36B pseudogene 1	-	-	-	-	gi|410035454|ref|XP_003949908.1|/2.41033e-78/1
728	2342	1	4	0.0570904	0.215594	1.917	Up	0.246888	0.388494	C5AR1	complement component 5a receptor 1	K04010	GO:0016021//integral to membrane	GO:0004942//anaphylatoxin receptor activity	GO:0000165//MAPK cascade;GO:0001819//positive regulation of cytokine production;GO:0002237//response to molecule of bacterial origin;GO:0002690//positive regulation of leukocyte chemotaxis;GO:0007166//cell surface receptor signaling pathway;GO:0007600//sensory perception;GO:0010863//positive regulation of phospholipase C activity;GO:0042742//defense response to bacterium;GO:0045765//regulation of…	gi|4502509|ref|NP_001727.1|/0/1
100287722	1734	1	4	0.0771083	0.291189	1.917	Up	0.246888	0.388383	AP4B1-AS1	AP4B1 antisense RNA 1	K12401	GO:0000267//cell fraction;GO:0030119//AP-type membrane coat adaptor complex;GO:0044431//Golgi apparatus part	GO:0005488//binding;GO:0022892	GO:0015031//protein transport	gi|359806950|ref|NP_001240782.1|/3.34079e-103/1
147948	2297	1	4	0.0582089	0.219818	1.917	Up	0.246888	0.389166	ZNF582	zinc finger protein 582	K09228	GO:0043231//intracellular membrane-bounded organelle	GO:0003676//nucleic acid binding;GO:0046914//transition metal ion binding	GO:0006351//transcription, DNA-dependent	gi|119592853|gb|EAW72447.1|/0/1
148046	1373	4	16	0.389529	1.471	1.917	Up	0.01052	0.0253161	CIRBP-AS1	CIRBP antisense RNA 1	-	-	-	-	gi|119589932|gb|EAW69526.1|/2.6716e-49/1
339975	2432	1	4	0.0549777	0.207616	1.917	Up	0.246888	0.387825	LOC339975	uncharacterized LOC339975	-	-	-	-	gi|18027334|gb|AAL55749.1|AF289565_1/1.89722e-17/1
728577	6383	4	16	0.0837886	0.316416	1.917	Up	0.01052	0.0253235	CNTNAP3B	contactin associated protein-like 3B	K07380	GO:0031224//intrinsic to membrane	GO:0005515//protein binding	GO:0009987//cellular process;GO:0023052//signaling	gi|319084483|ref|NP_001188309.1|/0/1
3866	1861	1	4	0.0718462	0.271317	1.917	Up	0.246888	0.388904	KRT15	keratin 15	K07604	GO:0005882//intermediate filament	GO:0005198//structural molecule activity;GO:0005488//binding	GO:0009888//tissue development;GO:0009987//cellular process	gi|24430190|ref|NP_002266.2|/1.65196e-180/1
389649	2250	1	4	0.0594248	0.22441	1.917	Up	0.246888	0.388569	C8orf86	chromosome 8 open reading frame 86	K11447;K01539;K00939;K14443	-	-	-	gi|46409448|ref|NP_997295.1|/5.59531e-101/1
27445	20288	1	4	0.00659038	0.0248877	1.917	Up	0.246888	0.388531	PCLO	piccolo presynaptic cytomatrix protein	K15297	-	-	-	gi|150378539|ref|NP_149015.2|/0/1
10661	1615	1	4	0.0827899	0.312645	1.917	Up	0.246888	0.388271	KLF1	Kruppel-like factor 1 (erythroid)	K09204	GO:0043231//intracellular membrane-bounded organelle	GO:0001071//nucleic acid binding transcription factor activity;GO:0043565//sequence-specific DNA binding;GO:0046872//metal ion binding	GO:0030099//myeloid cell differentiation;GO:0032583	gi|10835246|ref|NP_006554.1|/1.43635e-161/1
56104	4590	3	12	0.0873894	0.330014	1.917	Up	0.028547	0.0622385	PCDHGB1	protocadherin gamma subfamily B, 1	K04600	GO:0005626//insoluble fraction;GO:0030427//site of polarized growth;GO:0031224//intrinsic to membrane	GO:0046872//metal ion binding	GO:0016337//cell-cell adhesion	gi|14270490|ref|NP_115266.1|/0/1
4340	2170	1	4	0.0616155	0.232683	1.917	Up	0.246888	0.388867	MOG	myelin oligodendrocyte glycoprotein	K09228;K06712;K11447;K00939;K00797	GO:0031224//intrinsic to membrane	-	GO:0002755//MyD88-dependent toll-like receptor signaling pathway;GO:0007399//nervous system development	gi|62089216|dbj|BAD93052.1|/6.43721e-119/1
440461	1660	1	4	0.0805456	0.30417	1.917	Up	0.246888	0.38842	LOC440461	Rho GTPase activating protein 27 pseudogene	-	GO:0043231//intracellular membrane-bounded organelle	GO:0005100//Rho GTPase activator activity;GO:0019904//protein domain specific binding	GO:0006897//endocytosis;GO:0032321//positive regulation of Rho GTPase activity	gi|158254732|dbj|BAF83339.1|/1.63738e-92/1
643596	1514	1	4	0.0883129	0.333502	1.917	Up	0.246888	0.388457	RNF224	ring finger protein 224	K14683	-	GO:0046872//metal ion binding	-	gi|109109721|ref|XP_001117750.1|/3.29561e-74/1
2736	6780	1	4	0.0197206	0.0744722	1.917	Up	0.246888	0.389278	GLI2	GLI family zinc finger 2	K06230	GO:0005626//insoluble fraction;GO:0043231//intracellular membrane-bounded organelle;GO:0072372//primary cilium	GO:0001071//nucleic acid binding transcription factor activity;GO:0030528//transcription regulator activity;GO:0043565//sequence-specific DNA binding;GO:0046914//transition metal ion binding	GO:0001649//osteoblast differentiation;GO:0001763//morphogenesis of a branching structure;GO:0002062//chondrocyte differentiation;GO:0006275//regulation of DNA replication;GO:0006357//regulation of transcription from RNA polymerase II promoter;GO:0006935//chemotaxis;GO:0007224//smoothened signaling pathway;GO:0007380//specification of segmental identity, head;GO:0007418//ventral midline developme…	gi|86991432|ref|NP_005261.2|/0/1
724087	556	1	4	0.240478	0.908132	1.917	Up	0.246888	0.389203	CXorf31	chromosome X open reading frame 31	K12756;K03914;K08857;K00591;K09057	-	-	-	gi|119579680|gb|EAW59276.1|/2.07184e-62/1
162466	2173	1	4	0.0615305	0.232362	1.917	Up	0.246888	0.388718	PHOSPHO1	phosphatase, orphan 1	K06124	-	GO:0016791//phosphatase activity;GO:0043169//cation binding	GO:0030278//regulation of ossification	gi|410051050|ref|XP_003953021.1|/1.14513e-151/1
2835	4863	1	4	0.0274945	0.103829	1.917	Up	0.246888	0.389427	GPR12	G protein-coupled receptor 12	K04315	GO:0016021//integral to membrane	GO:0045125	GO:0006875//cellular metal ion homeostasis;GO:0007166//cell surface receptor signaling pathway	gi|4885295|ref|NP_005279.1|/1.82196e-158/1
284207	1348	9	36	0.892694	3.37114	1.917	Up	9.05592e-05	0.000300528	METRNL	meteorin, glial cell differentiation regulator-like	K00901	-	-	-	gi|52345387|ref|NP_001004431.1|/2.60131e-158/1
347732	1367	1	4	0.0978096	0.369365	1.917	Up	0.246888	0.388755	CATSPER3	cation channel, sperm associated 3	K04838	GO:0030141//secretory granule;GO:0031090//organelle membrane;GO:0031224//intrinsic to membrane;GO:0042995//cell projection	GO:0005261//cation channel activity	GO:0030001//metal ion transport;GO:0048232//male gamete generation;GO:0048869//cellular developmental process;GO:0048870//cell motility	gi|29789451|ref|NP_821138.1|/0/1
128872	888	1	4	0.15057	0.568605	1.917	Up	0.246888	0.388643	HMGB3P1	high mobility group box 3 pseudogene 1	K11296	GO:0043231//intracellular membrane-bounded organelle;GO:0043232	GO:0043566//structure-specific DNA binding	GO:0006259//DNA metabolic process;GO:0045577//regulation of B cell differentiation;GO:0045596//negative regulation of cell differentiation	gi|397524101|ref|XP_003832048.1|/3.92048e-60/1
8843	2152	1	4	0.0621309	0.234629	1.917	Up	0.246888	0.388308	HCAR3	hydroxycarboxylic acid receptor 3	K08402	GO:0016021//integral to membrane	GO:0001608	GO:0001781//neutrophil apoptotic process;GO:0007166//cell surface receptor signaling pathway;GO:0009895;GO:0046887//positive regulation of hormone secretion	gi|157738694|ref|NP_006009.2|/0/1
154664	17207	1	4	0.00777043	0.029344	1.917	Up	0.246888	0.389016	ABCA13	ATP-binding cassette, sub-family A (ABC1), member 13	K05647	GO:0031224//intrinsic to membrane	GO:0017111//nucleoside-triphosphatase activity;GO:0032559	GO:0008152//metabolic process;GO:0051234//establishment of localization	gi|31657092|ref|NP_689914.2|/0/1
8477	4522	1	4	0.0295678	0.111659	1.917	Up	0.246888	0.388792	GPR65	G protein-coupled receptor 65	K08416	GO:0016021//integral to membrane	GO:0004888//transmembrane signaling receptor activity	GO:0002376//immune system process;GO:0006171//cAMP biosynthetic process;GO:0007166//cell surface receptor signaling pathway;GO:0009268//response to pH;GO:0012501//programmed cell death;GO:0032233//positive regulation of actin filament bundle assembly;GO:0032321//positive regulation of Rho GTPase activity;GO:0032501//multicellular organismal process	gi|33695104|ref|NP_003599.2|/0/1
196951	2009	1	4	0.0665534	0.25133	1.917	Up	0.246888	0.387936	FAM227B	family with sequence similarity 227, member B	-	-	-	-	gi|153792756|ref|NP_689860.2|/0/1
10553	1719	1	4	0.0777811	0.29373	1.917	Up	0.246888	0.389315	HTATIP2	HIV-1 Tat interactive protein 2, 30kDa	-	GO:0012505//endomembrane system;GO:0043231//intracellular membrane-bounded organelle	GO:0000166//nucleotide binding;GO:0003712//transcription cofactor activity;GO:0016903//oxidoreductase activity, acting on the aldehyde or oxo group of donors;GO:0030528//transcription regulator activity	GO:0006355//regulation of transcription, DNA-dependent;GO:0006913//nucleocytoplasmic transport;GO:0012502//induction of programmed cell death;GO:0019752//carboxylic acid metabolic process;GO:0022603//regulation of anatomical structure morphogenesis;GO:0032501//multicellular organismal process;GO:0043066//negative regulation of apoptotic process;GO:0048646//anatomical structure formation involved …	gi|148728166|ref|NP_001091990.1|/7.33524e-135/1
54626	4273	2	8	0.0625817	0.236331	1.917	Up	0.0805812	0.153844	HES2	hairy and enhancer of split 2 (Drosophila)	K09087	GO:0043231//intracellular membrane-bounded organelle	GO:0043566//structure-specific DNA binding	GO:0006351//transcription, DNA-dependent	gi|63055047|ref|NP_061962.2|/1.57539e-65/1
338069	1589	1	4	0.0841446	0.317761	1.917	Up	0.246888	0.387899	ST7-OT4	ST7 overlapping transcript 4	-	-	-	-	gi|332869175|ref|XP_003318856.1|/1.13332e-94/1
9046	1870	1	4	0.0715004	0.270012	1.917	Up	0.246888	0.388942	DOK2	docking protein 2, 56kDa	K14752	GO:0044444//cytoplasmic part	GO:0005102//receptor binding	GO:0002376//immune system process;GO:0007167//enzyme linked receptor protein signaling pathway;GO:0007264//small GTPase mediated signal transduction;GO:0007599//hemostasis	gi|41406050|ref|NP_003965.2|/0/1
7079	1667	1	4	0.0802074	0.302892	1.917	Up	0.246888	0.388345	TIMP4	TIMP metallopeptidase inhibitor 4	-	GO:0030016//myofibril;GO:0031012//extracellular matrix	GO:0004866//endopeptidase inhibitor activity;GO:0043169//cation binding	GO:0002237//response to molecule of bacterial origin;GO:0007399//nervous system development;GO:0009725//response to hormone stimulus;GO:0048511//rhythmic process	gi|426339480|ref|XP_004033678.1|/3.60563e-123/1
171177	1726	2	8	0.154931	0.585077	1.917	Up	0.0805812	0.153808	RHOV	ras homolog family member V	K07866	GO:0031090//organelle membrane;GO:0043231//intracellular membrane-bounded organelle;GO:0044444//cytoplasmic part	GO:0032561//guanyl ribonucleotide binding;GO:0043169//cation binding	GO:0009966//regulation of signal transduction;GO:0035556//intracellular signal transduction	gi|404312692|ref|NP_612551.2|/1.43585e-122/1
4352	3645	2	8	0.0733639	0.277049	1.917	Up	0.0805812	0.153826	MPL	myeloproliferative leukemia virus oncogene	K05082	GO:0016021//integral to membrane	GO:0004888//transmembrane signaling receptor activity	GO:0001775//cell activation;GO:0007165//signal transduction;GO:0007599//hemostasis	gi|4885491|ref|NP_005364.1|/0/1
400892	2334	1	4	0.0572861	0.216333	1.917	Up	0.246888	0.388122	BCRP2	breakpoint cluster region pseudogene 2	K08878	GO:0044444//cytoplasmic part	GO:0004672//protein kinase activity;GO:0005088//Ras guanyl-nucleotide exchange factor activity;GO:0008047//enzyme activator activity;GO:0032559	GO:0006464//cellular protein modification process;GO:0007266//Rho protein signal transduction;GO:0009966//regulation of signal transduction	gi|441618793|ref|XP_003280867.2|/2.43873e-101/1
4992	939	1	4	0.142392	0.537723	1.917	Up	0.246888	0.388085	OR1F1	olfactory receptor, family 1, subfamily F, member 1	K04257	GO:0031224//intrinsic to membrane	GO:0004930//G-protein coupled receptor activity	GO:0007606//sensory perception of chemical stimulus;GO:0023052//signaling	gi|6912554|ref|NP_036492.1|/3.87409e-178/1
146845	2207	1	4	0.0605826	0.228782	1.917	Up	0.246888	0.389054	WDR16	WD repeat domain 16	K11856;K11127;K12602;K14963	GO:0043227//membrane-bounded organelle;GO:0044424//intracellular part	GO:0005488//binding	-	gi|124028512|ref|NP_659491.4|/0/1
4330	7569	1	4	0.0176649	0.0667092	1.917	Up	0.246888	0.388979	MN1	meningioma (disrupted in balanced translocation) 1	-	-	-	-	gi|55956910|ref|NP_002421.3|/0/1
26780	133	1	4	1.00531	3.7964	1.917	Up	0.246888	0.388159	SNORA68	small nucleolar RNA, H/ACA box 68	-	-	-	-	-
478	3674	3	12	0.109177	0.412293	1.917	Up	0.028547	0.0622303	ATP1A3	ATPase, Na+/K+ transporting, alpha 3 polypeptide	K01539	GO:0005887//integral to plasma membrane;GO:0043005//neuron projection;GO:0043231//intracellular membrane-bounded organelle	GO:0008556//potassium-transporting ATPase activity;GO:0032559;GO:0043169//cation binding	GO:0007215//glutamate receptor signaling pathway;GO:0007611//learning or memory;GO:0007626//locomotory behavior;GO:0007632//visual behavior;GO:0009206;GO:0009207;GO:0030001//metal ion transport;GO:0042221//response to chemical stimulus	gi|371940938|ref|NP_001243142.1|/0/1
26585	4150	1	4	0.0322182	0.121668	1.917	Up	0.246888	0.388681	GREM1	gremlin 1, DAN family BMP antagonist	K01645	GO:0044421//extracellular region part;GO:0044464//cell part	GO:0005102//receptor binding	GO:0001658//branching involved in ureteric bud morphogenesis;GO:0001837//epithelial to mesenchymal transition;GO:0001838//embryonic epithelial tube formation;GO:0002686//negative regulation of leukocyte migration;GO:0003002//regionalization;GO:0007154//cell communication;GO:0012501//programmed cell death;GO:0016049//cell growth;GO:0030509//BMP signaling pathway;GO:0032583;GO:0035108//limb morphog…	gi|300797307|ref|NP_001178251.1|/5.12216e-63/1
85416	4607	1	4	0.0290223	0.109599	1.917	Up	0.246888	0.387862	ZIC5	Zic family member 5	K09226	-	GO:0003676//nucleic acid binding	GO:0007420//brain development;GO:0010467//gene expression;GO:0014020;GO:0048869//cellular developmental process	gi|118766337|ref|NP_149123.2|/0/1
51666	3824	1	4	0.0349649	0.13204	1.917	Up	0.246888	0.389128	ASB4	ankyrin repeat and SOCS box containing 4	K10326	-	-	GO:0007165//signal transduction	gi|7706379|ref|NP_057200.1|/0/1
730668	4162	1	4	0.0321254	0.121317	1.917	Up	0.246888	0.388234	LOC730668	dynein heavy chain -like pseudogene	K03914;K06264;K00939;K08857;K11504	-	-	-	gi|74711059|sp|Q6ZR54.1|YN009_HUMAN/2.06278e-70/1
64718	5118	123	490	3.21333	12.0854	1.91112	Up	1.77418e-48	4.28965e-47	UNKL	unkempt homolog (Drosophila)-like	K11447;K01539;K00939;K00591	GO:0043231//intracellular membrane-bounded organelle	GO:0003824//catalytic activity;GO:0005488//binding;GO:0046872//metal ion binding;GO:0046914//transition metal ion binding	-	gi|448824848|ref|NP_001180317.2|/1.03859e-103/1
10514	4585	266	1059	7.75697	29.1555	1.9102	Up	1.0894e-102	6.80028e-101	MYBBP1A	MYB binding protein (P160) 1a	K02331	GO:0031074//nucleocytoplasmic shuttling complex;GO:0031981//nuclear lumen	GO:0003676//nucleic acid binding;GO:0005515//protein binding;GO:0034061	GO:0006351//transcription, DNA-dependent;GO:0051169//nuclear transport	gi|157694494|ref|NP_001099008.1|/0/1
84959	6917	41	163	0.792531	2.97464	1.90817	Up	4.10942e-17	3.43505e-16	UBASH3B	ubiquitin associated and SH3 domain containing B	-	GO:0043231//intracellular membrane-bounded organelle	GO:0004721//phosphoprotein phosphatase activity	-	gi|18916794|dbj|BAB85545.1|/0/1
1812	3373	0	1	0.01	0.0374238	1.90396	Up	0.529172	0.644515	DRD1	dopamine receptor D1	K04144	GO:0005626//insoluble fraction;GO:0016021//integral to membrane;GO:0030425//dendrite;GO:0031090//organelle membrane;GO:0043231//intracellular membrane-bounded organelle;GO:0044297//cell body;GO:0044459//plasma membrane part	GO:0001588//dopamine neurotransmitter receptor activity, coupled via Gs	GO:0001508//regulation of action potential;GO:0002209//behavioral defense response;GO:0006605//protein targeting;GO:0006813//potassium ion transport;GO:0007189//adenylate cyclase-activating G-protein coupled receptor signaling pathway;GO:0007200//phospholipase C-activating G-protein coupled receptor signaling pathway;GO:0007618//mating;GO:0007631//feeding behavior;GO:0007632//visual behavior;GO:0…	gi|119581780|gb|EAW61376.1|/0/1
8681	3379	0	1	0.01	0.0373573	1.90139	Up	0.529172	0.644946	JMJD7-PLA2G4B	JMJD7-PLA2G4B readthrough	K01047	GO:0005740//mitochondrial envelope;GO:0005769//early endosome	GO:0004623//phospholipase A2 activity;GO:0005543//phospholipid binding;GO:0046872//metal ion binding	GO:0000038//very long-chain fatty acid metabolic process;GO:0006650//glycerophospholipid metabolic process;GO:0006952//defense response;GO:0019932//second-messenger-mediated signaling;GO:0022414//reproductive process	gi|4826914|ref|NP_005081.1|/0/1
933	3300	17	67	0.688787	2.56286	1.89562	Up	9.2755e-08	4.14356e-07	CD22	CD22 molecule	K06467	GO:0009986//cell surface;GO:0016021//integral to membrane;GO:0044425//membrane part	GO:0005488//binding;GO:0030246//carbohydrate binding	GO:0009987//cellular process	gi|297374830|ref|NP_001172030.1|/0/1
7093	6788	0	2	0.01	0.0371922	1.895	Up	0.272194	0.415762	TLL2	tolloid-like 2	K13047	-	GO:0004175//endopeptidase activity;GO:0046914//transition metal ion binding	GO:0019538//protein metabolic process;GO:0032501//multicellular organismal process;GO:0048869//cellular developmental process	gi|34327970|dbj|BAA76776.2|/0/1
27106	2539	14	55	0.737251	2.73441	1.891	Up	1.42481e-06	5.7303e-06	ARRDC2	arrestin domain containing 2	K15183	-	-	-	gi|71040100|ref|NP_001020775.1|/0/1
8927	15964	11	43	0.09213	0.340009	1.88383	Up	2.2365e-05	7.95421e-05	BSN	bassoon presynaptic cytomatrix protein	-	GO:0005624//membrane fraction;GO:0043231//intracellular membrane-bounded organelle;GO:0043232;GO:0044456//synapse part;GO:0044459//plasma membrane part	GO:0046914//transition metal ion binding	GO:0007267//cell-cell signaling	gi|3982598|gb|AAC83555.1|/0/1
25885	6637	203	791	4.08954	15.0442	1.8792	Up	1.62651e-75	6.65896e-74	POLR1A	polymerase (RNA) I polypeptide A, 194kDa	K02999	GO:0044452	GO:0003676//nucleic acid binding;GO:0034062//RNA polymerase activity;GO:0046914//transition metal ion binding	GO:0006352//DNA-dependent transcription, initiation;GO:0006353//DNA-dependent transcription, termination;GO:0006354//DNA-dependent transcription, elongation	gi|103471997|ref|NP_056240.2|/0/1
22854	3434	0	1	0.01	0.036759	1.8781	Up	0.529172	0.656447	NTNG1	netrin G1	K07522	GO:0031225//anchored to membrane	GO:0005488//binding	GO:0048667//cell morphogenesis involved in neuron differentiation	gi|54312078|ref|NP_055732.2|/0/1
139425	3457	0	1	0.01	0.0365144	1.86847	Up	0.529172	0.650207	DCAF8L1	DDB1 and CUL4 associated factor 8-like 1	K11804	-	-	-	gi|62988359|ref|NP_001017930.1|/0/1
2742	3458	0	1	0.01	0.0365039	1.86805	Up	0.529172	0.661798	GLRA2	glycine receptor, alpha 2	K05194	GO:0034702//ion channel complex;GO:0044459//plasma membrane part	GO:0004871//signal transducer activity;GO:0005237//inhibitory extracellular ligand-gated ion channel activity;GO:0016597//amino acid binding	GO:0006811//ion transport;GO:0007186//G-protein coupled receptor signaling pathway;GO:0007399//nervous system development;GO:0015698//inorganic anion transport	gi|221041716|dbj|BAH12535.1|/0/1
1410	691	7	27	1.35447	4.9323	1.86453	Up	0.000932022	0.00269336	CRYAB	crystallin, alpha B	K09542	GO:0000267//cell fraction;GO:0015629//actin cytoskeleton;GO:0016020//membrane;GO:0031674//I band;GO:0043231//intracellular membrane-bounded organelle	GO:0005198//structural molecule activity;GO:0015631//tubulin binding;GO:0042802//identical protein binding	GO:0000165//MAPK cascade;GO:0000226//microtubule cytoskeleton organization;GO:0000302//response to reactive oxygen species;GO:0003012//muscle system process;GO:0010466//negative regulation of peptidase activity;GO:0010467//gene expression;GO:0016049//cell growth;GO:0019318//hexose metabolic process;GO:0032386//regulation of intracellular transport;GO:0043010//camera-type eye development;GO:004306…	gi|2852648|gb|AAC19161.1|/8.30054e-109/1
6712	7884	42	162	0.712283	2.59378	1.86453	Up	1.53131e-16	1.24023e-15	SPTBN2	spectrin, beta, non-erythrocytic 2	K06115	GO:0030864//cortical actin cytoskeleton;GO:0044297//cell body	GO:0005198//structural molecule activity	GO:0006887//exocytosis;GO:0006935//chemotaxis;GO:0030835//negative regulation of actin filament depolymerization	gi|197304554|dbj|BAA32700.2|/0/1
4065	6936	0	2	0.01	0.0363986	1.86388	Up	0.272194	0.414605	LY75	lymphocyte antigen 75	K06559	GO:0016021//integral to membrane	GO:0004871//signal transducer activity;GO:0030246//carbohydrate binding	GO:0002376//immune system process;GO:0006952//defense response;GO:0016192//vesicle-mediated transport	gi|144446030|ref|NP_002340.2|/0/1
5452	6952	0	2	0.01	0.0363148	1.86056	Up	0.272194	0.417666	POU2F2	POU class 2 homeobox 2	K09364	GO:0043231//intracellular membrane-bounded organelle	GO:0001071//nucleic acid binding transcription factor activity;GO:0003677//DNA binding;GO:0005515//protein binding	GO:0002381//immunoglobulin production involved in immunoglobulin mediated immune response;GO:0006351//transcription, DNA-dependent;GO:0006355//regulation of transcription, DNA-dependent;GO:0006955//immune response;GO:0009306//protein secretion;GO:0021700//developmental maturation;GO:0030183//B cell differentiation	gi|410983132|ref|XP_003997897.1|/0/1
203197	4413	32	123	0.969541	3.51832	1.85951	Up	7.45004e-13	4.91194e-12	C9orf91	chromosome 9 open reading frame 91	K11447;K06264;K00939	GO:0031224//intrinsic to membrane	-	-	gi|33356142|ref|NP_694590.2|/5.82868e-164/1
5414	2381	6	23	0.336932	1.21936	1.8556	Up	0.00241102	0.00653271	2016-09-04	septin 4	K04557	GO:0019861//flagellum;GO:0043231//intracellular membrane-bounded organelle;GO:0043232	GO:0017111//nucleoside-triphosphatase activity;GO:0032561//guanyl ribonucleotide binding	GO:0003006//developmental process involved in reproduction;GO:0006915//apoptotic process;GO:0007005//mitochondrion organization;GO:0007281//germ cell development;GO:0007417//central nervous system development;GO:0009207	gi|4758942|ref|NP_004565.1|/0/1
26148	4565	6	23	0.175736	0.635991	1.8556	Up	0.00241102	0.00653379	C10orf12	chromosome 10 open reading frame 12	K04574	-	-	-	gi|119570347|gb|EAW49962.1|/0/1
200197	6979	0	2	0.01	0.0361744	1.85497	Up	0.272194	0.419273	TMEM51-AS1	TMEM51 antisense RNA 1	K00939	GO:0005856//cytoskeleton;GO:0005911//cell-cell junction;GO:0043231//intracellular membrane-bounded organelle	-	GO:0030216//keratinocyte differentiation	gi|426327978|ref|XP_004024785.1|/1.51051e-52/1
1364	1846	540	2064	39.1122	141.137	1.85141	Up	3.19182e-190	3.82483e-188	CLDN4	claudin 4	K06087	GO:0016021//integral to membrane;GO:0043296//apical junction complex	GO:0004872//receptor activity;GO:0005515//protein binding	GO:0016337//cell-cell adhesion	gi|4502877|ref|NP_001296.1|/1.98976e-85/1
92935	3102	119	454	5.12927	18.4747	1.84873	Up	3.86914e-43	8.24931e-42	MARS2	methionyl-tRNA synthetase 2, mitochondrial	K01874	GO:0044429//mitochondrial part	GO:0004812//aminoacyl-tRNA ligase activity;GO:0032559	GO:0006418//tRNA aminoacylation for protein translation	gi|332815071|ref|XP_516010.3|/0/1
6503	3506	0	1	0.01	0.0360041	1.84816	Up	0.529172	0.658886	SLA	Src-like-adaptor	K05854;K08890;K08893	GO:0043231//intracellular membrane-bounded organelle	GO:0030674//protein binding, bridging	-	gi|194328732|ref|NP_006739.2|/4.73218e-137/1
157807	3506	0	1	0.01	0.0360041	1.84816	Up	0.529172	0.642465	CLVS1	clavesin 1	K01104	GO:0005769//early endosome;GO:0030135//coated vesicle;GO:0044431//Golgi apparatus part	GO:0035091//phosphatidylinositol binding	GO:0007033//vacuole organization;GO:0051234//establishment of localization	gi|27734849|ref|NP_775790.1|/0/1
10763	5591	183	697	4.37635	15.7365	1.84631	Up	3.26602e-65	1.14325e-63	NES	nestin	K07609	GO:0005856//cytoskeleton;GO:0043234//protein complex	GO:0032403//protein complex binding	GO:0006915//apoptotic process;GO:0007417//central nervous system development;GO:0008284//positive regulation of cell proliferation;GO:0009314//response to radiation;GO:0009991//response to extracellular stimulus;GO:0030030//cell projection organization;GO:0030842;GO:0042221//response to chemical stimulus;GO:0043010//camera-type eye development	gi|38176300|ref|NP_006608.1|/0/1
286297	2591	10	38	0.516039	1.85131	1.843	Up	8.83758e-05	0.000293697	LOC286297	uncharacterized LOC286297	K13402	GO:0043231//intracellular membrane-bounded organelle	GO:0016879//ligase activity, forming carbon-nitrogen bonds;GO:0032559;GO:0042802//identical protein binding	GO:0006760//folic acid-containing compound metabolic process;GO:0032787//monocarboxylic acid metabolic process	gi|114628901|ref|XP_001172825.1|/2.55339e-44/1
85409	2070	5	19	0.322961	1.15864	1.843	Up	0.00631192	0.0158566	NKD2	naked cuticle homolog 2 (Drosophila)	K03213	GO:0016020//membrane;GO:0031410//cytoplasmic vesicle	GO:0019899//enzyme binding;GO:0046872//metal ion binding	GO:0007166//cell surface receptor signaling pathway;GO:0016192//vesicle-mediated transport	gi|402747026|ref|NP_001258011.1|/1.39875e-175/1
342510	3525	0	1	0.01	0.03581	1.84036	Up	0.529172	0.655803	CD300E	CD300e molecule	K06719	GO:0031224//intrinsic to membrane	GO:0004871//signal transducer activity	-	gi|194382802|dbj|BAG64571.1|/8.75545e-107/1
10290	10650	0	3	0.01	0.0355579	1.83017	Up	0.140011	0.247317	SPEG	SPEG complex locus	K08809	GO:0043231//intracellular membrane-bounded organelle	GO:0004672//protein kinase activity;GO:0032559	GO:0006464//cellular protein modification process;GO:0008283//cell proliferation;GO:0030154//cell differentiation;GO:0048513//organ development	gi|157785645|ref|NP_005867.3|/0/1
165215	3557	0	1	0.01	0.0354879	1.82733	Up	0.529172	0.648363	FAM171B	family with sequence similarity 171, member B	-	GO:0031224//intrinsic to membrane	GO:0003676//nucleic acid binding	-	gi|116875848|ref|NP_803237.3|/0/1
57673	6660	37	139	0.74281	2.63454	1.82649	Up	4.89354e-14	3.45388e-13	BEND3	BEN domain containing 3	-	-	-	-	gi|122937295|ref|NP_001073919.1|/0/1
1608	5818	37	139	0.850311	3.01582	1.82649	Up	4.89354e-14	3.45537e-13	DGKG	diacylglycerol kinase, gamma 90kDa	K00901	GO:0016020//membrane;GO:0044424//intracellular part	GO:0016301//kinase activity;GO:0032559;GO:0046872//metal ion binding	GO:0001775//cell activation;GO:0007186//G-protein coupled receptor signaling pathway;GO:0007599//hemostasis;GO:0048468//cell development	gi|124256482|ref|NP_001074214.1|/0/1
165186	3564	0	1	0.01	0.0354182	1.82449	Up	0.529172	0.658986	FAM179A	family with sequence similarity 179, member A	-	-	-	-	gi|145587088|ref|NP_954974.2|/0/1
26240	1618	4	15	0.330546	1.17024	1.82389	Up	0.0168055	0.0388696	FAM50B	family with sequence similarity 50, member B	K13119	GO:0043231//intracellular membrane-bounded organelle	-	-	gi|6912326|ref|NP_036267.1|/9.70351e-142/1
113730	3008	4	15	0.1778	0.629473	1.82389	Up	0.0168055	0.0388641	KLHDC7B	kelch domain containing 7B	K10476	-	-	-	gi|206597556|ref|NP_612442.2|/0/1
7043	3183	4	15	0.168025	0.594865	1.82389	Up	0.0168055	0.0388587	TGFB3	transforming growth factor, beta 3	K13377	GO:0031091//platelet alpha granule;GO:0042383//sarcolemma;GO:0044297//cell body;GO:0044421//extracellular region part	GO:0005160//transforming growth factor beta receptor binding;GO:0019838//growth factor binding;GO:0046983//protein dimerization activity	GO:0000165//MAPK cascade;GO:0001666//response to hypoxia;GO:0001775//cell activation;GO:0001837//epithelial to mesenchymal transition;GO:0001934//positive regulation of protein phosphorylation;GO:0002719;GO:0003006//developmental process involved in reproduction;GO:0006275//regulation of DNA replication;GO:0006357//regulation of transcription from RNA polymerase II promoter;GO:0006887//exocytosis…	gi|471361101|ref|XP_004371116.1|/0/1
220965	3566	0	1	0.01	0.0353983	1.82368	Up	0.529172	0.654074	FAM13C	family with sequence similarity 13, member C	-	-	-	-	gi|50897856|ref|NP_937858.2|/0/1
152404	3577	0	1	0.01	0.0352895	1.81924	Up	0.529172	0.666315	IGSF11	immunoglobulin superfamily, member 11	K06791	GO:0031224//intrinsic to membrane	GO:0004871//signal transducer activity	GO:0009987//cellular process;GO:0050789//regulation of biological process	gi|62865876|ref|NP_001015887.1|/0/1
55841	6463	15	56	0.310318	1.09375	1.81746	Up	2.16656e-06	8.57277e-06	WWC3	WWC family member 3	K05631;K07532;K06112	-	-	-	gi|402909469|ref|XP_003917440.1|/0/1
729475	3589	0	1	0.01	0.0351715	1.81441	Up	0.529172	0.646915	RAD51AP2	RAD51 associated protein 2	-	-	-	-	gi|149773468|ref|NP_001092688.1|/0/1
3482	9093	555	2067	8.16086	28.6944	1.81398	Up	2.64354e-185	3.05627e-183	IGF2R	insulin-like growth factor 2 receptor	K06564	GO:0005626//insoluble fraction;GO:0005635//nuclear envelope;GO:0005764//lysosome;GO:0005798//Golgi-associated vesicle;GO:0016021//integral to membrane	GO:0004714//transmembrane receptor protein tyrosine kinase activity;GO:0019838//growth factor binding;GO:0048029//monosaccharide binding	GO:0006897//endocytosis;GO:0007169//transmembrane receptor protein tyrosine kinase signaling pathway	gi|119964726|ref|NP_000867.2|/0/1
80332	3594	0	1	0.01	0.0351225	1.8124	Up	0.529172	0.662909	ADAM33	ADAM metallopeptidase domain 33	K08616	GO:0031224//intrinsic to membrane	GO:0004175//endopeptidase activity;GO:0046914//transition metal ion binding	GO:0019538//protein metabolic process	gi|426390796|ref|XP_004061784.1|/0/1
85508	3594	0	1	0.01	0.0351225	1.8124	Up	0.529172	0.654321	SCRT2	scratch homolog 2, zinc finger protein (Drosophila)	K09219	GO:0005622//intracellular	GO:0003676//nucleic acid binding;GO:0046872//metal ion binding	-	gi|46430491|ref|NP_149120.1|/9.19857e-128/1
3776	3597	0	1	0.01	0.0350932	1.81119	Up	0.529172	0.658687	KCNK2	potassium channel, subfamily K, member 2	K04913	GO:0005887//integral to plasma membrane	GO:0005249//voltage-gated potassium channel activity	GO:0007166//cell surface receptor signaling pathway;GO:0030001//metal ion transport;GO:0034220//ion transmembrane transport;GO:0042391//regulation of membrane potential	gi|62912487|ref|NP_001017424.1|/0/1
127002	2413	14	52	0.775748	2.72026	1.81008	Up	5.39854e-06	2.0473e-05	ATXN7L2	ataxin 7-like 2	K11318	-	-	-	gi|93277115|ref|NP_699171.3|/0/1
10050	3600	0	1	0.01	0.035064	1.80999	Up	0.529172	0.648266	SLC17A4	solute carrier family 17 (sodium phosphate), member 4	K12300	GO:0005626//insoluble fraction;GO:0016021//integral to membrane	GO:0015081//sodium ion transmembrane transporter activity;GO:0015291//secondary active transmembrane transporter activity	GO:0006793//phosphorus metabolic process;GO:0030001//metal ion transport	gi|4587207|dbj|BAA76663.1|/0/1
7057	5820	74	274	1.70004	5.94281	1.80558	Up	7.20876e-26	8.93179e-25	THBS1	thrombospondin 1	K04659	GO:0005615//extracellular space;GO:0009986//cell surface;GO:0031091//platelet alpha granule	GO:0001948//glycoprotein binding;GO:0005102//receptor binding;GO:0005518//collagen binding;GO:0005539//glycosaminoglycan binding;GO:0005543//phospholipid binding;GO:0017134//fibroblast growth factor binding;GO:0032403//protein complex binding;GO:0043498//cell surface binding;GO:0046872//metal ion binding;GO:0071813//lipoprotein particle binding	GO:0000165//MAPK cascade;GO:0001818//negative regulation of cytokine production;GO:0001935//endothelial cell proliferation;GO:0001953//negative regulation of cell-matrix adhesion;GO:0002468;GO:0002504//antigen processing and presentation of peptide or polysaccharide antigen via MHC class II;GO:0002690//positive regulation of leukocyte chemotaxis;GO:0002696//positive regulation of leukocyte activa…	gi|62089410|dbj|BAD93149.1|/0/1
56131	3621	0	1	0.01	0.0348606	1.8016	Up	0.529172	0.643751	PCDHB4	protocadherin beta 4	K04601	GO:0005856//cytoskeleton;GO:0016021//integral to membrane	GO:0046872//metal ion binding	GO:0007267//cell-cell signaling;GO:0007399//nervous system development;GO:0016337//cell-cell adhesion	gi|9256616|ref|NP_061761.1|/0/1
57630	5265	38	140	0.965018	3.35655	1.79835	Up	7.32368e-14	5.11412e-13	SH3RF1	SH3 domain containing ring finger 1	K12171	GO:0031252//cell leading edge;GO:0043231//intracellular membrane-bounded organelle;GO:0044444//cytoplasmic part	GO:0003824//catalytic activity;GO:0032947//protein complex scaffold;GO:0046914//transition metal ion binding	GO:0012502//induction of programmed cell death;GO:0043408//regulation of MAPK cascade	gi|51988887|ref|NP_065921.2|/0/1
91683	3632	0	1	0.01	0.0347551	1.79722	Up	0.529172	0.65754	SYT12	synaptotagmin XII	K01104;K15290	GO:0008021//synaptic vesicle;GO:0031224//intrinsic to membrane;GO:0044459//plasma membrane part	-	GO:0050804//regulation of synaptic transmission	gi|29366828|ref|NP_808878.1|/0/1
2000	4195	69	254	2.19921	7.64303	1.79716	Up	6.00814e-24	6.87836e-23	ELF4	E74-like factor 4 (ets domain transcription factor)	K09428	GO:0016604//nuclear body	GO:0001071//nucleic acid binding transcription factor activity;GO:0003677//DNA binding;GO:0030528//transcription regulator activity	GO:0006357//regulation of transcription from RNA polymerase II promoter;GO:0030101//natural killer cell activation;GO:0046633//alpha-beta T cell proliferation	gi|4503555|ref|NP_001412.1|/0/1
26579	2305	3	11	0.17402	0.602401	1.79147	Up	0.0459104	0.0946398	MYEOV	myeloma overexpressed	-	-	-	-	gi|42794612|ref|NP_620123.2|/3.10799e-163/1
222235	3116	3	11	0.128728	0.445614	1.79147	Up	0.0459104	0.0946279	FBXL13	F-box and leucine-rich repeat protein 13	K10279	-	-	-	gi|161333854|ref|NP_001104508.1|/0/1
79739	3648	0	1	0.01	0.0346026	1.79088	Up	0.529172	0.645425	TTLL7	tubulin tyrosine ligase-like family, member 7	K06047;K00273	GO:0005815//microtubule organizing center;GO:0043005//neuron projection;GO:0043025//neuronal cell body	GO:0016881//acid-amino acid ligase activity	GO:0043412//macromolecule modification;GO:0048731;GO:0048869//cellular developmental process	gi|94536793|ref|NP_078962.4|/0/1
127665	3649	0	1	0.01	0.0345931	1.79049	Up	0.529172	0.65167	ZNF648	zinc finger protein 648	K09228	GO:0043231//intracellular membrane-bounded organelle	GO:0003676//nucleic acid binding;GO:0046914//transition metal ion binding	-	gi|58000461|ref|NP_001009992.1|/0/1
222183	3651	0	1	0.01	0.0345742	1.7897	Up	0.529172	0.646097	SRRM3	serine/arginine repetitive matrix 3	K13172	-	-	-	gi|403286058|ref|XP_003934324.1|/2.12527e-63/1
29933	3652	0	1	0.01	0.0345647	1.7893	Up	0.529172	0.662605	GPR132	G protein-coupled receptor 132	K08426	GO:0031224//intrinsic to membrane	GO:0004888//transmembrane signaling receptor activity	GO:0022402//cell cycle process;GO:0050896//response to stimulus	gi|7019387|ref|NP_037477.1|/0/1
338557	3657	0	1	0.01	0.0345175	1.78733	Up	0.529172	0.652453	FFAR4	free fatty acid receptor 4	K08425	GO:0016023//cytoplasmic membrane-bounded vesicle;GO:0031224//intrinsic to membrane	GO:0004888//transmembrane signaling receptor activity;GO:0008289//lipid binding	GO:0007166//cell surface receptor signaling pathway;GO:0009914//hormone transport;GO:0015758//glucose transport;GO:0031348//negative regulation of defense response;GO:0050707//regulation of cytokine secretion	gi|55953085|ref|NP_859529.2|/2.96275e-174/1
25819	1971	26	95	1.76375	6.08416	1.78641	Up	9.1716e-10	4.81979e-09	CCRN4L	CCR4 carbon catabolite repression 4-like (S. cerevisiae)	K12603	GO:0043231//intracellular membrane-bounded organelle	GO:0001071//nucleic acid binding transcription factor activity	GO:0006351//transcription, DNA-dependent	gi|31083028|ref|NP_036250.2|/0/1
9875	10808	126	460	1.55875	5.3725	1.78521	Up	1.00951e-41	2.08992e-40	URB1	URB1 ribosome biogenesis 1 homolog (S. cerevisiae)	K14861	GO:0031981//nuclear lumen	GO:0005488//binding	-	gi|194394141|ref|NP_055640.2|/0/1
11095	3679	0	1	0.01	0.0343111	1.77867	Up	0.529172	0.657341	ADAMTS8	ADAM metallopeptidase with thrombospondin type 1 motif, 8	K08623	GO:0031012//extracellular matrix	GO:0004175//endopeptidase activity;GO:0005102//receptor binding;GO:0005539//glycosaminoglycan binding;GO:0015114//phosphate ion transmembrane transporter activity;GO:0046914//transition metal ion binding	GO:0008283//cell proliferation;GO:0019538//protein metabolic process	gi|153792351|ref|NP_008968.4|/0/1
23051	9991	75	272	1.0037	3.43656	1.77564	Up	3.84014e-25	4.6152e-24	ZHX3	zinc fingers and homeoboxes 3	K09228;K11447;K00939;K09254	GO:0031981//nuclear lumen	GO:0001071//nucleic acid binding transcription factor activity;GO:0003677//DNA binding;GO:0046914//transition metal ion binding	GO:0006355//regulation of transcription, DNA-dependent	gi|71891776|dbj|BAA23691.3|/0/1
9846	6118	42	152	0.917888	3.13616	1.77261	Up	1.15183e-14	8.40803e-14	GAB2	GRB2-associated binding protein 2	K08091	GO:0016020//membrane;GO:0032991//macromolecular complex;GO:0044444//cytoplasmic part	GO:0030674//protein binding, bridging;GO:0035091//phosphatidylinositol binding	GO:0002573//myeloid leukocyte differentiation;GO:0007167//enzyme linked receptor protein signaling pathway;GO:0008283//cell proliferation;GO:0033008;GO:0048017//inositol lipid-mediated signaling;GO:0048870//cell motility	gi|40788291|dbj|BAA25497.2|/0/1
2823	3697	0	1	0.01	0.034144	1.77163	Up	0.529172	0.640712	GPM6A	glycoprotein M6A	-	GO:0031224//intrinsic to membrane	GO:0005261//cation channel activity	GO:0006816//calcium ion transport	gi|397505903|ref|XP_003823480.1|/7.04015e-153/1
2114	3954	294	1060	9.9417	33.8402	1.76717	Up	1.29964e-92	7.04164e-91	ETS2	v-ets erythroblastosis virus E26 oncogene homolog 2 (avian)	K02678	GO:0043231//intracellular membrane-bounded organelle	GO:0001071//nucleic acid binding transcription factor activity;GO:0003677//DNA binding;GO:0030528//transcription regulator activity;GO:0035258//steroid hormone receptor binding	GO:0006357//regulation of transcription from RNA polymerase II promoter;GO:0048731	gi|372466582|ref|NP_001243224.1|/0/1
80115	2153	58	209	3.60192	12.2537	1.76638	Up	1.55031e-19	1.46441e-18	BAIAP2L2	BAI1-associated protein 2-like 2	K05627	-	GO:0019904//protein domain specific binding;GO:0030674//protein binding, bridging	GO:0023052//signaling;GO:0030035//microspike assembly	gi|113205091|ref|NP_079321.3|/0/1
147686	3712	0	1	0.01	0.034006	1.76579	Up	0.529172	0.665447	ZNF418	zinc finger protein 418	K09228	GO:0043231//intracellular membrane-bounded organelle	GO:0003676//nucleic acid binding;GO:0046914//transition metal ion binding	GO:0006351//transcription, DNA-dependent	gi|18916783|dbj|BAB85542.1|/0/1
2239	3714	0	1	0.01	0.0339877	1.76501	Up	0.529172	0.654814	GPC4	glypican 4	K08110	GO:0000267//cell fraction;GO:0009986//cell surface;GO:0016021//integral to membrane;GO:0031012//extracellular matrix	GO:0043394//proteoglycan binding	GO:0032502//developmental process	gi|21614525|ref|NP_001439.2|/0/1
401557	3729	0	1	0.01	0.033851	1.7592	Up	0.529172	0.657391	LOC401557	uncharacterized LOC401557	-	-	-	-	gi|119615286|gb|EAW94880.1|/1.68001e-23/1
63876	3730	0	1	0.01	0.0338419	1.75881	Up	0.529172	0.661546	PKNOX2	PBX/knotted 1 homeobox 2	K15613	GO:0005856//cytoskeleton;GO:0043231//intracellular membrane-bounded organelle	GO:0001071//nucleic acid binding transcription factor activity;GO:0003677//DNA binding;GO:0003779//actin binding	GO:0006355//regulation of transcription, DNA-dependent	gi|116812644|ref|NP_071345.2|/0/1
1263	2369	59	211	3.32994	11.243	1.75545	Up	1.49026e-19	1.41012e-18	PLK3	polo-like kinase 3	K08862	GO:0043005//neuron projection;GO:0044297//cell body	GO:0004672//protein kinase activity;GO:0032559	GO:0006464//cellular protein modification process;GO:0048168//regulation of neuronal synaptic plasticity	gi|41872374|ref|NP_004064.2|/0/1
388906	1256	7	25	0.745175	2.51255	1.7535	Up	0.00228814	0.00622236	LOC388906	opioid growth factor receptor pseudogene	-	-	-	-	gi|397487228|ref|XP_003814707.1|/9.1878e-86/1
2125	6587	96	341	1.94865	6.53478	1.74566	Up	1.94976e-30	2.86052e-29	EVPL	envoplakin	K10383	GO:0005856//cytoskeleton;GO:0005911//cell-cell junction	GO:0005515//protein binding	GO:0006464//cellular protein modification process;GO:0030216//keratinocyte differentiation	gi|156104874|ref|NP_001979.2|/0/1
2195	14773	268	945	2.42558	8.07471	1.73508	Up	1.01476e-80	4.57672e-79	FAT1	FAT tumor suppressor homolog 1 (Drosophila)	K06813	GO:0016021//integral to membrane;GO:0030054//cell junction	GO:0046872//metal ion binding	GO:0007154//cell communication;GO:0016337//cell-cell adhesion;GO:0032502//developmental process	gi|66346693|ref|NP_005236.2|/0/1
51209	3799	0	1	0.01	0.0332273	1.73237	Up	0.529172	0.661949	RAB9B	RAB9B, member RAS oncogene family	K07900	GO:0016020//membrane	GO:0032561//guanyl ribonucleotide binding	GO:0006892//post-Golgi vesicle-mediated transport;GO:0035556//intracellular signal transduction	gi|7705963|ref|NP_057454.1|/1.04727e-113/1
6561	3811	0	1	0.01	0.0331226	1.72782	Up	0.529172	0.664379	SLC13A1	solute carrier family 13 (sodium/sulfate symporters), member 1	K14444	GO:0031224//intrinsic to membrane	GO:0008271//secondary active sulfate transmembrane transporter activity	GO:0015698//inorganic anion transport;GO:0030001//metal ion transport	gi|19923838|ref|NP_071889.2|/0/1
5998	4617	172	603	4.98102	16.4862	1.72675	Up	8.45594e-52	2.20351e-50	RGS3	regulator of G-protein signaling 3	K07524	GO:0016020//membrane;GO:0043231//intracellular membrane-bounded organelle;GO:0044444//cytoplasmic part	GO:0008047//enzyme activator activity;GO:0060089	GO:0000165//MAPK cascade;GO:0007186//G-protein coupled receptor signaling pathway	gi|62865656|ref|NP_652760.2|/9.59754e-97/1
54600	2395	2	7	0.111654	0.368941	1.72435	Up	0.131094	0.23383	UGT1A9	UDP glucuronosyltransferase 1 family, polypeptide A9	K00699	GO:0031090//organelle membrane;GO:0031224//intrinsic to membrane;GO:0042598;GO:0043231//intracellular membrane-bounded organelle	GO:0005501//retinoid binding;GO:0008194//UDP-glycosyltransferase activity;GO:0019901//protein kinase binding;GO:0030234//enzyme regulator activity;GO:0042802//identical protein binding;GO:0046983//protein dimerization activity	GO:0001523//retinoid metabolic process;GO:0003008;GO:0009812//flavonoid metabolic process;GO:0009892//negative regulation of metabolic process;GO:0019217//regulation of fatty acid metabolic process;GO:0019218//regulation of steroid metabolic process	gi|11276085|ref|NP_066307.1|/0/1
9966	6705	2	7	0.0398824	0.131784	1.72435	Up	0.131094	0.233678	TNFSF15	tumor necrosis factor (ligand) superfamily, member 15	K05478	GO:0016021//integral to membrane;GO:0044421//extracellular region part	GO:0032813//tumor necrosis factor receptor superfamily binding	GO:0002376//immune system process;GO:0006915//apoptotic process;GO:0007249//I-kappaB kinase/NF-kappaB cascade;GO:0043170;GO:0050707//regulation of cytokine secretion	gi|324072728|ref|NP_001191273.1|/3.94873e-108/1
283629	1330	2	7	0.201061	0.664371	1.72435	Up	0.131094	0.233855	TSSK4	testis-specific serine kinase 4	K08811	-	GO:0004672//protein kinase activity;GO:0032559;GO:0046872//metal ion binding	GO:0006464//cellular protein modification process;GO:0048232//male gamete generation;GO:0048869//cellular developmental process;GO:0051091//positive regulation of sequence-specific DNA binding transcription factor activity	gi|42734401|ref|NP_777604.2|/0/1
399844	4874	2	7	0.0548649	0.181291	1.72435	Up	0.131094	0.233779	LINC01002	uncharacterized LOC399844	K05185	-	-	-	gi|194381138|dbj|BAG64137.1|/0/1
100289511	1431	2	7	0.18687	0.617479	1.72435	Up	0.131094	0.233804	LOC100289511	uncharacterized LOC100289511	K00939	-	-	-	gi|221043752|dbj|BAH13553.1|/4.65854e-44/1
55553	8979	2	7	0.0297819	0.0984088	1.72435	Up	0.131094	0.233754	SOX6	SRY (sex determining region Y)-box 6	K09269	GO:0043231//intracellular membrane-bounded organelle	GO:0001071//nucleic acid binding transcription factor activity;GO:0003676//nucleic acid binding;GO:0005488//binding;GO:0043565//sequence-specific DNA binding;GO:0046983//protein dimerization activity	GO:0006351//transcription, DNA-dependent;GO:0006357//regulation of transcription from RNA polymerase II promoter;GO:0007507//heart development;GO:0009888//tissue development;GO:0021779//oligodendrocyte cell fate commitment;GO:0032989;GO:0043009//chordate embryonic development;GO:0048468//cell development;GO:0048513//organ development;GO:0048534	gi|71037389|ref|NP_201583.2|/0/1
10894	2518	4	14	0.2124	0.701837	1.72435	Up	0.0265814	0.0583327	LYVE1	lymphatic vessel endothelial hyaluronan receptor 1	K06256	GO:0005626//insoluble fraction;GO:0016021//integral to membrane	GO:0004872//receptor activity;GO:0005539//glycosaminoglycan binding	GO:0006026;GO:0006950//response to stress;GO:0031589//cell-substrate adhesion;GO:0032502//developmental process;GO:0051234//establishment of localization	gi|40549451|ref|NP_006682.2|/2.24173e-146/1
493900	1053	2	7	0.253952	0.839138	1.72435	Up	0.131094	0.233728	TMEM9B-AS1	TMEM9B antisense RNA 1	-	-	-	-	gi|119589012|gb|EAW68606.1|/1.10735e-46/1
2009	4536	2	7	0.0589531	0.1948	1.72435	Up	0.131094	0.233932	EML1	echinoderm microtubule associated protein like 1	K15420	GO:0015630//microtubule cytoskeleton	GO:0046872//metal ion binding	-	gi|56790932|ref|NP_001008707.1|/0/1
260294	1784	2	7	0.149894	0.495299	1.72435	Up	0.131094	0.233703	NSUN5P2	NOP2/Sun domain family, member 5 pseudogene 2	K15264	-	-	-	gi|118573084|sp|Q63ZY6.2|NSN5C_HUMAN/2.35084e-160/1
3196	2170	4	14	0.246462	0.81439	1.72435	Up	0.0265814	0.0583405	TLX2	T-cell leukemia homeobox 2	K15606	GO:0044424//intracellular part	GO:0005488//binding	GO:0009653//anatomical structure morphogenesis;GO:0048731;GO:0050794//regulation of cellular process	gi|326205295|dbj|BAJ84026.1|/9.52683e-90/1
790952	3153	2	7	0.0848118	0.280245	1.72435	Up	0.131094	0.233881	ESRG	embryonic stem cell related (non-protein coding)	K14757	-	-	-	gi|119578120|gb|EAW57716.1|/8.4418e-37/1
6948	2104	6	21	0.38129	1.2599	1.72435	Up	0.00593062	0.0149789	TCN2	transcobalamin II	K14619	GO:0044421//extracellular region part	GO:0019842//vitamin binding	GO:0000041//transition metal ion transport;GO:0006767//water-soluble vitamin metabolic process;GO:0051180//vitamin transport	gi|296080704|ref|NP_001171655.1|/0/1
692203	97	2	7	2.75682	9.10941	1.72435	Up	0.131094	0.233906	SNORD88B	small nucleolar RNA, C/D box 88B	-	-	-	-	-
25786	2214	6	21	0.362346	1.19731	1.72435	Up	0.00593062	0.0149812	DGCR11	DiGeorge syndrome critical region gene 11 (non-protein coding)	K11447;K00939	-	-	-	gi|441631293|ref|XP_004089607.1|/5.62064e-21/1
55057	5245	63	220	1.606	5.2947	1.72108	Up	8.1927e-20	7.86547e-19	AIM1L	absent in melanoma 1-like	K03626	-	-	-	gi|301069394|ref|NP_001034864.2|/0/1
2668	3830	0	1	0.01	0.0329583	1.72064	Up	0.529172	0.662302	GDNF	glial cell derived neurotrophic factor	K05452	GO:0044421//extracellular region part	GO:0005102//receptor binding;GO:0005126//cytokine receptor binding;GO:0042802//identical protein binding;GO:0070851//growth factor receptor binding	GO:0001658//branching involved in ureteric bud morphogenesis;GO:0001667//ameboidal cell migration;GO:0001838//embryonic epithelial tube formation;GO:0003156//regulation of organ formation;GO:0003337//mesenchymal to epithelial transition involved in metanephros morphogenesis;GO:0006935//chemotaxis;GO:0006950//response to stress;GO:0007178//transmembrane receptor protein serine/threonine kinase sig…	gi|444712555|gb|ELW53476.1|/4.89476e-106/1
23082	5354	190	663	4.74488	15.6314	1.72001	Up	1.75339e-56	5.05895e-55	PPRC1	peroxisome proliferator-activated receptor gamma, coactivator-related 1	K07202	-	GO:0005488//binding	-	gi|20521097|dbj|BAA25521.2|/0/1
23466	3284	88	307	3.58286	11.8005	1.71966	Up	5.09622e-27	6.64005e-26	CBX6	chromobox homolog 6	K11453	GO:0044424//intracellular part	-	-	gi|426394500|ref|XP_004063533.1|/2.93797e-141/1
1244	5051	892	3110	23.6123	77.7225	1.7188	Up	6.76686e-258	1.06819e-255	ABCC2	ATP-binding cassette, sub-family C (CFTR/MRP), member 2	K05666	GO:0005626//insoluble fraction;GO:0005911//cell-cell junction;GO:0016021//integral to membrane	GO:0008509//anion transmembrane transporter activity;GO:0015405;GO:0017111//nucleoside-triphosphatase activity;GO:0032559	GO:0006820//anion transport;GO:0009207	gi|4557481|ref|NP_000383.1|/0/1
25	5881	388	1350	8.82126	28.9765	1.71583	Up	8.8192e-113	6.10906e-111	ABL1	c-abl oncogene 1, non-receptor tyrosine kinase	K06619	GO:0005635//nuclear envelope;GO:0031981//nuclear lumen;GO:0043232;GO:0044444//cytoplasmic part	GO:0003676//nucleic acid binding;GO:0004713//protein tyrosine kinase activity;GO:0019901//protein kinase binding;GO:0019904//protein domain specific binding;GO:0032559;GO:0046914//transition metal ion binding	GO:0000084//S phase of mitotic cell cycle;GO:0006281//DNA repair;GO:0006351//transcription, DNA-dependent;GO:0006469//negative regulation of protein kinase activity;GO:0006935//chemotaxis;GO:0007010//cytoskeleton organization;GO:0007599//hemostasis;GO:0008629;GO:0043085//positive regulation of catalytic activity;GO:0045597//positive regulation of cell differentiation	gi|62362414|ref|NP_005148.2|/0/1
357	7445	23	80	0.41306	1.3564	1.71536	Up	4.85344e-08	2.22505e-07	SHROOM2	shroom family member 2	K05868;K00901;K13172	GO:0005884//actin filament;GO:0015630//microtubule cytoskeleton;GO:0043296//apical junction complex;GO:0044297//cell body;GO:0044444//cytoplasmic part	GO:0003779//actin binding;GO:0005272//sodium channel activity	GO:0002088//lens development in camera-type eye;GO:0007417//central nervous system development;GO:0008105//asymmetric protein localization;GO:0030042//actin filament depolymerization;GO:0032400//melanosome localization;GO:0032989;GO:0034331;GO:0048592//eye morphogenesis;GO:0048753//pigment granule organization;GO:0048870//cell motility	gi|4502175|ref|NP_001640.1|/0/1
203522	3852	0	1	0.01	0.0327701	1.71238	Up	0.529172	0.663162	DDX26B	DEAD/H (Asp-Glu-Ala-Asp/His) box polypeptide 26B	K13180	-	-	-	gi|94536743|ref|NP_872346.3|/0/1
93556	3855	0	1	0.01	0.0327446	1.71126	Up	0.529172	0.653287	EGFEM1P	EGF-like and EMI domain containing 1, pseudogene	K06825	-	-	-	gi|148703005|gb|EDL34952.1|/7.47512e-143/1
7407	4308	796	2756	24.7051	80.7546	1.70873	Up	6.6002e-227	9.58898e-225	VARS	valyl-tRNA synthetase	K01873	GO:0044444//cytoplasmic part	GO:0004812//aminoacyl-tRNA ligase activity;GO:0032559	GO:0006418//tRNA aminoacylation for protein translation	gi|15215421|gb|AAH12808.1|/0/1
125206	2201	11	38	0.668225	2.17935	1.70549	Up	0.00020182	0.00064099	SLC5A10	solute carrier family 5 (sodium/glucose cotransporter), member 10	K14390	GO:0031224//intrinsic to membrane	-	GO:0030001//metal ion transport	gi|397787580|ref|NP_001257578.1|/0/1
283571	3878	0	1	0.01	0.0325504	1.70267	Up	0.529172	0.662656	PROX2	prospero homeobox 2	-	GO:0043231//intracellular membrane-bounded organelle	GO:0003676//nucleic acid binding	GO:0032501//multicellular organismal process	gi|339895889|ref|NP_001229936.1|/0/1
25758	11640	0	3	0.01	0.0325336	1.70193	Up	0.140011	0.246495	KIAA1549L	KIAA1549-like	K10955;K13908;K15259	GO:0031224//intrinsic to membrane	-	-	gi|302129637|ref|NP_036326.2|/0/1
2646	2197	87	299	5.29467	17.1793	1.69806	Up	6.41236e-26	7.95705e-25	GCKR	glucokinase (hexokinase 4) regulator	-	GO:0031981//nuclear lumen;GO:0044444//cytoplasmic part	GO:0070061//fructose binding	GO:0006082//organic acid metabolic process;GO:0006606//protein import into nucleus;GO:0009746;GO:0010467//gene expression;GO:0015758//glucose transport;GO:0033131;GO:0042593//glucose homeostasis;GO:0055088//lipid homeostasis	gi|221625433|ref|NP_001477.2|/0/1
63874	2543	969	3326	50.948	165.097	1.69622	Up	1.29676e-270	2.12889e-268	ABHD4	abhydrolase domain containing 4	K13698	-	GO:0003824//catalytic activity	GO:0006629//lipid metabolic process	gi|410048140|ref|XP_509839.3|/0/1
2581	3897	0	1	0.01	0.0323917	1.69562	Up	0.529172	0.65759	GALC	galactosylceramidase	K01202	GO:0000323//lytic vacuole	GO:0004553//hydrolase activity, hydrolyzing O-glycosyl compounds;GO:0043167//ion binding	GO:0006681//galactosylceramide metabolic process	gi|83281450|ref|NP_000144.2|/0/1
6781	3897	0	1	0.01	0.0323917	1.69562	Up	0.529172	0.651182	STC1	stanniocalcin 1	-	GO:0044421//extracellular region part;GO:0044424//intracellular part;GO:0044459//plasma membrane part	GO:0005102//receptor binding	GO:0001666//response to hypoxia;GO:0003006//developmental process involved in reproduction;GO:0006875//cellular metal ion homeostasis;GO:0007154//cell communication;GO:0007165//signal transduction;GO:0007275//multicellular organismal development;GO:0030002//cellular anion homeostasis;GO:0033273//response to vitamin;GO:0051384//response to glucocorticoid stimulus;GO:0051591//response to cAMP	gi|4507265|ref|NP_003146.1|/5.30886e-137/1
22848	21283	79	271	0.4963	1.60731	1.69537	Up	1.37945e-23	1.55112e-22	AAK1	AP2 associated kinase 1	K08853	GO:0012505//endomembrane system;GO:0016020//membrane;GO:0043231//intracellular membrane-bounded organelle	GO:0004672//protein kinase activity;GO:0032559	GO:0006464//cellular protein modification process	gi|40789031|dbj|BAA83000.2|/0/1
57419	3905	0	1	0.01	0.0323253	1.69266	Up	0.529172	0.657988	SLC24A3	solute carrier family 24 (sodium/potassium/calcium exchanger), member 3	K13751	GO:0031224//intrinsic to membrane	GO:0015081//sodium ion transmembrane transporter activity;GO:0015291//secondary active transmembrane transporter activity	GO:0006875//cellular metal ion homeostasis;GO:0070838//divalent metal ion transport	gi|31563526|ref|NP_065740.2|/0/1
10626	2920	19	65	0.870003	2.80992	1.69144	Up	1.16005e-06	4.70584e-06	TRIM16	tripartite motif containing 16	K10266;K12006	GO:0016020//membrane;GO:0016604//nuclear body	GO:0003676//nucleic acid binding;GO:0019838//growth factor binding;GO:0019904//protein domain specific binding;GO:0030528//transcription regulator activity;GO:0046914//transition metal ion binding	GO:0009967//positive regulation of signal transduction;GO:0016573//histone acetylation;GO:0017085//response to insecticide;GO:0030858//positive regulation of epithelial cell differentiation;GO:0032583;GO:0032731//positive regulation of interleukin-1 beta production;GO:0033189//response to vitamin A;GO:0043434//response to peptide hormone stimulus	gi|48255913|ref|NP_006461.3|/0/1
200958	6462	12	41	0.248293	0.800905	1.68959	Up	0.000123303	0.000403724	MUC20	mucin 20, cell surface associated	K11447;K00939	-	-	-	gi|149193325|ref|NP_689886.2|/0/1
9531	2608	136	463	6.97238	22.4098	1.6844	Up	7.72576e-39	1.4629e-37	BAG3	BCL2-associated athanogene 3	K09557	GO:0005624//membrane fraction;GO:0044444//cytoplasmic part	GO:0005488//binding	GO:0007417//central nervous system development;GO:0043066//negative regulation of apoptotic process;GO:0044267//cellular protein metabolic process	gi|395742096|ref|XP_002821250.2|/0/1
2194	8481	3078	10478	48.5257	155.954	1.6843	Up	0	0	FASN	fatty acid synthase	K00665	GO:0000267//cell fraction;GO:0016020//membrane;GO:0048770	GO:0016297//acyl-[acyl-carrier-protein] hydrolase activity;GO:0019842//vitamin binding;GO:0022892;GO:0042802//identical protein binding;GO:0046914//transition metal ion binding;GO:0050661//NADP binding	GO:0006575//cellular modified amino acid metabolic process;GO:0006631//fatty acid metabolic process;GO:0006641//triglyceride metabolic process;GO:0006766//vitamin metabolic process;GO:0009893//positive regulation of metabolic process;GO:0015980//energy derivation by oxidation of organic compounds;GO:0035336//long-chain fatty-acyl-CoA metabolic process	gi|41872631|ref|NP_004095.4|/0/1
79805	4337	5	17	0.154145	0.494793	1.68253	Up	0.0155654	0.0362001	VASH2	vasohibin 2	-	GO:0044424//intracellular part	-	GO:0001935//endothelial cell proliferation;GO:0045765//regulation of angiogenesis	gi|62511209|sp|Q86V25.2|VASH2_HUMAN/6.40738e-176/1
200058	2717	5	17	0.246054	0.789811	1.68253	Up	0.0155654	0.036195	FLJ23867	uncharacterized protein FLJ23867	-	-	-	-	gi|18677057|dbj|BAB85088.1|/1.20452e-68/1
6597	5779	372	1260	8.60677	27.5221	1.67705	Up	4.25224e-102	2.6244e-100	SMARCA4	SWI/SNF related, matrix associated, actin dependent regulator of chromatin, subfamily a, member 4	K11647	GO:0000267//cell fraction;GO:0000790//nuclear chromatin;GO:0070603//SWI/SNF superfamily-type complex	GO:0000166//nucleotide binding;GO:0003676//nucleic acid binding;GO:0003712//transcription cofactor activity;GO:0030528//transcription regulator activity;GO:0035258//steroid hormone receptor binding;GO:0042393//histone binding;GO:0042623//ATPase activity, coupled	GO:0000122//negative regulation of transcription from RNA polymerase II promoter;GO:0001709//cell fate determination;GO:0001824//blastocyst development;GO:0006338//chromatin remodeling;GO:0006342//chromatin silencing;GO:0007090//regulation of S phase of mitotic cell cycle;GO:0007420//brain development;GO:0009207;GO:0009913//epidermal cell differentiation;GO:0010551;GO:0016568//chromatin modificat…	gi|395750472|ref|XP_003779111.1|/0/1
23065	6690	240	810	4.79662	15.2835	1.67189	Up	5.37752e-66	1.91503e-64	EMC1	ER membrane protein complex subunit 1	K11447;K00939	GO:0031224//intrinsic to membrane	GO:0005488//binding	-	gi|426328085|ref|XP_004024833.1|/0/1
284565	4802	16	54	0.4455	1.4195	1.67189	Up	1.1441e-05	4.20381e-05	NBPF15	neuroblastoma breakpoint family, member 15	K05759;K08282	GO:0044424//intracellular part	-	-	gi|282721102|ref|NP_775909.2|/0/1
493	8931	70	236	1.04797	3.33561	1.67036	Up	2.45354e-20	2.4062e-19	ATP2B4	ATPase, Ca++ transporting, plasma membrane 4	K05850	GO:0016021//integral to membrane	GO:0005515//protein binding;GO:0019829//cation-transporting ATPase activity;GO:0032559;GO:0043169//cation binding;GO:0046873//metal ion transmembrane transporter activity	GO:0001775//cell activation;GO:0006816//calcium ion transport;GO:0007599//hemostasis;GO:0009206;GO:0048856//anatomical structure development	gi|48255959|ref|NP_001001396.1|/0/1
2052	1847	2300	7753	166.499	529.867	1.67012	Up	0	0	EPHX1	epoxide hydrolase 1, microsomal (xenobiotic)	K01253	GO:0031090//organelle membrane;GO:0031224//intrinsic to membrane;GO:0042598;GO:0043231//intracellular membrane-bounded organelle	GO:0016803	GO:0006725//cellular aromatic compound metabolic process;GO:0010033//response to organic substance	gi|410034540|ref|XP_003308837.2|/0/1
79899	3979	0	1	0.01	0.0317242	1.66558	Up	0.529172	0.653878	PRR5L	proline rich 5 like	-	GO:0043231//intracellular membrane-bounded organelle	-	-	gi|426367989|ref|XP_004051000.1|/7.32529e-149/1
401149	4818	14	47	0.388518	1.23139	1.66423	Up	4.61712e-05	0.000158742	LINC01061	uncharacterized LOC401149	-	-	-	-	gi|119581442|gb|EAW61038.1|/6.69954e-121/1
5328	2680	23	77	1.14747	3.62677	1.66022	Up	1.6963e-07	7.41825e-07	PLAU	plasminogen activator, urokinase	K01348	GO:0016020//membrane;GO:0044421//extracellular region part	GO:0004175//endopeptidase activity	GO:0001952//regulation of cell-matrix adhesion;GO:0008283//cell proliferation;GO:0009966//regulation of signal transduction;GO:0014909//smooth muscle cell migration;GO:0019538//protein metabolic process;GO:0030195//negative regulation of blood coagulation;GO:0042221//response to chemical stimulus	gi|4505863|ref|NP_002649.1|/0/1
58508	16872	23	77	0.182268	0.576087	1.66022	Up	1.6963e-07	7.41628e-07	KMT2C	myeloid/lymphoid or mixed-lineage leukemia 3	K09188	GO:0034708;GO:0043231//intracellular membrane-bounded organelle	GO:0003676//nucleic acid binding;GO:0018024//histone-lysine N-methyltransferase activity;GO:0046914//transition metal ion binding	GO:0006325//chromatin organization;GO:0006351//transcription, DNA-dependent;GO:0007165//signal transduction	gi|91718902|ref|NP_733751.2|/0/1
23352	15882	211	705	1.77634	5.60335	1.65738	Up	5.60544e-57	1.63164e-55	UBR4	ubiquitin protein ligase E3 component n-recognin 4	K10691	GO:0031224//intrinsic to membrane;GO:0043231//intracellular membrane-bounded organelle;GO:0043232	GO:0005515//protein binding;GO:0019787//small conjugating protein ligase activity;GO:0046914//transition metal ion binding	GO:0051704	gi|82659109|ref|NP_065816.2|/0/1
283450	15450	44	147	0.38078	1.20103	1.65724	Up	4.43052e-13	2.94716e-12	HECTD4	HECT domain containing E3 ubiquitin protein ligase 4	K10595	-	-	-	gi|410047398|ref|XP_003314026.2|/0/1
55226	4058	323	1079	10.6424	33.564	1.65709	Up	3.02576e-86	1.48724e-84	NAT10	N-acetyltransferase 10 (GCN5-related)	K14521	GO:0031981//nuclear lumen	GO:0016407//acetyltransferase activity;GO:0032559	-	gi|12697963|dbj|BAB21800.1|/0/1
84070	3106	3	10	0.129143	0.406408	1.65396	Up	0.072915	0.141294	FAM186B	family with sequence similarity 186, member B	-	GO:0032991//macromolecular complex	-	-	gi|410046731|ref|XP_001157738.3|/0/1
85446	9188	3	10	0.0436566	0.137386	1.65396	Up	0.072915	0.141328	ZFHX2	zinc finger homeobox 2	K09379	GO:0005622//intracellular	GO:0046872//metal ion binding	-	gi|306922394|ref|NP_207646.2|/0/1
83854	1857	3	10	0.216003	0.679754	1.65396	Up	0.072915	0.141178	ANGPTL6	angiopoietin-like 6	K10104;K05467	GO:0016023//cytoplasmic membrane-bounded vesicle;GO:0044421//extracellular region part	GO:0005515//protein binding	GO:0023052//signaling;GO:0032501//multicellular organismal process;GO:0048646//anatomical structure formation involved in morphogenesis;GO:0048869//cellular developmental process	gi|29893555|ref|NP_114123.2|/0/1
90506	1938	3	10	0.206975	0.651344	1.65396	Up	0.072915	0.141228	LRRC46	leucine rich repeat containing 46	-	-	-	-	gi|15529980|ref|NP_219481.1|/1.5892e-157/1
3090	3174	3	10	0.126376	0.397701	1.65396	Up	0.072915	0.141194	HIC1	hypermethylated in cancer 1	K09221	GO:0005622//intracellular	GO:0001071//nucleic acid binding transcription factor activity;GO:0005488//binding	GO:0006351//transcription, DNA-dependent	gi|148237270|ref|NP_001091672.1|/0/1
728833	2393	3	10	0.167621	0.527499	1.65396	Up	0.072915	0.141311	FAM72D	family with sequence similarity 72, member D	-	-	-	-	gi|48675832|ref|NP_997301.2|/1.14383e-83/1
1893	2242	3	10	0.17891	0.563026	1.65396	Up	0.072915	0.141261	ECM1	extracellular matrix protein 1	-	GO:0031012//extracellular matrix	GO:0019899//enzyme binding;GO:0060089	GO:0001935//endothelial cell proliferation;GO:0007249//I-kappaB kinase/NF-kappaB cascade;GO:0009888//tissue development;GO:0030279//negative regulation of ossification;GO:0045765//regulation of angiogenesis;GO:0051346//negative regulation of hydrolase activity	gi|322302700|ref|NP_001189787.1|/0/1
85002	2458	6	20	0.326377	1.0271	1.65396	Up	0.00919174	0.0223988	FAM86B1	family with sequence similarity 86, member B1	K03842	-	-	-	gi|134133220|ref|NP_001077006.1|/3.46982e-168/1
9381	7171	3	10	0.055936	0.176029	1.65396	Up	0.072915	0.141244	OTOF	otoferlin	K02677	GO:0005626//insoluble fraction;GO:0008021//synaptic vesicle;GO:0031090//organelle membrane;GO:0031224//intrinsic to membrane;GO:0044459//plasma membrane part	GO:0046872//metal ion binding	GO:0006887//exocytosis;GO:0016044//cellular membrane organization;GO:0050954//sensory perception of mechanical stimulus	gi|35493860|ref|NP_919304.1|/0/1
3767	3418	3	10	0.117354	0.369311	1.65396	Up	0.072915	0.141278	KCNJ11	potassium inwardly-rectifying channel, subfamily J, member 11	K05004	GO:0005887//integral to plasma membrane;GO:0042383//sarcolemma;GO:0042598;GO:0043231//intracellular membrane-bounded organelle	GO:0005242//inward rectifier potassium channel activity;GO:0005515//protein binding;GO:0031420;GO:0032559	GO:0003008;GO:0006873//cellular ion homeostasis;GO:0015980//energy derivation by oxidation of organic compounds;GO:0019318//hexose metabolic process;GO:0048545//response to steroid hormone stimulus;GO:0050796//regulation of insulin secretion;GO:0071805//potassium ion transmembrane transport	gi|62388888|ref|NP_000516.3|/0/1
389432	6324	3	10	0.0634278	0.199605	1.65396	Up	0.072915	0.141211	SAMD5	sterile alpha motif domain containing 5	K14079;K11447;K00939;K14246	-	-	-	gi|71834346|ref|NP_001025231.1|/6.0591e-77/1
100128946	4015	0	1	0.01	0.0314397	1.65259	Up	0.529172	0.659286	LOC100128946	uncharacterized LOC100128946	-	-	-	-	gi|119593873|gb|EAW73467.1|/6.90428e-39/1
23387	6072	91	303	2.00382	6.29905	1.65238	Up	2.60164e-25	3.14515e-24	SIK3	SIK family kinase 3	K08286;K08282	GO:0044424//intracellular part	GO:0004672//protein kinase activity;GO:0032559;GO:0046872//metal ion binding	GO:0006464//cellular protein modification process	gi|14133229|dbj|BAA76843.2|/0/1
10057	5851	73	243	1.66818	5.24252	1.65199	Up	1.35716e-20	1.34463e-19	ABCC5	ATP-binding cassette, sub-family C (CFTR/MRP), member 5	K05668	GO:0005626//insoluble fraction;GO:0016021//integral to membrane	GO:0008509//anion transmembrane transporter activity;GO:0015405;GO:0017111//nucleoside-triphosphatase activity;GO:0032559	GO:0006820//anion transport	gi|58866242|gb|AAW82950.1|/5.36452e-124/1
89890	5228	25	83	0.639373	2.00404	1.64818	Up	6.4962e-08	2.94852e-07	KBTBD6	kelch repeat and BTB (POZ) domain containing 6	K10474	-	GO:0005488//binding	-	gi|397470743|ref|XP_003806974.1|/0/1
140710	8036	95	314	1.58064	4.93235	1.64176	Up	5.99042e-26	7.44472e-25	SOGA1	suppressor of glucose, autophagy associated 1	K06102	-	-	-	gi|257467639|ref|NP_542194.2|/0/1
55636	11589	105	347	1.21142	3.77961	1.64154	Up	1.65804e-28	2.28357e-27	CHD7	chromodomain helicase DNA binding protein 7	K14437	GO:0043231//intracellular membrane-bounded organelle;GO:0044427//chromosomal part	GO:0003676//nucleic acid binding;GO:0017111//nucleoside-triphosphatase activity;GO:0032559	GO:0001654//eye development;GO:0001944//vasculature development;GO:0003013;GO:0006325//chromatin organization;GO:0007507//heart development;GO:0008344//adult locomotory behavior;GO:0021675//nerve development;GO:0030098//lymphocyte differentiation;GO:0030326//embryonic limb morphogenesis;GO:0035264//multicellular organism growth;GO:0042471//ear morphogenesis;GO:0043009//chordate embryonic developm…	gi|54112403|ref|NP_060250.2|/0/1
283373	8656	282	931	4.35594	13.5768	1.64008	Up	1.34517e-73	5.29583e-72	ANKRD52	ankyrin repeat domain 52	K15504	-	GO:0005488//binding	-	gi|157743284|ref|NP_775866.2|/0/1
3560	4050	0	1	0.01	0.031168	1.64007	Up	0.529172	0.657241	IL2RB	interleukin 2 receptor, beta	K05069	GO:0009986//cell surface;GO:0016021//integral to membrane	GO:0004896//cytokine receptor activity;GO:0019838//growth factor binding	GO:0007166//cell surface receptor signaling pathway;GO:0010628//positive regulation of gene expression;GO:0051704;GO:0065003	gi|397501877|ref|XP_003821601.1|/0/1
55652	3034	95	313	4.18657	13.0225	1.63716	Up	8.9605e-26	1.10771e-24	SLC48A1	solute carrier family 48 (heme transporter), member 1	K15380	GO:0031090//organelle membrane;GO:0043231//intracellular membrane-bounded organelle;GO:0044444//cytoplasmic part	-	-	gi|133777216|gb|AAH26344.2|/1.87664e-118/1
23677	5193	339	1116	8.72833	27.1275	1.63598	Up	1.48026e-87	7.47734e-86	SH3BP4	SH3-domain binding protein 4	K05704;K05705;K21551;K08892	GO:0012505//endomembrane system;GO:0030135//coated vesicle	GO:0005488//binding	GO:0016192//vesicle-mediated transport	gi|7657562|ref|NP_055336.1|/0/1
7296	4291	1084	3565	33.777	104.873	1.63454	Up	3.97406e-275	6.86759e-273	TXNRD1	thioredoxin reductase 1	K00384	GO:0031981//nuclear lumen;GO:0044444//cytoplasmic part	GO:0000166//nucleotide binding;GO:0015036//disulfide oxidoreductase activity;GO:0016209//antioxidant activity;GO:0050662//coenzyme binding	GO:0006091//generation of precursor metabolites and energy;GO:0006629//lipid metabolic process;GO:0019725//cellular homeostasis;GO:0023052//signaling;GO:0051234//establishment of localization;GO:0055086//nucleobase-containing small molecule metabolic process	gi|403275947|ref|XP_003929681.1|/0/1
206358	5821	59	194	1.3552	4.20696	1.63427	Up	1.66166e-16	1.34382e-15	SLC36A1	solute carrier family 36 (proton/amino acid symporter), member 1	K14209	GO:0005764//lysosome;GO:0031224//intrinsic to membrane	GO:0015175//neutral amino acid transmembrane transporter activity;GO:0015179//L-amino acid transmembrane transporter activity;GO:0015291//secondary active transmembrane transporter activity	GO:0003333//amino acid transmembrane transport;GO:0006807//nitrogen compound metabolic process;GO:0006818//hydrogen transport;GO:0015804//neutral amino acid transport;GO:0015807//L-amino acid transport	gi|41352721|ref|NP_510968.2|/0/1
3673	7919	96	314	1.62088	5.00522	1.62666	Up	1.25152e-25	1.53674e-24	ITGA2	integrin, alpha 2 (CD49B, alpha 2 subunit of VLA-2 receptor)	K06481	GO:0005887//integral to plasma membrane;GO:0009986//cell surface	GO:0004871//signal transducer activity;GO:0005515//protein binding	GO:0006935//chemotaxis;GO:0007166//cell surface receptor signaling pathway;GO:0007599//hemostasis;GO:0009653//anatomical structure morphogenesis;GO:0031589//cell-substrate adhesion;GO:0051704	gi|119575268|gb|EAW54873.1|/0/1
83648	4093	0	1	0.01	0.0308406	1.62483	Up	0.529172	0.642133	FAM167A	family with sequence similarity 167, member A	-	-	-	-	gi|119586020|gb|EAW65616.1|/6.03363e-115/1
4782	8086	61	199	1.00866	3.10659	1.62289	Up	9.67672e-17	7.90755e-16	NFIC	nuclear factor I/C (CCAAT-binding transcription factor)	K09170	GO:0043231//intracellular membrane-bounded organelle	GO:0001071//nucleic acid binding transcription factor activity;GO:0003676//nucleic acid binding;GO:0030528//transcription regulator activity	GO:0000122//negative regulation of transcription from RNA polymerase II promoter;GO:0006259//DNA metabolic process;GO:0010551;GO:0042476//odontogenesis	gi|45505151|ref|NP_995315.1|/0/1
85464	9166	31	101	0.452201	1.39093	1.62101	Up	3.66952e-09	1.8485e-08	SSH2	slingshot protein phosphatase 2	K05766	GO:0043232	GO:0004721//phosphoprotein phosphatase activity;GO:0008092//cytoskeletal protein binding	GO:0006464//cellular protein modification process;GO:0010769//regulation of cell morphogenesis involved in differentiation;GO:0030032//lamellipodium assembly;GO:0030832//regulation of actin filament length	gi|37674210|ref|NP_203747.2|/0/1
22853	8961	88	286	1.31303	4.02878	1.61744	Up	2.65072e-23	2.96033e-22	LMTK2	lemur tyrosine kinase 2	K08898	GO:0005768//endosome;GO:0031224//intrinsic to membrane	GO:0004672//protein kinase activity;GO:0017022//myosin binding;GO:0019212//phosphatase inhibitor activity;GO:0032559	GO:0006468//protein phosphorylation;GO:0015031//protein transport;GO:0016197//endosomal transport;GO:0023051//regulation of signaling	gi|38016937|ref|NP_055731.2|/0/1
3914	4339	4	13	0.123259	0.378197	1.61744	Up	0.0415852	0.0865936	LAMB3	laminin, beta 3	K06244	GO:0043256//laminin complex	GO:0005515//protein binding	GO:0007044//cell-substrate junction assembly;GO:0009888//tissue development;GO:0045444//fat cell differentiation	gi|62868215|ref|NP_000219.2|/0/1
399473	5075	4	13	0.105384	0.323349	1.61744	Up	0.0415852	0.0865827	SPRED3	sprouty-related, EVH1 domain containing 3	K04703	GO:0016020//membrane	GO:0005126//cytokine receptor binding	GO:0000165//MAPK cascade	gi|110225353|ref|NP_001035987.1|/8.95888e-68/1
9132	4116	0	1	0.01	0.0306682	1.61674	Up	0.529172	0.644037	KCNQ4	potassium voltage-gated channel, KQT-like subfamily, member 4	K04929	GO:0005887//integral to plasma membrane;GO:0016323//basolateral plasma membrane;GO:0042995//cell projection;GO:0044424//intracellular part	GO:0005267//potassium channel activity	GO:0001963//synaptic transmission, dopaminergic;GO:0030001//metal ion transport;GO:0034220//ion transmembrane transport;GO:0042471//ear morphogenesis;GO:0050954//sensory perception of mechanical stimulus	gi|26638655|ref|NP_751895.1|/0/1
55755	6449	229	741	4.74781	14.5041	1.61112	Up	1.71205e-57	5.0461e-56	CDK5RAP2	CDK5 regulatory subunit associated protein 2	K10352;K10421;K11498;K12478	GO:0005813//centrosome;GO:0005819//spindle;GO:0043231//intracellular membrane-bounded organelle	GO:0015631//tubulin binding;GO:0019901//protein kinase binding;GO:0043565//sequence-specific DNA binding	GO:0007417//central nervous system development;GO:0031023//microtubule organizing center organization;GO:0031577//spindle checkpoint;GO:0050767//regulation of neurogenesis	gi|58535451|ref|NP_060719.4|/0/1
2975	7124	565	1828	10.6041	32.3904	1.61094	Up	3.78706e-139	3.18832e-137	GTF3C1	general transcription factor IIIC, polypeptide 1, alpha 220kDa	K15199	GO:0005667//transcription factor complex	GO:0003676//nucleic acid binding;GO:0030528//transcription regulator activity	GO:0006383//transcription from RNA polymerase III promoter	gi|119576148|gb|EAW55744.1|/0/1
2335	8815	8393	27143	127.305	388.687	1.61032	Up	0	0	FN1	fibronectin 1	K05717	GO:0005578//proteinaceous extracellular matrix;GO:0005615//extracellular space;GO:0031012//extracellular matrix;GO:0031091//platelet alpha granule;GO:0044459//plasma membrane part	GO:0005198//structural molecule activity;GO:0005515//protein binding;GO:0005539//glycosaminoglycan binding;GO:0008047//enzyme activator activity;GO:0019899//enzyme binding;GO:0046914//transition metal ion binding	GO:0000904//cell morphogenesis involved in differentiation;GO:0001775//cell activation;GO:0002376//immune system process;GO:0002526//acute inflammatory response;GO:0006464//cellular protein modification process;GO:0006887//exocytosis;GO:0007599//hemostasis;GO:0009611//response to wounding;GO:0031589//cell-substrate adhesion;GO:0034329//cell junction assembly;GO:0043062//extracellular structure or…	gi|62089266|dbj|BAD93077.1|/0/1
1462	12416	0	3	0.01	0.0305003	1.60882	Up	0.140011	0.246257	VCAN	versican	K06793	GO:0031012//extracellular matrix	GO:0005539//glycosaminoglycan binding;GO:0046872//metal ion binding;GO:0071813//lipoprotein particle binding	GO:0006950//response to stress;GO:0007409//axonogenesis;GO:0016477//cell migration;GO:0032501//multicellular organismal process;GO:0048513//organ development	gi|62088562|dbj|BAD92728.1|/0/1
53353	16557	0	4	0.01	0.030496	1.60862	Up	0.072019	0.139789	LRP1B	low density lipoprotein receptor-related protein 1B	K04550	GO:0005626//insoluble fraction;GO:0031224//intrinsic to membrane	GO:0004871//signal transducer activity;GO:0030169//low-density lipoprotein particle binding;GO:0046872//metal ion binding	GO:0006897//endocytosis;GO:0023052//signaling	gi|93102379|ref|NP_061027.2|/0/1
1911	5206	61	197	1.56666	4.77668	1.60831	Up	2.15496e-16	1.73507e-15	PHC1	polyhomeotic homolog 1 (Drosophila)	K11456	GO:0031981//nuclear lumen	GO:0003676//nucleic acid binding;GO:0046914//transition metal ion binding	GO:0032501//multicellular organismal process	gi|187956836|gb|AAI57851.1|/0/1
2353	2158	9	29	0.557624	1.69633	1.60505	Up	0.00195872	0.00539173	FOS	FBJ murine osteosarcoma viral oncogene homolog	K04379	GO:0005624//membrane fraction;GO:0031981//nuclear lumen;GO:0043234//protein complex	GO:0001071//nucleic acid binding transcription factor activity;GO:0003702//RNA polymerase II transcription factor activity;GO:0043565//sequence-specific DNA binding;GO:0043566//structure-specific DNA binding;GO:0046332//SMAD binding;GO:0046983//protein dimerization activity	GO:0000165//MAPK cascade;GO:0000302//response to reactive oxygen species;GO:0002224//toll-like receptor signaling pathway;GO:0002237//response to molecule of bacterial origin;GO:0006305;GO:0006357//regulation of transcription from RNA polymerase II promoter;GO:0007154//cell communication;GO:0007178//transmembrane receptor protein serine/threonine kinase signaling pathway;GO:0007631//feeding behav…	gi|4885241|ref|NP_005243.1|/2.5992e-172/1
58	1509	36	116	3.1898	9.7036	1.60505	Up	3.36608e-10	1.83652e-09	ACTA1	actin, alpha 1, skeletal muscle	K10354	GO:0000267//cell fraction;GO:0005884//actin filament;GO:0030017//sarcomere;GO:0032432//actin filament bundle	GO:0005198//structural molecule activity;GO:0008092//cytoskeletal protein binding;GO:0017111//nucleoside-triphosphatase activity;GO:0032559	GO:0003015//heart process;GO:0006941//striated muscle contraction;GO:0007015//actin filament organization;GO:0009207;GO:0009605//response to external stimulus;GO:0009725//response to hormone stimulus;GO:0010038//response to metal ion;GO:0012501//programmed cell death;GO:0030048//actin filament-based movement;GO:0030239//myofibril assembly;GO:0040007//growth;GO:0043501//skeletal muscle adaptation;…	gi|4501881|ref|NP_001091.1|/0/1
1464	8305	0	2	0.01	0.0303987	1.60401	Up	0.272194	0.417159	CSPG4	chondroitin sulfate proteoglycan 4	K08115	GO:0016021//integral to membrane;GO:0030027//lamellipodium;GO:0044459//plasma membrane part	GO:0019900//kinase binding;GO:0060089	GO:0001934//positive regulation of protein phosphorylation;GO:0007165//signal transduction;GO:0032501//multicellular organismal process;GO:0048646//anatomical structure formation involved in morphogenesis;GO:0048869//cellular developmental process	gi|47419930|ref|NP_001888.2|/0/1
5154	2809	14	45	0.666387	2.0222	1.6015	Up	0.000105849	0.00034894	PDGFA	platelet-derived growth factor alpha polypeptide	K04359	GO:0012505//endomembrane system;GO:0031091//platelet alpha granule;GO:0042995//cell projection;GO:0044421//extracellular region part;GO:0044432//endoplasmic reticulum part	GO:0019838//growth factor binding;GO:0042802//identical protein binding;GO:0043498//cell surface binding;GO:0046983//protein dimerization activity;GO:0070851//growth factor receptor binding	GO:0001934//positive regulation of protein phosphorylation;GO:0006275//regulation of DNA replication;GO:0006661//phosphatidylinositol biosynthetic process;GO:0006887//exocytosis;GO:0006935//chemotaxis;GO:0007169//transmembrane receptor protein tyrosine kinase signaling pathway;GO:0007178//transmembrane receptor protein serine/threonine kinase signaling pathway;GO:0008284//positive regulation of c…	gi|77695917|ref|NP_002598.4|/3.38198e-98/1
23024	4161	0	1	0.01	0.0303366	1.60106	Up	0.529172	0.663465	PDZRN3	PDZ domain containing ring finger 3	K15682	GO:0045202//synapse	GO:0019787//small conjugating protein ligase activity;GO:0046914//transition metal ion binding	GO:0032446//protein modification by small protein conjugation;GO:0048741//skeletal muscle fiber development	gi|5689527|dbj|BAA83047.1|/0/1
166336	8322	0	2	0.01	0.0303366	1.60106	Up	0.272194	0.418409	PRICKLE2	prickle homolog 2 (Drosophila)	K04511	GO:0005635//nuclear envelope;GO:0044459//plasma membrane part	GO:0046914//transition metal ion binding	GO:0030030//cell projection organization;GO:0035088//establishment or maintenance of apical/basal cell polarity	gi|402859683|ref|XP_003894274.1|/0/1
54978	3912	210	674	7.17745	21.7483	1.59936	Up	6.44966e-52	1.69144e-50	SLC35F6	solute carrier family 35, member F6	K11447;K00939	GO:0005764//lysosome;GO:0031224//intrinsic to membrane	-	-	gi|31542711|ref|NP_060347.2|/1.59425e-157/1
3480	11242	192	616	2.28353	6.91673	1.59882	Up	1.42246e-47	3.36007e-46	IGF1R	insulin-like growth factor 1 receptor	K05087	GO:0016021//integral to membrane;GO:0042598;GO:0042995//cell projection;GO:0044459//plasma membrane part	GO:0004714//transmembrane receptor protein tyrosine kinase activity;GO:0005102//receptor binding;GO:0005520//insulin-like growth factor binding;GO:0017046//peptide hormone binding;GO:0019900//kinase binding;GO:0032559;GO:0043169//cation binding	GO:0000910//cytokinesis;GO:0002009//morphogenesis of an epithelium;GO:0002376//immune system process;GO:0006275//regulation of DNA replication;GO:0006468//protein phosphorylation;GO:0007163//establishment or maintenance of cell polarity;GO:0007169//transmembrane receptor protein tyrosine kinase signaling pathway;GO:0007417//central nervous system development;GO:0008283//cell proliferation;GO:0010…	gi|4557665|ref|NP_000866.1|/0/1
84561	3510	5	16	0.190464	0.575409	1.59507	Up	0.0240992	0.0536384	SLC12A8	solute carrier family 12 (potassium/chloride transporters), member 8	K14428	GO:0031224//intrinsic to membrane	GO:0015291//secondary active transmembrane transporter activity	GO:0030001//metal ion transport	gi|410037409|ref|XP_516709.4|/0/1
55803	2757	5	16	0.242484	0.732567	1.59507	Up	0.0240992	0.0536311	ADAP2	ArfGAP with dual PH domains 2	K12486;K13051	GO:0016020//membrane;GO:0031967	GO:0005083//small GTPase regulator activity;GO:0005515//protein binding;GO:0008047//enzyme activator activity;GO:0035091//phosphatidylinositol binding;GO:0043178//alcohol binding;GO:0046914//transition metal ion binding	GO:0032012//regulation of ARF protein signal transduction;GO:0048513//organ development	gi|8923763|ref|NP_060874.1|/0/1
57642	4187	0	1	0.01	0.0301482	1.59207	Up	0.529172	0.664989	COL20A1	collagen, type XX, alpha 1	K08133	GO:0044421//extracellular region part	-	GO:0009987//cellular process	gi|112734845|ref|NP_065933.2|/0/1
201501	4188	0	1	0.01	0.030141	1.59173	Up	0.529172	0.654222	ZBTB7C	zinc finger and BTB domain containing 7C	K10494	GO:0044464//cell part	GO:0046914//transition metal ion binding	-	gi|403268210|ref|XP_003926171.1|/0/1
6867	7802	26	83	0.445572	1.34288	1.5916	Up	1.35816e-07	5.97933e-07	TACC1	transforming, acidic coiled-coil containing protein 1	K14281	GO:0015630//microtubule cytoskeleton;GO:0043231//intracellular membrane-bounded organelle	GO:0005515//protein binding	GO:0007010//cytoskeleton organization;GO:0007017//microtubule-based process;GO:0021543//pallium development;GO:0021846//cell proliferation in forebrain	gi|170763519|ref|NP_001116296.1|/0/1
54815	5689	241	769	5.6641	17.063	1.59095	Up	1.4766e-58	4.45612e-57	GATAD2A	GATA zinc finger domain containing 2A	K10310	GO:0000118//histone deacetylase complex;GO:0016604//nuclear body	GO:0001071//nucleic acid binding transcription factor activity;GO:0003677//DNA binding;GO:0005515//protein binding;GO:0030528//transcription regulator activity;GO:0046914//transition metal ion binding	GO:0006305;GO:0006355//regulation of transcription, DNA-dependent	gi|164519146|ref|NP_060130.3|/0/1
4627	7505	1315	4192	23.4275	70.5074	1.58957	Up	0	0	MYH9	myosin, heavy chain 9, non-muscle	K10352	GO:0005887//integral to plasma membrane;GO:0005911//cell-cell junction;GO:0015630//microtubule cytoskeleton;GO:0031252//cell leading edge;GO:0031254//trailing edge;GO:0032155;GO:0032432//actin filament bundle;GO:0032991//macromolecular complex;GO:0043231//intracellular membrane-bounded organelle;GO:0044444//cytoplasmic part;GO:0045202//synapse	GO:0003774//motor activity;GO:0003779//actin binding;GO:0032559;GO:0042623//ATPase activity, coupled;GO:0042802//identical protein binding	GO:0000768//syncytium formation by plasma membrane fusion;GO:0000902//cell morphogenesis;GO:0001767;GO:0002573//myeloid leukocyte differentiation;GO:0006810//transport;GO:0006935//chemotaxis;GO:0007051//spindle organization;GO:0007127//meiosis I;GO:0007155//cell adhesion;GO:0007166//cell surface receptor signaling pathway;GO:0009207;GO:0030030//cell projection organization;GO:0030036//actin cytos…	gi|12667788|ref|NP_002464.1|/0/1
3589	2381	17	54	0.95464	2.86285	1.58442	Up	2.41452e-05	8.55583e-05	IL11	interleukin 11	K05417	GO:0005576//extracellular region;GO:0044424//intracellular part	GO:0005126//cytokine receptor binding	GO:0001934//positive regulation of protein phosphorylation;GO:0006357//regulation of transcription from RNA polymerase II promoter;GO:0008283//cell proliferation;GO:0010740//positive regulation of intracellular protein kinase cascade;GO:0030098//lymphocyte differentiation;GO:0030099//myeloid cell differentiation;GO:0046883//regulation of hormone secretion	gi|10834994|ref|NP_000632.1|/3.49848e-47/1
57621	3105	86	273	3.70328	11.0985	1.58349	Up	1.0921e-21	1.1398e-20	ZBTB2	zinc finger and BTB domain containing 2	K10489	GO:0043231//intracellular membrane-bounded organelle	GO:0003676//nucleic acid binding;GO:0046914//transition metal ion binding	-	gi|24308241|ref|NP_065912.1|/0/1
100527963	794	1	4	0.168395	0.504417	1.58277	Up	0.246888	0.38939	PMF1-BGLAP	PMF1-BGLAP readthrough	K11546	GO:0000777//condensed chromosome kinetochore;GO:0005783//endoplasmic reticulum;GO:0031982//vesicle;GO:0043231//intracellular membrane-bounded organelle;GO:0044421//extracellular region part;GO:0044444//cytoplasmic part	GO:0003712//transcription cofactor activity;GO:0005198//structural molecule activity;GO:0030275//LRR domain binding;GO:0046872//metal ion binding	GO:0001649//osteoblast differentiation;GO:0002761//regulation of myeloid leukocyte differentiation;GO:0006351//transcription, DNA-dependent;GO:0007067//mitosis;GO:0007568//aging;GO:0009628//response to abiotic stimulus;GO:0009887//organ morphogenesis;GO:0009888//tissue development;GO:0010038//response to metal ion;GO:0014070//response to organic cyclic compound;GO:0030278//regulation of ossificat…	gi|314122171|ref|NP_001186591.1|/1.00417e-102/1
201164	2591	58	184	2.99303	8.96426	1.58258	Up	4.36518e-15	3.26186e-14	PLD6	phospholipase D family, member 6	K11447;K01539;K08857;K00939;K00591	GO:0031224//intrinsic to membrane	GO:0004620//phospholipase activity	GO:0006629//lipid metabolic process	gi|119576122|gb|EAW55718.1|/2.67791e-110/1
5293	5411	135	428	3.33585	9.98459	1.58165	Up	4.60602e-33	7.23608e-32	PIK3CD	phosphatidylinositol-4,5-bisphosphate 3-kinase, catalytic subunit delta	K00922	GO:0016020//membrane;GO:0043234//protein complex	GO:0032559;GO:0035004//phosphatidylinositol 3-kinase activity	GO:0002260//lymphocyte homeostasis;GO:0006464//cellular protein modification process;GO:0046488//phosphatidylinositol metabolic process;GO:0046649//lymphocyte activation;GO:0048017//inositol lipid-mediated signaling	gi|156564405|ref|NP_005017.3|/0/1
23139	5756	249	789	5.784	17.303	1.58088	Up	1.67948e-59	5.22198e-58	MAST2	microtubule associated serine/threonine kinase 2	K08789	GO:0016020//membrane;GO:0043232	GO:0004672//protein kinase activity;GO:0019899//enzyme binding;GO:0032559;GO:0046872//metal ion binding	GO:0003006//developmental process involved in reproduction;GO:0006464//cellular protein modification process;GO:0032655//regulation of interleukin-12 production	gi|112363080|ref|NP_055927.2|/0/1
22821	4220	0	1	0.01	0.0299124	1.58074	Up	0.529172	0.658437	RASA3	RAS p21 protein activator 3	K12380	GO:0009898//internal side of plasma membrane;GO:0044424//intracellular part	GO:0005083//small GTPase regulator activity;GO:0005262//calcium channel activity;GO:0008047//enzyme activator activity;GO:0043169//cation binding	GO:0006816//calcium ion transport;GO:0032318//regulation of Ras GTPase activity	gi|38201692|ref|NP_031394.2|/0/1
8526	7784	18	57	0.309186	0.924349	1.57996	Up	1.47878e-05	5.36866e-05	DGKE	diacylglycerol kinase, epsilon 64kDa	K00901	GO:0031224//intrinsic to membrane	GO:0016301//kinase activity;GO:0032559;GO:0043169//cation binding	GO:0001775//cell activation;GO:0006644//phospholipid metabolic process;GO:0007186//G-protein coupled receptor signaling pathway;GO:0007599//hemostasis	gi|4503313|ref|NP_003638.1|/0/1
84461	5217	66	209	1.6915	5.05696	1.57996	Up	6.66426e-17	5.49509e-16	NEURL4	neuralized homolog 4 (Drosophila)	K01931	-	GO:0005488//binding	-	gi|53829368|ref|NP_001005408.1|/0/1
6563	4226	0	1	0.01	0.0298699	1.57869	Up	0.529172	0.649818	SLC14A1	solute carrier family 14 (urea transporter), member 1 (Kidd blood group)	K08716	GO:0016021//integral to membrane	GO:0004842//ubiquitin-protein ligase activity;GO:0042887	GO:0015840//urea transport	gi|225690519|ref|NP_001139509.1|/0/1
81619	5579	371	1172	8.89135	26.5177	1.57648	Up	3.56672e-87	1.77978e-85	TSPAN14	tetraspanin 14	K10303	GO:0031224//intrinsic to membrane	-	-	gi|190341022|ref|NP_001121781.1|/1.10048e-84/1
23371	4952	78	246	2.10603	6.27073	1.57411	Up	1.54859e-19	1.46363e-18	TENC1	tensin like C1 domain containing phosphatase (tensin 2)	K00665;K01110;K08855;K09526	GO:0005924//cell-substrate adherens junction	GO:0016791//phosphatase activity;GO:0043169//cation binding	GO:0007165//signal transduction;GO:0008283//cell proliferation	gi|38787941|ref|NP_056134.2|/0/1
3423	5876	74	233	1.68384	5.00539	1.57173	Up	1.5174e-18	1.36649e-17	IDS	iduronate 2-sulfatase	K01136	GO:0000323//lytic vacuole	GO:0008484//sulfuric ester hydrolase activity;GO:0043169//cation binding	-	gi|5360208|ref|NP_006114.1|/0/1
124925	4250	0	1	0.01	0.0297013	1.57052	Up	0.529172	0.652208	SEZ6	seizure related 6 homolog (mouse)	K03993;K04012	GO:0031224//intrinsic to membrane	-	-	gi|148839346|ref|NP_001092105.1|/0/1
9704	4390	137	431	4.17259	12.393	1.57051	Up	5.82998e-33	9.14143e-32	DHX34	DEAH (Asp-Glu-Ala-His) box polypeptide 34	K12818	GO:0044464//cell part	GO:0003676//nucleic acid binding;GO:0032559;GO:0042623//ATPase activity, coupled;GO:0046914//transition metal ion binding	-	gi|38158022|ref|NP_055496.2|/0/1
2913	4260	0	1	0.01	0.0296315	1.56713	Up	0.529172	0.644419	GRM3	glutamate receptor, metabotropic 3	K04605	GO:0016021//integral to membrane;GO:0030425//dendrite;GO:0044430//cytoskeletal part	GO:0001640//adenylate cyclase inhibiting G-protein coupled glutamate receptor activity;GO:0016247//channel regulator activity	GO:0007166//cell surface receptor signaling pathway;GO:0007267//cell-cell signaling;GO:0031280;GO:0051969	gi|46358417|ref|NP_000831.2|/0/1
5591	13509	297	932	2.93957	8.70877	1.56687	Up	4.32566e-69	1.64005e-67	PRKDC	protein kinase, DNA-activated, catalytic polypeptide	K06642	GO:0031981//nuclear lumen;GO:0043234//protein complex	GO:0003676//nucleic acid binding;GO:0004674//protein serine/threonine kinase activity;GO:0005515//protein binding;GO:0032559	GO:0000726;GO:0002320//lymphoid progenitor cell differentiation;GO:0002681;GO:0003006//developmental process involved in reproduction;GO:0006468//protein phosphorylation;GO:0006915//apoptotic process;GO:0007417//central nervous system development;GO:0009952//anterior/posterior pattern specification;GO:0010212//response to ionizing radiation;GO:0010551;GO:0016447//somatic recombination of immunogl…	gi|13654237|ref|NP_008835.5|/0/1
1284	6264	29	91	0.619008	1.83381	1.56681	Up	4.76786e-08	2.18765e-07	COL4A2	collagen, type IV, alpha 2	K06237	GO:0031012//extracellular matrix	-	-	gi|116256354|ref|NP_001837.2|/0/1
284403	4746	98	307	2.76089	8.16535	1.56438	Up	8.36492e-24	9.5565e-23	WDR62	WD repeat domain 62	K03362;K11856;K14555	GO:0043231//intracellular membrane-bounded organelle	-	GO:0021543//pallium development	gi|145580610|ref|NP_775907.4|/0/1
399687	7591	207	648	3.64604	10.7756	1.56336	Up	2.05682e-48	4.9439e-47	MYO18A	myosin XVIIIA	K10362	GO:0015629//actin cytoskeleton;GO:0044444//cytoplasmic part	GO:0003676//nucleic acid binding;GO:0005515//protein binding;GO:0032559;GO:0042623//ATPase activity, coupled	GO:0043066//negative regulation of apoptotic process;GO:0044260	gi|27529702|dbj|BAA13206.2|/0/1
23367	6644	878	2745	17.6691	52.1527	1.56151	Up	7.2619e-199	9.03171e-197	LARP1	La ribonucleoprotein domain family, member 1	K11090	-	GO:0003676//nucleic acid binding	-	gi|39725634|ref|NP_056130.2|/0/1
84069	2404	8	25	0.444944	1.31271	1.56085	Up	0.00496298	0.0127487	PLEKHN1	pleckstrin homology domain containing, family N member 1	K13710	-	-	-	gi|237820624|ref|NP_001153656.1|/0/1
10985	8699	464	1448	7.13179	21.0118	1.55886	Up	1.47308e-105	9.63486e-104	GCN1L1	GCN1 general control of amino-acid synthesis 1-like 1 (yeast)	-	GO:0030529//ribonucleoprotein complex	GO:0003723//RNA binding	GO:0006412//translation	gi|20521848|dbj|BAA13209.2|/0/1
84236	5169	42	131	1.08641	3.19911	1.5581	Up	6.3128e-11	3.65048e-10	RHBDD1	rhomboid domain containing 1	K09651	GO:0031224//intrinsic to membrane	GO:0004175//endopeptidase activity	-	gi|33300639|ref|NP_115652.2|/0/1
317648	3860	43	134	1.48947	4.38209	1.55682	Up	3.91634e-11	2.30364e-10	NOP14-AS1	NOP14 antisense RNA 1	-	-	-	-	gi|397483643|ref|XP_003813008.1|/2.09487e-85/1
375316	4293	0	1	0.01	0.0294038	1.556	Up	0.529172	0.663364	RBM44	RNA binding motif protein 44	-	-	-	-	gi|207028821|ref|NP_001073973.2|/0/1
9658	8626	171	532	2.65055	7.78513	1.55443	Up	9.972e-40	1.9374e-38	ZNF516	zinc finger protein 516	K09228	GO:0043231//intracellular membrane-bounded organelle	GO:0003676//nucleic acid binding;GO:0046914//transition metal ion binding	GO:0010467//gene expression	gi|40788917|dbj|BAA13211.2|/0/1
7262	937	27	84	3.85278	11.3163	1.55443	Up	1.86041e-07	8.10143e-07	PHLDA2	pleckstrin homology-like domain, family A, member 2	K10371	GO:0044424//intracellular part	-	GO:0009653//anatomical structure morphogenesis;GO:0012501//programmed cell death	gi|4507705|ref|NP_003302.1|/1.61055e-59/1
57602	5234	181	563	4.62376	13.5781	1.55414	Up	6.18492e-42	1.28692e-40	USP36	ubiquitin specific peptidase 36	K11855	GO:0031981//nuclear lumen	GO:0070011//peptidase activity, acting on L-amino acid peptides	GO:0019941//modification-dependent protein catabolic process	gi|122114651|ref|NP_079366.3|/0/1
27043	3688	393	1222	14.2479	41.8258	1.55364	Up	6.05472e-89	3.1258e-87	PELP1	proline, glutamate and leucine rich protein 1	K01115	GO:0035097//histone methyltransferase complex	GO:0005488//binding	-	gi|397477802|ref|XP_003810258.1|/0/1
23336	7355	46	143	0.836229	2.45424	1.55331	Up	9.36178e-12	5.73051e-11	SYNM	synemin, intermediate filament protein	K10376	GO:0005626//insoluble fraction;GO:0030016//myofibril;GO:0043234//protein complex;GO:0045111//intermediate filament cytoskeleton;GO:0070161	GO:0005198//structural molecule activity;GO:0008092//cytoskeletal protein binding;GO:0032403//protein complex binding	GO:0007010//cytoskeleton organization	gi|27529710|dbj|BAA20810.2|/0/1
10110	2146	130	404	8.0996	23.7638	1.55284	Up	1.62051e-30	2.38601e-29	SGK2	serum/glucocorticoid regulated kinase 2	K13303	-	GO:0004672//protein kinase activity;GO:0016247//channel regulator activity;GO:0032559	GO:0006464//cellular protein modification process;GO:0006950//response to stress;GO:0035556//intracellular signal transduction	gi|20127541|ref|NP_057360.2|/0/1
2539	2395	1544	4798	86.1969	252.882	1.55276	Up	0	0	G6PD	glucose-6-phosphate dehydrogenase	K00036	GO:0005815//microtubule organizing center;GO:0043227//membrane-bounded organelle;GO:0044459//plasma membrane part	GO:0000166//nucleotide binding;GO:0016616//oxidoreductase activity, acting on the CH-OH group of donors, NAD or NADP as acceptor;GO:0042802//identical protein binding;GO:0048029//monosaccharide binding	GO:0006098//pentose-phosphate shunt;GO:0006790//sulfur compound metabolic process;GO:0006979//response to oxidative stress;GO:0008203//cholesterol metabolic process;GO:0010731//protein glutathionylation;GO:0019302;GO:0032501//multicellular organismal process;GO:0048469//cell maturation	gi|109389365|ref|NP_000393.4|/0/1
10999	3204	295	915	12.3106	36.0489	1.55005	Up	7.8531e-67	2.87137e-65	SLC27A4	solute carrier family 27 (fatty acid transporter), member 4	K08745	GO:0005903//brush border;GO:0031224//intrinsic to membrane;GO:0043231//intracellular membrane-bounded organelle	GO:0005319//lipid transporter activity;GO:0005488//binding;GO:0015645//fatty acid ligase activity	GO:0000038//very long-chain fatty acid metabolic process;GO:0008544//epidermis development;GO:0015908//fatty acid transport;GO:0031667//response to nutrient levels	gi|40807357|ref|NP_005085.2|/0/1
790	7108	207	642	3.89379	11.4012	1.54994	Up	2.10728e-47	4.96345e-46	CAD	carbamoyl-phosphate synthetase 2, aspartate transcarbamylase, and dihydroorotase	K11540	GO:0034399//nuclear periphery;GO:0044444//cytoplasmic part	GO:0004086;GO:0005515//protein binding;GO:0016301//kinase activity;GO:0016597//amino acid binding;GO:0016743//carboxyl- or carbamoyltransferase activity;GO:0016812//hydrolase activity, acting on carbon-nitrogen (but not peptide) bonds, in cyclic amides;GO:0032559;GO:0043169//cation binding	GO:0006213//pyrimidine nucleoside metabolic process;GO:0006220//pyrimidine nucleotide metabolic process;GO:0006468//protein phosphorylation;GO:0009064//glutamine family amino acid metabolic process;GO:0019856//pyrimidine nucleobase biosynthetic process	gi|18105007|ref|NP_004332.2|/0/1
55747	4328	0	1	0.01	0.029166	1.54429	Up	0.529172	0.665804	FAM21B	family with sequence similarity 21, member B	-	GO:0005769//early endosome;GO:0043234//protein complex	-	GO:0016197//endosomal transport	gi|154090959|ref|NP_060702.1|/0/1
5138	4329	0	1	0.01	0.0291593	1.54395	Up	0.529172	0.644372	PDE2A	phosphodiesterase 2A, cGMP-stimulated	K01120	GO:0044444//cytoplasmic part	GO:0004114//3',5'-cyclic-nucleotide phosphodiesterase activity;GO:0019002//GMP binding;GO:0043169//cation binding	GO:0001775//cell activation;GO:0007599//hemostasis;GO:0009169;GO:0023052//signaling;GO:0046058//cAMP metabolic process	gi|4505657|ref|NP_002590.1|/0/1
9841	5597	34	105	0.81222	2.36809	1.54378	Up	6.38298e-09	3.14967e-08	ZBTB24	zinc finger and BTB domain containing 24	K10503	GO:0043231//intracellular membrane-bounded organelle	GO:0003676//nucleic acid binding;GO:0046914//transition metal ion binding	-	gi|402868625|ref|XP_003898396.1|/0/1
7455	8689	12	37	0.184655	0.537522	1.54149	Up	0.000648074	0.00191736	ZAN	zonadhesin	K13908	GO:0016020//membrane	-	GO:0007155//cell adhesion;GO:0035036//sperm-egg recognition	gi|27881494|ref|NP_775082.1|/0/1
5325	3425	12	37	0.468458	1.36366	1.54149	Up	0.000648074	0.00191701	PLAGL1	pleiomorphic adenoma gene-like 1	K09228;K10503	GO:0043231//intracellular membrane-bounded organelle	GO:0003676//nucleic acid binding;GO:0046914//transition metal ion binding	GO:0006357//regulation of transcription from RNA polymerase II promoter;GO:0012502//induction of programmed cell death;GO:0022402//cell cycle process	gi|27894293|ref|NP_006709.2|/0/1
284	4338	0	1	0.01	0.0290988	1.54096	Up	0.529172	0.656546	ANGPT1	angiopoietin 1	K05465	GO:0042995//cell projection;GO:0044421//extracellular region part;GO:0044425//membrane part	GO:0005126//cytokine receptor binding	GO:0001525//angiogenesis;GO:0001934//positive regulation of protein phosphorylation;GO:0001935//endothelial cell proliferation;GO:0002090//regulation of receptor internalization;GO:0006024//glycosaminoglycan biosynthetic process;GO:0006935//chemotaxis;GO:0006950//response to stress;GO:0007169//transmembrane receptor protein tyrosine kinase signaling pathway;GO:0007599//hemostasis;GO:0009887//orga…	gi|14133267|dbj|BAA02793.2|/0/1
8568	1820	162	499	11.9013	34.6093	1.54004	Up	6.95744e-37	1.23348e-35	RRP1	ribosomal RNA processing 1 homolog (S. cerevisiae)	K14849	GO:0030684//preribosome;GO:0031981//nuclear lumen	-	GO:0042254//ribosome biogenesis	gi|4503247|ref|NP_003674.1|/0/1
2033	8761	172	529	2.62497	7.62195	1.53786	Up	6.33076e-39	1.20014e-37	EP300	E1A binding protein p300	K04498	GO:0005815//microtubule organizing center;GO:0031981//nuclear lumen;GO:0043234//protein complex	GO:0003712//transcription cofactor activity;GO:0004468//lysine N-acetyltransferase activity;GO:0008134//transcription factor binding;GO:0019901//protein kinase binding;GO:0030528//transcription regulator activity;GO:0035258//steroid hormone receptor binding;GO:0043565//sequence-specific DNA binding;GO:0046914//transition metal ion binding	GO:0000060//protein import into nucleus, translocation;GO:0001932//regulation of protein phosphorylation;GO:0006357//regulation of transcription from RNA polymerase II promoter;GO:0006412//translation;GO:0006474//N-terminal protein amino acid acetylation;GO:0007243//intracellular protein kinase cascade;GO:0008630//intrinsic apoptotic signaling pathway in response to DNA damage;GO:0009101//glycopr…	gi|50345997|ref|NP_001420.2|/0/1
57670	12427	44	135	0.473409	1.3713	1.53438	Up	5.30852e-11	3.08495e-10	KIAA1549	KIAA1549	K11447;K00939;K15259	GO:0031224//intrinsic to membrane	-	-	gi|257467654|ref|NP_001158137.1|/0/1
26033	8732	0	2	0.01	0.0289121	1.53168	Up	0.272194	0.414913	ATRNL1	attractin-like 1	K09608;K06243;K09434	GO:0031224//intrinsic to membrane	GO:0030246//carbohydrate binding	GO:0007166//cell surface receptor signaling pathway	gi|46410931|ref|NP_997186.1|/0/1
100507156	4374	0	1	0.01	0.0288593	1.52903	Up	0.529172	0.66443	LOC100507156	uncharacterized LOC100507156	K11447;K00280	-	-	-	gi|34531772|dbj|BAC86222.1|/3.02733e-29/1
79616	3274	18	55	0.735096	2.12055	1.52843	Up	3.29168e-05	0.000115051	CCNJL	cyclin J-like	-	GO:0043231//intracellular membrane-bounded organelle	-	-	gi|94680985|ref|NP_078841.3|/0/1
54893	4969	117	357	3.14823	9.06908	1.52641	Up	1.61922e-26	2.0559e-25	MTMR10	myotubularin related protein 10	K01112;K01108	-	GO:0042578//phosphoric ester hydrolase activity	-	gi|124028527|ref|NP_060232.2|/0/1
3656	3469	111	338	4.27828	12.2992	1.52346	Up	4.02216e-25	4.82689e-24	IRAK2	interleukin-1 receptor-associated kinase 2	K04731	GO:0031090//organelle membrane;GO:0044444//cytoplasmic part	GO:0004702//receptor signaling protein serine/threonine kinase activity;GO:0032559;GO:0042802//identical protein binding;GO:0046983//protein dimerization activity	GO:0000165//MAPK cascade;GO:0002224//toll-like receptor signaling pathway;GO:0006464//cellular protein modification process;GO:0009966//regulation of signal transduction;GO:0019221//cytokine-mediated signaling pathway;GO:0043433//negative regulation of sequence-specific DNA binding transcription factor activity;GO:0051091//positive regulation of sequence-specific DNA binding transcription factor …	gi|58530886|ref|NP_001561.3|/0/1
4097	5083	327	991	8.60157	24.6103	1.51659	Up	5.1371e-70	1.95222e-68	MAFG	v-maf musculoaponeurotic fibrosarcoma oncogene homolog G (avian)	K09037	GO:0031981//nuclear lumen	GO:0001071//nucleic acid binding transcription factor activity;GO:0003677//DNA binding;GO:0046983//protein dimerization activity	GO:0006355//regulation of transcription, DNA-dependent;GO:0006885//regulation of pH;GO:0007599//hemostasis;GO:0007610//behavior;GO:0008283//cell proliferation;GO:0043009//chordate embryonic development;GO:0045595//regulation of cell differentiation	gi|4505073|ref|NP_002350.1|/9.7743e-54/1
4355	4412	0	1	0.01	0.0286107	1.51655	Up	0.529172	0.648025	MPP2	membrane protein, palmitoylated 2 (MAGUK p55 subfamily member 2)	K06103	GO:0005626//insoluble fraction;GO:0016021//integral to membrane	GO:0019904//protein domain specific binding	GO:0023052//signaling	gi|221041054|dbj|BAH12204.1|/0/1
79183	6236	99	300	2.12265	6.07266	1.51646	Up	2.49136e-22	2.68201e-21	TTPAL	tocopherol (alpha) transfer protein-like	K00939	GO:0044464//cell part	-	GO:0051234//establishment of localization	gi|85861243|ref|NP_001034288.1|/0/1
23215	10394	423	1278	5.44136	15.5207	1.51216	Up	2.1697e-89	1.13439e-87	PRRC2C	proline-rich coiled-coil 2C	-	-	-	-	gi|28629137|gb|AAO49478.1|/0/1
285643	4426	0	1	0.01	0.0285202	1.51198	Up	0.529172	0.65605	KIF4B	kinesin family member 4B	K10395	GO:0005819//spindle;GO:0034399//nuclear periphery;GO:0044444//cytoplasmic part	GO:0003676//nucleic acid binding;GO:0003774//motor activity;GO:0032559	GO:0006935//chemotaxis;GO:0007599//hemostasis;GO:0008088//axon cargo transport;GO:0071842	gi|150010604|ref|NP_001092763.1|/0/1
50628	3757	148	446	5.26709	14.985	1.50844	Up	3.40128e-32	5.23325e-31	GEMIN4	gem (nuclear organelle) associated protein 4	K13132	GO:0016604//nuclear body;GO:0030529//ribonucleoprotein complex;GO:0044444//cytoplasmic part	GO:0005488//binding	GO:0000398//mRNA splicing, via spliceosome;GO:0042254//ribosome biogenesis	gi|122939157|ref|NP_056536.2|/0/1
55252	7174	85	256	1.58419	4.50446	1.50761	Up	3.99884e-19	3.70689e-18	ASXL2	additional sex combs like 2 (Drosophila)	K11471	-	-	-	gi|58257705|dbj|BAB21776.2|/0/1
150572	4441	0	1	0.01	0.0284239	1.5071	Up	0.529172	0.652111	SMYD1	SET and MYND domain containing 1	K11426	GO:0043231//intracellular membrane-bounded organelle	GO:0003676//nucleic acid binding;GO:0003712//transcription cofactor activity;GO:0046914//transition metal ion binding	GO:0006355//regulation of transcription, DNA-dependent;GO:0016568//chromatin modification;GO:0048513//organ development	gi|38093643|ref|NP_938015.1|/0/1
1969	3970	356	1070	11.9897	34.0218	1.50466	Up	1.333e-74	5.33753e-73	EPHA2	EPH receptor A2	K05103	GO:0016021//integral to membrane;GO:0031252//cell leading edge	GO:0004714//transmembrane receptor protein tyrosine kinase activity;GO:0032559	GO:0001707//mesoderm formation;GO:0001944//vasculature development;GO:0006464//cellular protein modification process;GO:0006935//chemotaxis;GO:0007169//transmembrane receptor protein tyrosine kinase signaling pathway;GO:0007399//nervous system development;GO:0010594//regulation of endothelial cell migration;GO:0012501//programmed cell death;GO:0022603//regulation of anatomical structure morphogen…	gi|32967311|ref|NP_004422.2|/0/1
5361	9071	312	937	4.59885	13.0391	1.5035	Up	1.77224e-65	6.23015e-64	PLXNA1	plexin A1	K06820	GO:0005626//insoluble fraction;GO:0031224//intrinsic to membrane	GO:0004888//transmembrane signaling receptor activity;GO:0005488//binding	GO:0006935//chemotaxis;GO:0023052//signaling;GO:0060600	gi|262118282|ref|NP_115618.3|/0/1
387104	11818	1	3	0.0113137	0.0320436	1.50196	Up	0.411982	0.572354	SOGA3	SOGA family member 3	K10352;K11447;K01539;K00939	GO:0016020//membrane	GO:0005488//binding	-	gi|59806363|ref|NP_055517.3|/0/1
57538	10936	1	3	0.0122262	0.0346279	1.50196	Up	0.411982	0.570857	ALPK3	alpha-kinase 3	K08868	GO:0043231//intracellular membrane-bounded organelle	GO:0004672//protein kinase activity;GO:0032559	GO:0006464//cellular protein modification process;GO:0048513//organ development	gi|115511036|ref|NP_065829.3|/0/1
127943	1794	5	15	0.372647	1.05544	1.50196	Up	0.0369194	0.0782072	FCRLB	Fc receptor-like B	K06498	GO:0043231//intracellular membrane-bounded organelle	-	-	gi|50878302|ref|NP_001002901.1|/0/1
251	2499	2	6	0.107007	0.303074	1.50196	Up	0.209656	0.344917	ALPPL2	alkaline phosphatase, placental-like 2	K01077	GO:0031224//intrinsic to membrane	GO:0016791//phosphatase activity;GO:0043169//cation binding	GO:0006796//phosphate-containing compound metabolic process	gi|157266296|ref|NP_112603.2|/0/1
729627	2307	1	3	0.0579565	0.164149	1.50196	Up	0.411982	0.571822	PRR23A	proline rich 23A	K09228;K11447;K01539;K00939	-	-	-	gi|197927236|ref|NP_001128131.1|/6.89058e-70/1
5080	6969	2	6	0.0383716	0.108679	1.50196	Up	0.209656	0.344778	PAX6	paired box 6	K08031	GO:0000785//chromatin;GO:0031981//nuclear lumen;GO:0043234//protein complex	GO:0000977//RNA polymerase II regulatory region sequence-specific DNA binding;GO:0003700//sequence-specific DNA binding transcription factor activity;GO:0019787//small conjugating protein ligase activity;GO:0030528//transcription regulator activity;GO:0043566//structure-specific DNA binding;GO:0046332//SMAD binding	GO:0001708//cell fate specification;GO:0001754//eye photoreceptor cell differentiation;GO:0003310//pancreatic A cell differentiation;GO:0006935//chemotaxis;GO:0006950//response to stress;GO:0007166//cell surface receptor signaling pathway;GO:0007405//neuroblast proliferation;GO:0007431//salivary gland development;GO:0008285//negative regulation of cell proliferation;GO:0009798//axis specification…	gi|119588642|gb|EAW68236.1|/0/1
100874123	2170	7	21	0.431309	1.22158	1.50196	Up	0.0126404	0.0299752	ZNRF3-AS1	ZNRF3 antisense RNA 1	K11447;K00939;K00591	GO:0043231//intracellular membrane-bounded organelle;GO:0044427//chromosomal part	GO:0005515//protein binding;GO:0043565//sequence-specific DNA binding	GO:0000087//M phase of mitotic cell cycle;GO:0006351//transcription, DNA-dependent;GO:0010741//negative regulation of intracellular protein kinase cascade;GO:0032501//multicellular organismal process;GO:0043388//positive regulation of DNA binding;GO:0051276//chromosome organization	gi|16553789|dbj|BAB71591.1|/6.27618e-33/1
8214	1245	1	3	0.107394	0.30417	1.50196	Up	0.411982	0.574152	DGCR6	DiGeorge syndrome critical region gene 6	-	GO:0031012//extracellular matrix;GO:0043231//intracellular membrane-bounded organelle	-	GO:0009653//anatomical structure morphogenesis;GO:0009987//cellular process	gi|15208654|ref|NP_005666.2|/2.22072e-100/1
200879	2478	1	3	0.0539571	0.152821	1.50196	Up	0.411982	0.574103	LIPH	lipase, member H	K01066;K13618	GO:0044464//cell part	GO:0003824//catalytic activity	GO:0006629//lipid metabolic process	gi|21245106|ref|NP_640341.1|/0/1
285848	2478	1	3	0.0539571	0.152821	1.50196	Up	0.411982	0.574054	PNPLA1	patatin-like phospholipase domain containing 1	K13534	-	GO:0003824//catalytic activity	GO:0006629//lipid metabolic process	gi|238776840|ref|NP_001139189.2|/0/1
10690	12815	1	3	0.0104335	0.0295506	1.50196	Up	0.411982	0.573568	FUT9	fucosyltransferase 9 (alpha (1,3) fucosyltransferase)	K03663	GO:0000139//Golgi membrane;GO:0031224//intrinsic to membrane	GO:0008417//fucosyltransferase activity	GO:0006464//cellular protein modification process;GO:0019317;GO:0048731	gi|57113849|ref|NP_001008978.1|/0/1
645367	2484	2	6	0.107654	0.304904	1.50196	Up	0.209656	0.344986	GGT8P	gamma-glutamyltransferase 8 pseudogene	K00681	GO:0016021//integral to membrane;GO:0044421//extracellular region part	GO:0016746//transferase activity, transferring acyl groups	GO:0002237//response to molecule of bacterial origin;GO:0006518//peptide metabolic process;GO:0006979//response to oxidative stress;GO:0032502//developmental process;GO:0034097//response to cytokine stimulus;GO:0043627//response to estrogen stimulus	gi|410041450|ref|XP_003951000.1|/8.99505e-31/1
400668	1073	1	3	0.124609	0.352927	1.50196	Up	0.411982	0.57279	PRSS57	protease, serine, 57	K01334;K08649	-	GO:0004175//endopeptidase activity	GO:0019538//protein metabolic process	gi|47551347|ref|NP_999875.1|/7.16507e-134/1
284071	4688	2	6	0.0570417	0.161558	1.50196	Up	0.209656	0.344847	C17orf104	chromosome 17 open reading frame 104	-	-	-	-	gi|274315853|ref|NP_001138552.2|/0/1
100302165	103	1	3	1.29811	3.67661	1.50196	Up	0.411982	0.571146	MIR1273A	microRNA 1273a	K00773;K12734;K09131;K07994;K00591	-	-	-	gi|390467131|ref|XP_003733713.1|/2.58534e-09/1
124460	3304	1	3	0.0404678	0.114616	1.50196	Up	0.411982	0.573811	SNX20	sorting nexin 20	K11447;K08857;K00939	GO:0031090//organelle membrane;GO:0043231//intracellular membrane-bounded organelle	GO:0005543//phospholipid binding	GO:0006810//transport;GO:0009987//cellular process	gi|33504571|ref|NP_878274.1|/4.27674e-147/1
7288	1791	1	3	0.0746542	0.211441	1.50196	Up	0.411982	0.571242	TULP2	tubby like protein 2	K09448	GO:0044424//intracellular part	-	GO:0050953//sensory perception of light stimulus	gi|238859545|ref|NP_003314.2|/0/1
5172	4930	1	3	0.0271208	0.0768136	1.50196	Up	0.411982	0.572451	SLC26A4	solute carrier family 26, member 4	K14702	GO:0031224//intrinsic to membrane;GO:0044459//plasma membrane part	GO:0015103//inorganic anion transmembrane transporter activity;GO:0015301//anion:anion antiporter activity	GO:0008104//protein localization;GO:0015698//inorganic anion transport;GO:0050954//sensory perception of mechanical stimulus;GO:0055067	gi|4505697|ref|NP_000432.1|/0/1
440970	7319	1	3	0.0182683	0.0517408	1.50196	Up	0.411982	0.571435	LINC00971	uncharacterized LOC440970	K11447;K01539;K00939;K00591	-	-	-	gi|119589283|gb|EAW68877.1|/9.16943e-93/1
4674	2590	1	3	0.0516238	0.146213	1.50196	Up	0.411982	0.571291	NAP1L2	nucleosome assembly protein 1-like 2	K11280	GO:0043231//intracellular membrane-bounded organelle;GO:0043234//protein complex	-	-	gi|11415048|ref|NP_068798.1|/0/1
132625	2646	1	3	0.0505313	0.143118	1.50196	Up	0.411982	0.571098	ZFP42	ZFP42 zinc finger protein	K11516	GO:0043231//intracellular membrane-bounded organelle	GO:0001071//nucleic acid binding transcription factor activity;GO:0003676//nucleic acid binding;GO:0046914//transition metal ion binding	GO:0008406//gonad development;GO:0010467//gene expression;GO:0022403	gi|89179323|ref|NP_777560.2|/4.45742e-169/1
285782	3255	4	12	0.164308	0.465366	1.50196	Up	0.0642722	0.126715	CAGE1	cancer antigen 1	K10352;K12478	-	-	-	gi|282394045|ref|NP_001164164.1|/0/1
6530	3887	2	6	0.0687964	0.19485	1.50196	Up	0.209656	0.344606	SLC6A2	solute carrier family 6 (neurotransmitter transporter, noradrenalin), member 2	K05035	GO:0005626//insoluble fraction;GO:0016021//integral to membrane	GO:0005275//amine transmembrane transporter activity;GO:0005328//neurotransmitter:sodium symporter activity;GO:0008504//monoamine transmembrane transporter activity	GO:0007267//cell-cell signaling;GO:0015837//amine transport;GO:0033555//multicellular organismal response to stress;GO:0051937	gi|4557046|ref|NP_001034.1|/0/1
222161	2760	5	15	0.242221	0.686035	1.50196	Up	0.0369194	0.0782274	DKFZP586I1420	uncharacterized protein DKFZp586I1420	K03066	GO:0031981//nuclear lumen;GO:0043234//protein complex	GO:0000989//transcription factor binding transcription factor activity;GO:0001664//G-protein coupled receptor binding;GO:0017111//nucleoside-triphosphatase activity	GO:0006355//regulation of transcription, DNA-dependent;GO:0006520//cellular amino acid metabolic process;GO:0006915//apoptotic process;GO:0007050//cell cycle arrest;GO:0009207;GO:0030330//DNA damage response, signal transduction by p53 class mediator;GO:0043161//proteasomal ubiquitin-dependent protein catabolic process;GO:0051320//S phase;GO:0051439//regulation of ubiquitin-protein ligase activit…	gi|410058735|ref|XP_003951025.1|/1.01992e-101/1
83394	7161	2	6	0.0373428	0.105765	1.50196	Up	0.209656	0.345124	PITPNM3	PITPNM family member 3	K13619	GO:0031224//intrinsic to membrane	GO:0005102//receptor binding;GO:0005548//phospholipid transporter activity;GO:0046872//metal ion binding	GO:0006650//glycerophospholipid metabolic process;GO:0050953//sensory perception of light stimulus	gi|260166647|ref|NP_001159438.1|/0/1
57586	5388	1	3	0.0248155	0.0702842	1.50196	Up	0.411982	0.571629	SYT13	synaptotagmin XIII	K15290	GO:0016021//integral to membrane;GO:0016023//cytoplasmic membrane-bounded vesicle	-	GO:0006810//transport	gi|297268050|ref|XP_001104396.2|/0/1
[truncated: 15,220 more rows]
