# Supplementary material for: 2,4,6-Trinitrotoluene Induces Apoptosis via ROS-Regulated Mitochondrial Dysfunction and Endoplasmic Reticulum Stress in HepG2 and Hep3B Cells
Source: Sci Rep. 2017 Aug 15;7:8148. doi: 10.1038/s41598-017-08308-z (PMC5557873; doi:10.1038/s41598-017-08308-z)
Supplement: Supplementary file 3 — Supplemental Table 2 [file 41598_2017_8308_MOESM3_ESM.xls]

## Sheet: Supplemental Table 3 (80μM)
GeneID	Gene_length	DMSO-Expression	TNT_80uM-Expression	DMSO-RPKM	TNT_80uM-RPKM	log2 Ratio(TNT_80uM/DMSO)	Up-Down-Regulation(TNT_80uM/DMSO)	P-value	FDR	Symbol	Description	KEGG Orthology	GO Component	GO Function	GO Process	Blast nr
7141	415	0	34	0.01	9.98782	9.96403	Up	2.82298e-10	7.66498e-10	TNP1	transition protein 1 (during histone to protamine replacement)	-	GO:0000785//chromatin;GO:0043073//germ cell nucleus	GO:0003676//nucleic acid binding	GO:0006281//DNA repair;GO:0006355//regulation of transcription, DNA-dependent;GO:0006997//nucleus organization;GO:0007281//germ cell development;GO:0016458//gene silencing;GO:0043486//histone exchange;GO:0048232//male gamete generation;GO:0048870//cell motility	gi|67970341|dbj|BAE01513.1|/1.09541e-23/1
100616150	76	0	4	0.01	6.41632	9.3256	Up	0.0783142	0.12019	MIR4720	microRNA 4720	-	-	-	-	-
693232	96	0	4	0.01	5.07959	8.98857	Up	0.0783142	0.119927	MIR647	microRNA 647	-	-	-	-	-
85390	87	0	3	0.01	4.2038	8.71555	Up	0.14972	0.216114	SNORD14D	small nucleolar RNA, C/D box 14D	-	-	-	-	-
100302283	88	0	3	0.01	4.15603	8.69906	Up	0.14972	0.215873	MIR1227	microRNA 1227	-	-	-	-	-
51083	778	0	24	0.01	3.76072	8.55487	Up	1.84113e-07	4.42667e-07	GAL	galanin/GMAP prepropeptide	K05244	GO:0043231//intracellular membrane-bounded organelle;GO:0044444//cytoplasmic part	GO:0005179//hormone activity	GO:0006936//muscle contraction;GO:0006950//response to stress;GO:0007186//G-protein coupled receptor signaling pathway;GO:0008285//negative regulation of cell proliferation;GO:0009725//response to hormone stimulus;GO:0030072//peptide hormone secretion;GO:0048731	gi|119595122|gb|EAW74716.1|/2.50826e-46/1
677812	140	0	4	0.01	3.48315	8.44425	Up	0.0783142	0.119687	SNORA29	small nucleolar RNA, H/ACA box 29	-	-	-	-	-
100616259	76	0	2	0.01	3.20816	8.3256	Up	0.28623	0.38047	MIR378I	microRNA 378i	-	-	-	-	-
692085	78	0	2	0.01	3.1259	8.28813	Up	0.28623	0.375596	SNORD45C	small nucleolar RNA, C/D box 45C	-	-	-	-	-
100130827	1270	0	31	0.01	2.97576	8.21711	Up	1.97252e-09	5.18078e-09	SBK3	putative uncharacterized serine/threonine-protein kinase SgK110-like	K08858	-	GO:0000166//nucleotide binding	-	gi|315259113|ref|NP_001186753.1|/3.0554e-145/1
442898	83	0	2	0.01	2.93759	8.19849	Up	0.28623	0.375244	MIR324	microRNA 324	-	-	-	-	-
692058	84	0	2	0.01	2.90262	8.18121	Up	0.28623	0.379479	SNORD11	small nucleolar RNA, C/D box 11	-	-	-	-	-
619499	126	0	3	0.01	2.90262	8.18121	Up	0.14972	0.214602	SNORA27	small nucleolar RNA, H/ACA box 27	-	-	-	-	-
677807	134	0	3	0.01	2.72933	8.0924	Up	0.14972	0.216375	SNORA22	small nucleolar RNA, H/ACA box 22	-	-	-	-	-
677801	134	0	3	0.01	2.72933	8.0924	Up	0.14972	0.214841	SNORA14A	small nucleolar RNA, H/ACA box 14A	-	-	-	-	-
3098	3979	0	84	0.01	2.57362	8.00766	Up	2.3923e-24	9.82117e-24	HK1	hexokinase 1	K00844	GO:0031966//mitochondrial membrane;GO:0031981//nuclear lumen	GO:0004396//hexokinase activity;GO:0032559	GO:0006007//glucose catabolic process;GO:0006796//phosphate-containing compound metabolic process;GO:0008645//hexose transport	gi|62088632|dbj|BAD92763.1|/0/1
390667	1422	0	28	0.01	2.40048	7.90718	Up	1.37827e-08	3.48488e-08	PTX4	pentraxin 4, long	K11453	-	GO:0043169//cation binding	-	gi|61966763|ref|NP_001013680.1|/0/1
400745	3834	3	680	0.104621	21.622	7.69119	Up	2.53778e-185	7.04664e-184	SH2D5	SH2 domain containing 5	K10394	-	-	-	gi|395731036|ref|XP_002811393.2|/0/1
767846	1913	0	31	0.01	1.97554	7.62611	Up	1.97252e-09	5.17997e-09	PFN1P2	profilin 1 pseudogene 2	K05759	GO:0005624//membrane fraction;GO:0005856//cytoskeleton;GO:0043231//intracellular membrane-bounded organelle;GO:0044444//cytoplasmic part	GO:0008092//cytoskeletal protein binding;GO:0017016//Ras GTPase binding;GO:0035091//phosphatidylinositol binding	GO:0001775//cell activation;GO:0006357//regulation of transcription from RNA polymerase II promoter;GO:0006887//exocytosis;GO:0007599//hemostasis;GO:0010604;GO:0014020;GO:0030832//regulation of actin filament length;GO:0032233//positive regulation of actin filament bundle assembly;GO:0045935;GO:0070848//response to growth factor stimulus	gi|444722983|gb|ELW63655.1|/3.96254e-52/1
2151	3446	0	52	0.01	1.83962	7.52326	Up	2.42564e-15	7.83019e-15	F2RL2	coagulation factor II (thrombin) receptor-like 2	K04235	GO:0016021//integral to membrane;GO:0044459//plasma membrane part	GO:0004629//phospholipase C activity;GO:0008528//G-protein coupled peptide receptor activity	GO:0001775//cell activation;GO:0006950//response to stress;GO:0007186//G-protein coupled receptor signaling pathway;GO:0007599//hemostasis	gi|4758326|ref|NP_004092.1|/0/1
692225	137	0	2	0.01	1.77971	7.4755	Up	0.28623	0.375303	SNORD94	small nucleolar RNA, C/D box 94	-	-	-	-	-
677839	138	0	2	0.01	1.76681	7.46501	Up	0.28623	0.379389	SNORA71C	small nucleolar RNA, H/ACA box 71C	-	-	-	-	-
677797	139	0	2	0.01	1.7541	7.45459	Up	0.28623	0.375127	SNORA7B	small nucleolar RNA, H/ACA box 7B	K02912	-	-	-	-
4314	1828	6	1108	0.438859	73.893	7.39554	Up	4.78928e-299	2.3945e-297	MMP3	matrix metallopeptidase 3 (stromelysin 1, progelatinase)	K01394	GO:0031012//extracellular matrix;GO:0032991//macromolecular complex;GO:0043005//neuron projection;GO:0043231//intracellular membrane-bounded organelle	GO:0004175//endopeptidase activity;GO:0005515//protein binding;GO:0046914//transition metal ion binding	GO:0001101//response to acid;GO:0002237//response to molecule of bacterial origin;GO:0009611//response to wounding;GO:0019538//protein metabolic process;GO:0022414//reproductive process;GO:0031668//cellular response to extracellular stimulus;GO:0032963//collagen metabolic process;GO:0034097//response to cytokine stimulus;GO:0043627//response to estrogen stimulus	gi|4505217|ref|NP_002413.1|/0/1
114599	146	0	2	0.01	1.67	7.38371	Up	0.28623	0.374659	SNORD15B	small nucleolar RNA, C/D box 15B	-	-	-	-	-
1517	1105	0	15	0.01	1.65489	7.37059	Up	6.28094e-05	0.000130975	CTSLP2	cathepsin L1 pseudogene 2	K01365	GO:0000323//lytic vacuole	GO:0004175//endopeptidase activity;GO:0005488//binding	GO:0019538//protein metabolic process	gi|332260024|ref|XP_003279085.1|/1.00499e-53/1
692213	75	0	1	0.01	1.62547	7.34471	Up	0.54721	0.634978	SNORD110	small nucleolar RNA, C/D box 110	-	-	-	-	-
693216	75	0	1	0.01	1.62547	7.34471	Up	0.54721	0.627137	MIR631	microRNA 631	-	-	-	-	-
9300	75	0	1	0.01	1.62547	7.34471	Up	0.54721	0.613084	SNORD28	small nucleolar RNA, C/D box 28	-	-	-	-	-
100616467	78	0	1	0.01	1.56295	7.28813	Up	0.54721	0.626966	MIR4767	microRNA 4767	-	-	-	-	-
100616479	79	0	1	0.01	1.54317	7.26975	Up	0.54721	0.635373	MIR4635	microRNA 4635	-	-	-	-	-
692212	80	0	1	0.01	1.52388	7.2516	Up	0.54721	0.638773	SNORD99	small nucleolar RNA, C/D box 99	-	-	-	-	-
677850	80	0	1	0.01	1.52388	7.2516	Up	0.54721	0.637842	SNORD1C	small nucleolar RNA, C/D box 1C	-	-	-	-	-
100847032	81	0	1	0.01	1.50506	7.23368	Up	0.54721	0.638374	MIR5707	microRNA 5707	-	-	-	-	-
100616117	83	0	1	0.01	1.4688	7.19849	Up	0.54721	0.622213	MIR4653	microRNA 4653	-	-	-	-	-
100847016	85	0	1	0.01	1.43424	7.16414	Up	0.54721	0.619404	MIR5695	microRNA 5695	-	-	-	-	-
677849	86	0	1	0.01	1.41756	7.14727	Up	0.54721	0.638906	SNORD1B	small nucleolar RNA, C/D box 1B	-	-	-	-	-
692208	86	0	1	0.01	1.41756	7.14727	Up	0.54721	0.625601	SNORD91B	small nucleolar RNA, C/D box 91B	-	-	-	-	-
100616384	88	0	1	0.01	1.38534	7.1141	Up	0.54721	0.63419	MIR548AC	microRNA 548ac	-	-	-	-	-
85389	88	0	1	0.01	1.38534	7.1141	Up	0.54721	0.630104	SNORD14C	small nucleolar RNA, C/D box 14C	-	-	-	-	-
692110	88	0	1	0.01	1.38534	7.1141	Up	0.54721	0.612186	SNORD70	small nucleolar RNA, C/D box 70	-	-	-	-	-
402569	1689	0	19	0.01	1.3714	7.0995	Up	4.7019e-06	1.05218e-05	KPNA7	karyopherin alpha 7 (importin alpha 8)	K15043	GO:0005635//nuclear envelope	GO:0022892	GO:0006605//protein targeting	gi|224589129|ref|NP_001139187.1|/0/1
100124516	90	0	1	0.01	1.35456	7.08168	Up	0.54721	0.61629	SNORD58C	small nucleolar RNA, C/D box 58C	-	-	-	-	-
85388	91	0	1	0.01	1.33967	7.06574	Up	0.54721	0.614888	SNORD14B	small nucleolar RNA, C/D box 14B	-	-	-	-	-
100113381	93	0	1	0.01	1.31086	7.03437	Up	0.54721	0.627437	SNORD19B	small nucleolar RNA, C/D box 19B	-	-	-	-	-
116938	93	0	1	0.01	1.31086	7.03437	Up	0.54721	0.612675	SNORD83B	small nucleolar RNA, C/D box 83B	-	-	-	-	-
100033435	94	0	1	0.01	1.29692	7.01894	Up	0.54721	0.62671	SNORD116-24	small nucleolar RNA, C/D box 116-24	-	-	-	-	-
100033432	94	0	1	0.01	1.29692	7.01894	Up	0.54721	0.618696	SNORD116-21	small nucleolar RNA, C/D box 116-21	-	-	-	-	-
100500849	94	0	1	0.01	1.29692	7.01894	Up	0.54721	0.6119	MIR3916	microRNA 3916	-	-	-	-	-
100113378	96	0	1	0.01	1.2699	6.98857	Up	0.54721	0.627694	SNORD119	small nucleolar RNA, C/D box 119	-	-	-	-	-
100302273	97	0	1	0.01	1.25681	6.97362	Up	0.54721	0.639706	MIR1254-1	microRNA 1254-1	-	-	-	-	-
100033413	97	0	1	0.01	1.25681	6.97362	Up	0.54721	0.629069	SNORD116-1	small nucleolar RNA, C/D box 116-1	-	-	-	-	-
692204	97	0	1	0.01	1.25681	6.97362	Up	0.54721	0.615506	SNORD88C	small nucleolar RNA, C/D box 88C	-	-	-	-	gi|344309632|ref|XP_003423480.1|/1.16619e-09/1
100033438	98	0	1	0.01	1.24398	6.95882	Up	0.54721	0.639484	SNORD116-26	small nucleolar RNA, C/D box 116-26	-	-	-	-	-
100616397	98	0	1	0.01	1.24398	6.95882	Up	0.54721	0.62133	MIR4440	microRNA 4440	-	-	-	-	-
693197	100	0	1	0.01	1.2191	6.92967	Up	0.54721	0.614847	MIR612	microRNA 612	-	-	-	-	-
100500888	102	0	1	0.01	1.1952	6.90111	Up	0.54721	0.631359	MIR3940	microRNA 3940	-	-	-	-	-
79465	735	0	7	0.01	1.16105	6.85929	Up	0.011208	0.0193866	ULBP3	UL16 binding protein 3	K07986	GO:0031224//intrinsic to membrane;GO:0042611	GO:0004888//transmembrane signaling receptor activity	GO:0002682//regulation of immune system process;GO:0046649//lymphocyte activation	gi|13375656|ref|NP_078794.1|/2.62052e-143/1
100873746	106	0	1	0.01	1.1501	6.84561	Up	0.54721	0.625644	RNU6-14P	RNA, U6 small nuclear 14	-	-	-	-	gi|395513353|ref|XP_003760891.1|/7.39168e-07/1
100873754	107	0	1	0.01	1.13935	6.83206	Up	0.54721	0.617781	RNU6-19P	RNA, U6 small nuclear 19	-	-	-	-	gi|395513353|ref|XP_003760891.1|/2.33262e-10/1
2668	3830	0	35	0.01	1.11406	6.79968	Up	1.47662e-10	4.0486e-10	GDNF	glial cell derived neurotrophic factor	K05452	GO:0044421//extracellular region part	GO:0005102//receptor binding;GO:0005126//cytokine receptor binding;GO:0042802//identical protein binding;GO:0070851//growth factor receptor binding	GO:0001658//branching involved in ureteric bud morphogenesis;GO:0001667//ameboidal cell migration;GO:0001838//embryonic epithelial tube formation;GO:0003156//regulation of organ formation;GO:0003337//mesenchymal to epithelial transition involved in metanephros morphogenesis;GO:0006935//chemotaxis;GO:0006950//response to stress;GO:0007178//transmembrane receptor protein serine/threonine kinase sig…	gi|444712555|gb|ELW53476.1|/4.89476e-106/1
407043	110	0	1	0.01	1.10827	6.79217	Up	0.54721	0.626155	MIR7-1	microRNA 7-1	-	-	-	-	-
654433	2700	0	24	0.01	1.08365	6.75975	Up	1.84113e-07	4.42604e-07	PAX8-AS1	uncharacterized LOC654433	K14693;K11447;K00939	-	-	-	gi|194382524|dbj|BAG64432.1|/1.64603e-29/1
6084	113	0	1	0.01	1.07885	6.75335	Up	0.54721	0.634891	RNY1	RNA, Ro-associated Y1	-	-	-	-	-
100847004	113	0	1	0.01	1.07885	6.75335	Up	0.54721	0.629974	MIR5188	microRNA 5188	-	-	-	-	-
147685	928	0	8	0.01	1.05095	6.71555	Up	0.0058626	0.0104516	C19orf18	chromosome 19 open reading frame 18	-	GO:0031224//intrinsic to membrane	-	-	gi|22748999|ref|NP_689687.1|/2.9688e-98/1
26828	116	0	1	0.01	1.05095	6.71555	Up	0.54721	0.616952	RNU5F-1	RNA, U5F small nuclear 1	-	-	-	-	-
54210	2102	0	18	0.01	1.04395	6.70591	Up	8.98902e-06	1.97886e-05	TREM1	triggering receptor expressed on myeloid cells 1	K14362	GO:0031224//intrinsic to membrane	GO:0004871//signal transducer activity	GO:0006955//immune response;GO:0007165//signal transduction;GO:0007599//hemostasis	gi|8924262|ref|NP_061113.1|/7.82061e-123/1
3232	2319	0	19	0.01	0.998833	6.64217	Up	4.7019e-06	1.05232e-05	HOXD3	homeobox D3	K09303	GO:0043231//intracellular membrane-bounded organelle	GO:0001071//nucleic acid binding transcription factor activity;GO:0003677//DNA binding	GO:0003002//regionalization;GO:0006351//transcription, DNA-dependent;GO:0007166//cell surface receptor signaling pathway;GO:0009888//tissue development;GO:0021563//glossopharyngeal nerve development;GO:0031589//cell-substrate adhesion;GO:0035270//endocrine system development;GO:0045597//positive regulation of cell differentiation;GO:0048562//embryonic organ morphogenesis	gi|19923391|ref|NP_008829.3|/0/1
677811	126	0	1	0.01	0.967541	6.59625	Up	0.54721	0.636209	SNORA28	small nucleolar RNA, H/ACA box 28	-	-	-	-	-
100124533	126	0	1	0.01	0.967541	6.59625	Up	0.54721	0.624157	SCARNA27	small Cajal body-specific RNA 27	-	-	-	-	gi|119592895|gb|EAW72489.1|/2.74157e-06/1
492311	2900	0	23	0.01	0.966874	6.59526	Up	3.51984e-07	8.34106e-07	IGIP	IgA-inducing protein homolog (Bos taurus)	-	-	-	-	gi|291387449|ref|XP_002710296.1|/2.46985e-27/1
641451	128	0	1	0.01	0.952423	6.57353	Up	0.54721	0.637311	SNORA19	small nucleolar RNA, H/ACA box 19	-	-	-	-	-
100151683	130	0	1	0.01	0.93777	6.55116	Up	0.54721	0.634146	RNU4ATAC	RNA, U4atac small nuclear (U12-dependent splicing)	-	-	-	-	-
677826	131	0	1	0.01	0.930612	6.54011	Up	0.54721	0.619989	SNORA45	small nucleolar RNA, H/ACA box 45	-	-	-	-	-
677806	132	0	1	0.01	0.923562	6.52914	Up	0.54721	0.631489	SNORA20	small nucleolar RNA, H/ACA box 20	-	-	-	-	-
677820	132	0	1	0.01	0.923562	6.52914	Up	0.54721	0.627009	SNORA38	small nucleolar RNA, H/ACA box 38	-	-	-	-	-
4496	397	0	3	0.01	0.921235	6.5255	Up	0.14972	0.214877	MT1H	metallothionein 1H	-	-	-	-	gi|441597773|ref|XP_003263128.2|/4.38639e-12/1
677772	266	0	2	0.01	0.916618	6.51825	Up	0.28623	0.37501	SCARNA6	small Cajal body-specific RNA 6	-	-	-	-	-
677798	133	0	1	0.01	0.916618	6.51825	Up	0.54721	0.613002	SNORA9	small nucleolar RNA, H/ACA box 9	-	-	-	-	-
100124534	133	0	1	0.01	0.916618	6.51825	Up	0.54721	0.612757	SNORA84	small nucleolar RNA, H/ACA box 84	-	-	-	-	-
677802	135	0	1	0.01	0.903038	6.49671	Up	0.54721	0.639217	SNORA14B	small nucleolar RNA, H/ACA box 14B	-	-	-	-	-
654	3105	0	23	0.01	0.903038	6.49671	Up	3.51984e-07	8.34224e-07	BMP6	bone morphogenetic protein 6	K04663	GO:0031982//vesicle;GO:0044421//extracellular region part;GO:0044424//intracellular part	GO:0046983//protein dimerization activity;GO:0070696//transmembrane receptor protein serine/threonine kinase binding	GO:0001934//positive regulation of protein phosphorylation;GO:0002376//immune system process;GO:0006357//regulation of transcription from RNA polymerase II promoter;GO:0006952//defense response;GO:0007178//transmembrane receptor protein serine/threonine kinase signaling pathway;GO:0007423//sensory organ development;GO:0030282//bone mineralization;GO:0031960//response to corticosteroid stimulus;GO…	gi|4502425|ref|NP_001709.1|/0/1
2012	2804	1	99	0.0476839	4.30425	6.49611	Up	6.99382e-27	3.04297e-26	EMP1	epithelial membrane protein 1	K06087;K08341	GO:0005626//insoluble fraction;GO:0031224//intrinsic to membrane	-	GO:0009888//tissue development;GO:0032501//multicellular organismal process;GO:0040007//growth	gi|431908359|gb|ELK11956.1|/1.16213e-90/1
140776	543	0	4	0.01	0.898049	6.48872	Up	0.0783142	0.119774	SMCR9	Smith-Magenis syndrome chromosome region, candidate 9	K10692	GO:0044424//intracellular part	GO:0019787//small conjugating protein ligase activity;GO:0019904//protein domain specific binding;GO:0046914//transition metal ion binding	GO:0016567//protein ubiquitination;GO:0051259//protein oligomerization	gi|343183341|ref|NP_001230241.1|/1.51628e-99/1
677821	136	0	1	0.01	0.896398	6.48607	Up	0.54721	0.636429	SNORA39	small nucleolar RNA, H/ACA box 39	-	-	-	-	-
654321	137	0	1	0.01	0.889855	6.4755	Up	0.54721	0.625261	SNORA75	small nucleolar RNA, H/ACA box 75	-	-	-	-	-
347148	411	0	3	0.01	0.889855	6.4755	Up	0.14972	0.215448	QRFP	pyroglutamylated RFamide peptide	-	-	GO:0005179//hormone activity;GO:0071855//neuropeptide receptor binding	GO:0007186//G-protein coupled receptor signaling pathway;GO:0008217//regulation of blood pressure;GO:0050795//regulation of behavior	gi|38016140|ref|NP_937823.1|/2.33639e-58/1
677794	137	0	1	0.01	0.889855	6.4755	Up	0.54721	0.622761	SNORA2B	small nucleolar RNA, H/ACA box 2B	-	-	-	-	-
5997	1375	0	10	0.01	0.886619	6.47024	Up	0.00160404	0.00301749	RGS2	regulator of G-protein signaling 2, 24kDa	K07524	GO:0016020//membrane;GO:0043231//intracellular membrane-bounded organelle	GO:0005515//protein binding;GO:0008047//enzyme activator activity;GO:0060089	GO:0007186//G-protein coupled receptor signaling pathway;GO:0043087//regulation of GTPase activity;GO:0045444//fat cell differentiation;GO:0048232//male gamete generation	gi|4506517|ref|NP_002914.1|/9.6824e-108/1
692223	142	0	1	0.01	0.858522	6.42378	Up	0.54721	0.619071	SNORD97	small nucleolar RNA, C/D box 97	-	-	-	-	-
280655	575	0	4	0.01	0.848071	6.40611	Up	0.0783142	0.120267	IGBP1P1	immunoglobulin (CD79A) binding protein 1 pseudogene 1	-	GO:0044424//intracellular part	GO:0005488//binding;GO:0019888//protein phosphatase regulator activity	GO:0000122//negative regulation of transcription from RNA polymerase II promoter;GO:0010466//negative regulation of peptidase activity;GO:0032872//regulation of stress-activated MAPK cascade;GO:0032886//regulation of microtubule-based process;GO:0034097//response to cytokine stimulus	gi|297292616|ref|XP_001083324.2|/1.35848e-51/1
677679	144	0	1	0.01	0.846598	6.40361	Up	0.54721	0.632575	SCARNA3	small Cajal body-specific RNA 3	-	-	-	-	-
3039	576	0	4	0.01	0.846598	6.40361	Up	0.0783142	0.11972	HBA1	hemoglobin, alpha 1	K13822	GO:0015935//small ribosomal subunit;GO:0043234//protein complex	GO:0005506//iron ion binding;GO:0005515//protein binding;GO:0016209//antioxidant activity;GO:0022892	GO:0000302//response to reactive oxygen species;GO:0008219//cell death;GO:0015669//gas transport;GO:0042743//hydrogen peroxide metabolic process;GO:0051259//protein oligomerization	gi|254839673|pdb|3IA3|B/3.55017e-76/1
54474	1805	0	12	0.01	0.810483	6.34071	Up	0.000438872	0.00086391	KRT20	keratin 20	K07604	GO:0043231//intracellular membrane-bounded organelle;GO:0043234//protein complex	GO:0005198//structural molecule activity;GO:0005488//binding	GO:0006950//response to stress;GO:0012501//programmed cell death;GO:0045104//intermediate filament cytoskeleton organization;GO:0051046//regulation of secretion	gi|27894337|ref|NP_061883.1|/0/1
158257	1362	0	9	0.01	0.805574	6.33194	Up	0.00306656	0.00562884	MIRLET7DHG	MIRLET7D host gene (non-protein coding)	-	-	-	-	gi|119583281|gb|EAW62877.1|/7.16817e-55/1
3965	1835	0	12	0.01	0.797233	6.31693	Up	0.000438872	0.000864012	LGALS9	lectin, galactoside-binding, soluble, 9	K10093	GO:0044424//intracellular part	GO:0048029//monosaccharide binding;GO:0060089	GO:0007249//I-kappaB kinase/NF-kappaB cascade	gi|6806890|ref|NP_033665.1|/0/1
348093	2019	1	87	0.0662237	5.25319	6.3097	Up	1.47118e-23	5.9196e-23	RBPMS2	RNA binding protein with multiple splicing 2	-	-	GO:0005488//binding	-	gi|114657607|ref|XP_001174270.1|/1.81189e-95/1
158376	1546	0	10	0.01	0.788552	6.30113	Up	0.00160404	0.00301783	LINC00961	uncharacterized LOC158376	-	-	-	-	gi|119578726|gb|EAW58322.1|/4.11325e-33/1
340206	1137	0	7	0.01	0.750546	6.22987	Up	0.011208	0.0193707	TREML3P	triggering receptor expressed on myeloid cells-like 3, pseudogene	K06742	-	-	-	gi|172045739|sp|Q8IWX9.2|TRML3_HUMAN/3.97996e-69/1
202459	1195	0	7	0.01	0.714118	6.15809	Up	0.011208	0.0193667	OSTCP1	oligosaccharyltransferase complex subunit pseudogene 1	-	GO:0005789//endoplasmic reticulum membrane;GO:0031224//intrinsic to membrane	GO:0004576//oligosaccharyl transferase activity	GO:0006487//protein N-linked glycosylation	gi|114610067|ref|XP_527551.2|/6.58334e-62/1
4878	858	0	5	0.01	0.710432	6.15062	Up	0.040964	0.0657263	NPPA	natriuretic peptide A	K12334	GO:0005764//lysosome	GO:0051427	GO:0003018;GO:0006164//purine nucleotide biosynthetic process;GO:0007167//enzyme linked receptor protein signaling pathway;GO:0008015//blood circulation;GO:0016049//cell growth;GO:0043434//response to peptide hormone stimulus	gi|113864|sp|P01160.1|ANF_HUMAN/1.35238e-62/1
4312	2081	0	12	0.01	0.70299	6.13543	Up	0.000438872	0.000863809	MMP1	matrix metallopeptidase 1 (interstitial collagenase)	K01388	GO:0031012//extracellular matrix	GO:0004175//endopeptidase activity;GO:0046914//transition metal ion binding	GO:0002376//immune system process;GO:0007599//hemostasis;GO:0019538//protein metabolic process;GO:0032963//collagen metabolic process;GO:0051704	gi|54697154|gb|AAV38949.1|/0/1
23657	9648	35	2685	0.485044	33.9271	6.12818	Up	0	0	SLC7A11	solute carrier family 7 (anionic amino acid transporter light chain, xc- system), member 11	K13869	GO:0031224//intrinsic to membrane	GO:0005294	GO:0002376//immune system process;GO:0006807//nitrogen compound metabolic process;GO:0006865//amino acid transport;GO:0007599//hemostasis;GO:0042221//response to chemical stimulus	gi|332231062|ref|XP_003264716.1|/0/1
201798	2472	0	14	0.01	0.69043	6.10942	Up	0.000120078	0.000246329	TIGD4	tigger transposable element derived 4	K11496	GO:0043231//intracellular membrane-bounded organelle;GO:0044427//chromosomal part	GO:0003676//nucleic acid binding	-	gi|22219477|ref|NP_663772.1|/0/1
245972	2370	2	148	0.112832	7.61295	6.07621	Up	6.08262e-39	3.40493e-38	ATP6V0D2	ATPase, H+ transporting, lysosomal 38kDa, V0 subunit d2	K02146	GO:0005768//endosome;GO:0005774//vacuolar membrane;GO:0033176;GO:0044459//plasma membrane part	GO:0005488//binding;GO:0015077//monovalent inorganic cation transmembrane transporter activity	GO:0006875//cellular metal ion homeostasis;GO:0007169//transmembrane receptor protein tyrosine kinase signaling pathway;GO:0015031//protein transport;GO:0015988//energy coupled proton transmembrane transport, against electrochemical gradient	gi|55731258|emb|CAH92343.1|/0/1
100507331	1476	0	8	0.01	0.66076	6.04605	Up	0.0058626	0.0104406	ZSWIM8-AS1	ZSWIM8 antisense RNA 1	-	-	-	-	gi|109706944|gb|AAI17206.1|/5.48542e-112/1
26330	1492	0	8	0.01	0.653674	6.0305	Up	0.0058626	0.0104472	GAPDHS	glyceraldehyde-3-phosphate dehydrogenase, spermatogenic	K10705	GO:0019861//flagellum;GO:0044444//cytoplasmic part	GO:0000166//nucleotide binding;GO:0008943	GO:0006110//regulation of glycolysis;GO:0007281//germ cell development;GO:0048870//cell motility	gi|7657116|ref|NP_055179.1|/0/1
100507135	777	0	4	0.01	0.627594	5.97176	Up	0.0783142	0.119818	SPG20OS	SPG20 opposite strand	-	-	-	-	gi|332841255|ref|XP_509767.3|/6.41104e-45/1
79037	1587	0	8	0.01	0.614544	5.94144	Up	0.0058626	0.0104528	PVRIG	poliovirus receptor related immunoglobulin domain containing	-	GO:0031224//intrinsic to membrane	-	-	gi|57863285|ref|NP_076975.2|/8.77394e-172/1
6590	598	0	3	0.01	0.611589	5.93449	Up	0.14972	0.214456	SLPI	secretory leukocyte peptidase inhibitor	-	GO:0044421//extracellular region part	GO:0004866//endopeptidase inhibitor activity	GO:0010466//negative regulation of peptidase activity	gi|4507065|ref|NP_003055.1|/1.69746e-79/1
221662	2467	3	193	0.162593	9.53736	5.87425	Up	6.9728e-50	4.75583e-49	RBM24	RNA binding motif protein 24	K12741;K14411	GO:0044424//intracellular part	GO:0003723//RNA binding;GO:0003729//mRNA binding	GO:0009987//cellular process;GO:0014902//myotube differentiation;GO:0016071//mRNA metabolic process	gi|395830517|ref|XP_003788370.1|/6.5005e-90/1
100862692	428	0	2	0.01	0.569674	5.83206	Up	0.28623	0.380169	DIP2A-IT1	DIP2A intronic transcript 1 (non-protein coding)	-	-	-	-	gi|119629681|gb|EAX09276.1|/1.23477e-14/1
414197	434	0	2	0.01	0.561798	5.81198	Up	0.28623	0.377009	ZNF32-AS1	ZNF32 antisense RNA 1	-	-	-	-	gi|149049647|gb|EDM02101.1|/4.99229e-08/1
7991	3888	3	174	0.103168	5.45586	5.72474	Up	1.14464e-44	7.15359e-44	TUSC3	tumor suppressor candidate 3	K12669	GO:0005789//endoplasmic reticulum membrane;GO:0031224//intrinsic to membrane	GO:0004576//oligosaccharyl transferase activity	GO:0006487//protein N-linked glycosylation;GO:0019725//cellular homeostasis	gi|410956093|ref|XP_003984679.1|/4.07725e-166/1
57559	2094	0	9	0.01	0.523969	5.71141	Up	0.00306656	0.00562454	STAMBPL1	STAM binding protein-like 1	K11867	-	GO:0043169//cation binding;GO:0070011//peptidase activity, acting on L-amino acid peptides	-	gi|33147080|ref|NP_065850.1|/0/1
50649	4258	0	18	0.01	0.515355	5.6875	Up	8.98902e-06	1.97834e-05	ARHGEF4	Rho guanine nucleotide exchange factor (GEF) 4	K05769	GO:0001726//ruffle;GO:0016020//membrane;GO:0044444//cytoplasmic part	GO:0005089//Rho guanyl-nucleotide exchange factor activity;GO:0005515//protein binding	GO:0006917//induction of apoptosis;GO:0007169//transmembrane receptor protein tyrosine kinase signaling pathway;GO:0007266//Rho protein signal transduction;GO:0009966//regulation of signal transduction;GO:0030035//microspike assembly	gi|5689561|dbj|BAA83064.1|/0/1
652995	2314	7	392	0.404469	20.652	5.67411	Up	8.76448e-99	1.16668e-97	UCA1	urothelial cancer associated 1 (non-protein coding)	-	-	-	-	gi|82494646|gb|ABB79954.1|/1.45816e-27/1
49861	1209	0	5	0.01	0.504178	5.65586	Up	0.040964	0.0656448	CLDN20	claudin 20	K06087	GO:0031224//intrinsic to membrane;GO:0043296//apical junction complex	GO:0005515//protein binding	GO:0007043//cell-cell junction assembly;GO:0016337//cell-cell adhesion	gi|47716519|ref|NP_001001346.1|/2.57988e-122/1
57221	14895	1	55	0.00897655	0.450155	5.64812	Up	9.61872e-15	3.05916e-14	KIAA1244	KIAA1244	K11447;K00939	GO:0031224//intrinsic to membrane;GO:0044424//intracellular part	GO:0005083//small GTPase regulator activity	GO:0032011//ARF protein signal transduction	gi|154350241|ref|NP_065073.3|/0/1
677832	250	0	1	0.01	0.487641	5.60775	Up	0.54721	0.61292	SNORA53	small nucleolar RNA, H/ACA box 53	-	-	-	-	-
4102	1753	0	7	0.01	0.486806	5.60528	Up	0.011208	0.0193727	MAGEA3	melanoma antigen family A, 3	K12464;K04976	-	GO:0005488//binding	-	gi|4885467|ref|NP_005353.1|/1.18781e-148/1
9955	2546	0	10	0.01	0.47883	5.58144	Up	0.00160404	0.00301851	HS3ST3A1	heparan sulfate (glucosamine) 3-O-sulfotransferase 3A1	K07809	GO:0012505//endomembrane system;GO:0031224//intrinsic to membrane;GO:0043231//intracellular membrane-bounded organelle	GO:0034483//heparan sulfate sulfotransferase activity	-	gi|5174465|ref|NP_006033.1|/0/1
23462	2331	0	9	0.01	0.470696	5.55672	Up	0.00306656	0.00562515	HEY1	hairy/enhancer-of-split related with YRPW motif 1	K09091	GO:0043231//intracellular membrane-bounded organelle	GO:0001071//nucleic acid binding transcription factor activity;GO:0003676//nucleic acid binding	GO:0000122//negative regulation of transcription from RNA polymerase II promoter;GO:0007166//cell surface receptor signaling pathway;GO:0009653//anatomical structure morphogenesis;GO:0030154//cell differentiation;GO:0048731	gi|105990528|ref|NP_036390.3|/4.25688e-136/1
151473	4411	0	17	0.01	0.469842	5.5541	Up	1.7185e-05	3.70306e-05	SLC16A14	solute carrier family 16, member 14 (monocarboxylic acid transporter 14)	K08190	GO:0031224//intrinsic to membrane	GO:0015291//secondary active transmembrane transporter activity	GO:0006810//transport	gi|41327156|ref|NP_689740.2|/0/1
641517	264	0	1	0.01	0.461781	5.52914	Up	0.54721	0.627651	DEFB109P1B	defensin, beta 109, pseudogene 1B	-	-	-	GO:0006952//defense response	gi|84028868|sp|Q30KR1.1|DB109_HUMAN/5.08941e-37/1
200523	798	0	3	0.01	0.458309	5.51825	Up	0.14972	0.214951	TEX37	testis expressed 37	-	GO:0043231//intracellular membrane-bounded organelle	-	-	gi|22749357|ref|NP_689883.1|/4.30025e-97/1
9586	8532	0	32	0.01	0.457234	5.51486	Up	1.03177e-09	2.73516e-09	CREB5	cAMP responsive element binding protein 5	K09047	GO:0043231//intracellular membrane-bounded organelle	GO:0001071//nucleic acid binding transcription factor activity;GO:0003677//DNA binding;GO:0005515//protein binding;GO:0046872//metal ion binding;GO:0046914//transition metal ion binding	GO:0006355//regulation of transcription, DNA-dependent	gi|59938776|ref|NP_001011666.1|/1.3798e-54/1
391712	1607	0	6	0.01	0.455172	5.50834	Up	0.0214272	0.0357347	TRIM61	tripartite motif containing 61	K12029	-	-	-	gi|59807737|gb|AAH89393.1|/2.91946e-106/1
83595	3219	0	12	0.01	0.454465	5.5061	Up	0.000438872	0.000863506	SOX7	SRY (sex determining region Y)-box 7	K09270	GO:0043231//intracellular membrane-bounded organelle	GO:0000981//sequence-specific DNA binding RNA polymerase II transcription factor activity;GO:0030528//transcription regulator activity;GO:0043565//sequence-specific DNA binding	GO:0001704//formation of primary germ layer;GO:0006355//regulation of transcription, DNA-dependent;GO:0008283//cell proliferation;GO:0010952//positive regulation of peptidase activity;GO:0030111//regulation of Wnt receptor signaling pathway	gi|13899269|ref|NP_113627.1|/0/1
79857	1630	0	6	0.01	0.448749	5.48784	Up	0.0214272	0.0357631	FLJ13224	uncharacterized LOC79857	-	-	-	-	gi|10435157|dbj|BAB14510.1|/5.65603e-81/1
653712	1104	0	4	0.01	0.441703	5.46501	Up	0.0783142	0.12008	LOC653712	intraflagellar transport 122 homolog (Chlamydomonas) pseudogene	-	GO:0005815//microtubule organizing center;GO:0031513//nonmotile primary cilium	-	GO:0010171//body morphogenesis;GO:0014020;GO:0048592//eye morphogenesis;GO:0048736;GO:0048858//cell projection morphogenesis	gi|194376692|dbj|BAG57492.1|/6.6812e-66/1
84803	2727	30	1451	1.47091	64.8667	5.4627	Up	0	0	AGPAT9	1-acylglycerol-3-phosphate O-acyltransferase 9	K13506	GO:0031090//organelle membrane;GO:0031224//intrinsic to membrane;GO:0043231//intracellular membrane-bounded organelle	GO:0008374//O-acyltransferase activity	GO:0006641//triglyceride metabolic process;GO:0006644//phospholipid metabolic process;GO:0009966//regulation of signal transduction	gi|397525443|ref|XP_003832678.1|/0/1
116211	1077	1	48	0.124146	5.43332	5.45172	Up	7.8963e-13	2.35864e-12	TM4SF19	transmembrane 4 L six family member 19	-	-	-	-	gi|325974477|ref|NP_001191827.1|/1.84639e-56/1
5054	3207	116	5484	4.83625	208.467	5.42979	Up	0	0	SERPINE1	serpin peptidase inhibitor, clade E (nexin, plasminogen activator inhibitor type 1), member 1	K03982	GO:0000267//cell fraction;GO:0016020//membrane;GO:0031091//platelet alpha granule;GO:0044421//extracellular region part	GO:0004866//endopeptidase inhibitor activity;GO:0019899//enzyme binding	GO:0001775//cell activation;GO:0001819//positive regulation of cytokine production;GO:0001953//negative regulation of cell-matrix adhesion;GO:0002540//leukotriene production involved in inflammatory response;GO:0002548//monocyte chemotaxis;GO:0006887//exocytosis;GO:0006915//apoptotic process;GO:0006979//response to oxidative stress;GO:0007569//cell aging;GO:0008283//cell proliferation;GO:0009629/…	gi|221041958|dbj|BAH12656.1|/0/1
4688	2429	7	327	0.385319	16.4119	5.41255	Up	4.94648e-81	5.31984e-80	NCF2	neutrophil cytosolic factor 2	K08010	GO:0005626//insoluble fraction;GO:0005887//integral to plasma membrane;GO:0030141//secretory granule;GO:0031981//nuclear lumen	GO:0017048//Rho GTPase binding;GO:0050664//oxidoreductase activity, acting on NAD(P)H, oxygen as acceptor	GO:0002237//response to molecule of bacterial origin;GO:0006801//superoxide metabolic process;GO:0006952//defense response;GO:0008217//regulation of blood pressure;GO:0009746;GO:0032502//developmental process;GO:0034405//response to fluid shear stress;GO:0043065//positive regulation of apoptotic process;GO:0048545//response to steroid hormone stimulus	gi|67189970|ref|NP_000424.2|/0/1
100133920	2028	0	7	0.01	0.420794	5.39504	Up	0.011208	0.0193826	LOC100133920	uncharacterized LOC100133920	K13402	GO:0043231//intracellular membrane-bounded organelle	GO:0016879//ligase activity, forming carbon-nitrogen bonds;GO:0032559;GO:0042802//identical protein binding	GO:0006760//folic acid-containing compound metabolic process;GO:0032787//monocarboxylic acid metabolic process	gi|114628901|ref|XP_001172825.1|/2.02954e-62/1
9590	8450	64	2945	1.01268	42.4882	5.39081	Up	0	0	AKAP12	A kinase (PRKA) anchor protein 12	K00907	GO:0016020//membrane;GO:0043232;GO:0044444//cytoplasmic part	GO:0019899//enzyme binding	GO:0006171//cAMP biosynthetic process;GO:0006886//intracellular protein transport;GO:0007166//cell surface receptor signaling pathway;GO:0010737//protein kinase A signaling cascade	gi|68533061|dbj|BAE06085.1|/0/1
100507472	2054	0	7	0.01	0.415468	5.37666	Up	0.011208	0.0193766	LOC100507472	uncharacterized LOC100507472	K08672	-	-	-	gi|194376162|dbj|BAG62840.1|/1.22898e-123/1
126393	1480	0	5	0.01	0.411859	5.36408	Up	0.040964	0.0658584	HSPB6	heat shock protein, alpha-crystallin-related, B6	K09545	GO:0043231//intracellular membrane-bounded organelle	GO:0005198//structural molecule activity;GO:0042802//identical protein binding	GO:0006936//muscle contraction;GO:0006950//response to stress	gi|194388432|dbj|BAG60184.1|/2.03231e-70/1
353140	594	0	2	0.01	0.410472	5.35921	Up	0.28623	0.379749	LCE2C	late cornified envelope 2C	-	-	-	-	-
3347	601	0	2	0.01	0.405691	5.34231	Up	0.28623	0.377602	HTN3	histatin 3	K13913	-	GO:0043169//cation binding	GO:0001906//cell killing;GO:0006952//defense response;GO:0009888//tissue development	gi|4557653|ref|NP_000191.1|/1.33907e-23/1
100287036	1205	0	4	0.01	0.404681	5.33871	Up	0.0783142	0.119633	LOC100287036	uncharacterized LOC100287036	-	-	-	-	gi|339275984|ref|NP_001229814.1|/1.63623e-68/1
222662	2147	0	7	0.01	0.397471	5.31278	Up	0.011208	0.0193806	LHFPL5	lipoma HMGIC fusion partner-like 5	-	GO:0031224//intrinsic to membrane;GO:0044459//plasma membrane part	-	GO:0050954//sensory perception of mechanical stimulus;GO:0060122//inner ear receptor stereocilium organization	gi|32698930|ref|NP_872354.1|/1.17491e-124/1
5380	614	0	2	0.01	0.397101	5.31144	Up	0.28623	0.375273	PMS2L2	postmeiotic segregation increased 2-like 2 pseudogene	K10858	GO:0032300//mismatch repair complex;GO:0043231//intracellular membrane-bounded organelle	GO:0004518//nuclease activity;GO:0017111//nucleoside-triphosphatase activity;GO:0032135//DNA insertion or deletion binding;GO:0032404;GO:0032559	GO:0002562;GO:0002566;GO:0006281//DNA repair;GO:0009207;GO:0042221//response to chemical stimulus	gi|397526164|ref|XP_003833006.1|/2.96819e-79/1
360155	310	0	1	0.01	0.393259	5.29741	Up	0.54721	0.634409	CYCSP52	cytochrome c, somatic pseudogene 52	K08738	GO:0000267//cell fraction;GO:0005743//mitochondrial inner membrane	GO:0005506//iron ion binding;GO:0009055//electron carrier activity	GO:0000737//DNA catabolic process, endonucleolytic;GO:0006919//activation of cysteine-type endopeptidase activity involved in apoptotic process;GO:0006950//response to stress;GO:0022904//respiratory electron transport chain	gi|351711393|gb|EHB14312.1|/1.24325e-33/1
100874255	625	0	2	0.01	0.390112	5.28582	Up	0.28623	0.380711	RNASEH2B-AS1	RNASEH2B antisense RNA 1	-	-	-	-	-
57191	1566	0	5	0.01	0.389241	5.28259	Up	0.040964	0.0657326	VN1R1	vomeronasal 1 receptor 1	K04614	GO:0031224//intrinsic to membrane	GO:0004930//G-protein coupled receptor activity	GO:0010033//response to organic substance	gi|10190668|ref|NP_065684.1|/0/1
8876	3844	43	1809	1.49567	57.3713	5.26147	Up	0	0	VNN1	vanin 1	K08069	GO:0031224//intrinsic to membrane	GO:0016811//hydrolase activity, acting on carbon-nitrogen (but not peptide) bonds, in linear amides;GO:0035091//phosphatidylinositol binding	GO:0006575//cellular modified amino acid metabolic process;GO:0006954//inflammatory response;GO:0007155//cell adhesion;GO:0033077//T cell differentiation in thymus;GO:0043066//negative regulation of apoptotic process	gi|223633991|ref|NP_004657.2|/0/1
6853	3210	2	84	0.0833058	3.19017	5.25907	Up	2.08826e-21	7.9422e-21	SYN1	synapsin I	-	GO:0000794//condensed nuclear chromosome;GO:0008021//synaptic vesicle;GO:0044459//plasma membrane part	GO:0003824//catalytic activity;GO:0008092//cytoskeletal protein binding;GO:0032559	GO:0001505//regulation of neurotransmitter levels;GO:0051234//establishment of localization	gi|19924099|ref|NP_008881.2|/0/1
9021	2746	1	42	0.0486911	1.86461	5.25907	Up	3.40254e-11	9.57763e-11	SOCS3	suppressor of cytokine signaling 3	K04696	GO:0044444//cytoplasmic part	GO:0005488//binding;GO:0019887//protein kinase regulator activity	GO:0001568//blood vessel development;GO:0001959//regulation of cytokine-mediated signaling pathway;GO:0002237//response to molecule of bacterial origin;GO:0006468//protein phosphorylation;GO:0006950//response to stress;GO:0007243//intracellular protein kinase cascade;GO:0009887//organ morphogenesis;GO:0009968//negative regulation of signal transduction;GO:0010212//response to ionizing radiation;G…	gi|402901247|ref|XP_003913566.1|/4.12126e-125/1
127495	1952	0	6	0.01	0.374724	5.22776	Up	0.0214272	0.0357951	LRRC39	leucine rich repeat containing 39	K12796;K15446	-	-	-	gi|373838752|ref|NP_001243314.1|/0/1
100506241	992	0	3	0.01	0.36868	5.2043	Up	0.14972	0.215707	LOC100506241	uncharacterized protein FLJ39582-like	K00719;K01875;K00939;K07994;K00591	-	-	-	gi|34527166|dbj|BAC85336.1|/3.2115e-69/1
346673	993	0	3	0.01	0.368309	5.20284	Up	0.14972	0.215061	STRA8	stimulated by retinoic acid 8	-	GO:0043231//intracellular membrane-bounded organelle	-	GO:0000076//DNA replication checkpoint;GO:0006310//DNA recombination;GO:0007127//meiosis I;GO:0007143//female meiosis;GO:0007281//germ cell development;GO:0022602//ovulation cycle process;GO:0030261//chromosome condensation;GO:0040008//regulation of growth;GO:0048232//male gamete generation	gi|32698790|ref|NP_872295.1|/3.23353e-178/1
100506071	1991	0	6	0.01	0.367384	5.19922	Up	0.0214272	0.0357382	LOC100506071	uncharacterized LOC100506071	K08132	GO:0031012//extracellular matrix	-	GO:0050954//sensory perception of mechanical stimulus	gi|332223236|ref|XP_003260773.1|/2.32201e-95/1
1088	2333	0	7	0.01	0.365783	5.19291	Up	0.011208	0.0193906	CEACAM8	carcinoembryonic antigen-related cell adhesion molecule 8	K06499	GO:0005626//insoluble fraction;GO:0016021//integral to membrane;GO:0044421//extracellular region part	-	GO:0002376//immune system process;GO:0007154//cell communication;GO:0007166//cell surface receptor signaling pathway;GO:0016337//cell-cell adhesion;GO:0048646//anatomical structure formation involved in morphogenesis;GO:0048870//cell motility	gi|21314600|ref|NP_001807.2|/0/1
3673	7919	96	3840	1.62088	59.1154	5.18868	Up	0	0	ITGA2	integrin, alpha 2 (CD49B, alpha 2 subunit of VLA-2 receptor)	K06481	GO:0005887//integral to plasma membrane;GO:0009986//cell surface	GO:0004871//signal transducer activity;GO:0005515//protein binding	GO:0006935//chemotaxis;GO:0007166//cell surface receptor signaling pathway;GO:0007599//hemostasis;GO:0009653//anatomical structure morphogenesis;GO:0031589//cell-substrate adhesion;GO:0051704	gi|119575268|gb|EAW54873.1|/0/1
4826	1338	0	4	0.01	0.364455	5.18767	Up	0.0783142	0.119807	NNAT	neuronatin	K00850	GO:0044424//intracellular part	-	GO:0007417//central nervous system development;GO:0008104//protein localization;GO:0009746;GO:0018065//protein-cofactor linkage;GO:0030154//cell differentiation;GO:0050796//regulation of insulin secretion	gi|426242021|ref|XP_004014877.1|/4.67594e-59/1
284034	2767	0	8	0.01	0.352469	5.13942	Up	0.0058626	0.0104439	LINC00670	long intergenic non-protein coding RNA 670	K09299;K04257	-	-	-	gi|332226925|ref|XP_003262640.1|/5.12567e-77/1
9333	2777	0	8	0.01	0.3512	5.13422	Up	0.0058626	0.0104494	TGM5	transglutaminase 5	K05622	GO:0044424//intracellular part	GO:0016747//transferase activity, transferring acyl groups other than amino-acyl groups;GO:0016755;GO:0043169//cation binding	GO:0006464//cellular protein modification process;GO:0009888//tissue development	gi|94981556|ref|NP_963925.2|/0/1
272	4473	2	77	0.0597835	2.09861	5.13354	Up	1.65017e-19	5.98084e-19	AMPD3	adenosine monophosphate deaminase 3	K01490	GO:0044444//cytoplasmic part	GO:0016814//hydrolase activity, acting on carbon-nitrogen (but not peptide) bonds, in cyclic amidines;GO:0043169//cation binding	GO:0009112;GO:0009127//purine nucleoside monophosphate biosynthetic process;GO:0009169	gi|70906428|ref|NP_001020561.1|/0/1
285852	2088	0	6	0.01	0.350316	5.13059	Up	0.0214272	0.0357844	TREML4	triggering receptor expressed on myeloid cells-like 4	K06742	-	-	-	gi|397527028|ref|XP_003833410.1|/1.21293e-113/1
286411	1398	0	4	0.01	0.348813	5.12438	Up	0.0783142	0.119698	LINC00632	uncharacterized LOC286411	K11447;K01539;K00939;K00591	GO:0034399//nuclear periphery	GO:0005488//binding;GO:0016564//transcription repressor activity	GO:0000122//negative regulation of transcription from RNA polymerase II promoter;GO:0007599//hemostasis;GO:0010551	gi|410041450|ref|XP_003951000.1|/7.47411e-39/1
399753	2141	0	6	0.01	0.341644	5.09442	Up	0.0214272	0.0357915	-	uncharacterized LOC399753	K12491	-	GO:0005083//small GTPase regulator activity;GO:0046914//transition metal ion binding	GO:0032012//regulation of ARF protein signal transduction	gi|410172563|ref|XP_003960522.1|/0/1
388701	720	0	2	0.01	0.338639	5.08168	Up	0.28623	0.380349	C1orf189	chromosome 1 open reading frame 189	-	-	-	-	gi|332810370|ref|XP_001140210.2|/1.39555e-61/1
182	5988	168	6181	3.75126	125.839	5.06806	Up	0	0	JAG1	jagged 1	K06052	GO:0016021//integral to membrane	GO:0005102//receptor binding;GO:0046872//metal ion binding	GO:0002009//morphogenesis of an epithelium;GO:0008283//cell proliferation;GO:0008593//regulation of Notch signaling pathway;GO:0009913//epidermal cell differentiation;GO:0016477//cell migration;GO:0030855//epithelial cell differentiation;GO:0042692//muscle cell differentiation;GO:0044267//cellular protein metabolic process;GO:0045165//cell fate commitment;GO:0045597//positive regulation of cell d…	gi|297706347|ref|XP_002829998.1|/0/1
100874151	731	0	2	0.01	0.333543	5.0598	Up	0.28623	0.378196	LINC00381	long intergenic non-protein coding RNA 381	-	-	-	-	gi|119600940|gb|EAW80534.1|/6.74952e-43/1
10748	2208	0	6	0.01	0.331278	5.04997	Up	0.0214272	0.0357241	KLRAP1	killer cell lectin-like receptor subfamily A pseudogene 1	K10074;K06516;K10075	-	-	-	gi|46854941|gb|AAH69697.1|/1.22348e-108/1
158046	1476	0	4	0.01	0.33038	5.04605	Up	0.0783142	0.120234	NXNL2	nucleoredoxin-like 2	K00591	-	-	-	gi|119583160|gb|EAW62756.1|/6.30353e-120/1
646024	1891	0	5	0.01	0.322343	5.01052	Up	0.040964	0.0658143	RAET1K	retinoic acid early transcript 1K pseudogene	K07986	GO:0031224//intrinsic to membrane;GO:0042611;GO:0043231//intracellular membrane-bounded organelle	GO:0004888//transmembrane signaling receptor activity	GO:0002682//regulation of immune system process;GO:0046649//lymphocyte activation	gi|426354910|ref|XP_004044884.1|/4.29078e-67/1
5367	757	0	2	0.01	0.322088	5.00938	Up	0.28623	0.38062	PMCH	pro-melanin-concentrating hormone	K05229	GO:0043231//intracellular membrane-bounded organelle;GO:0044421//extracellular region part	GO:0005179//hormone activity;GO:0031776	GO:0001963//synaptic transmission, dopaminergic;GO:0006950//response to stress;GO:0007186//G-protein coupled receptor signaling pathway;GO:0007589//body fluid secretion;GO:0007631//feeding behavior;GO:0008016//regulation of heart contraction;GO:0008217//regulation of blood pressure;GO:0033500//carbohydrate homeostasis;GO:0042320//regulation of circadian sleep/wake cycle, REM sleep;GO:0048167//reg…	gi|71361684|ref|NP_002665.2|/2.31029e-89/1
22821	4220	0	11	0.01	0.317775	4.98993	Up	0.000839028	0.00161601	RASA3	RAS p21 protein activator 3	K12380	GO:0009898//internal side of plasma membrane;GO:0044424//intracellular part	GO:0005083//small GTPase regulator activity;GO:0005262//calcium channel activity;GO:0008047//enzyme activator activity;GO:0043169//cation binding	GO:0006816//calcium ion transport;GO:0032318//regulation of Ras GTPase activity	gi|38201692|ref|NP_031394.2|/0/1
386757	3839	0	10	0.01	0.317557	4.98894	Up	0.00160404	0.00301817	SLC6A10P	solute carrier family 6 (neurotransmitter transporter, creatine), member 10, pseudogene	K05039	GO:0016021//integral to membrane	GO:0005308//creatine transmembrane transporter activity;GO:0005326//neurotransmitter transporter activity;GO:0015291//secondary active transmembrane transporter activity	GO:0006599;GO:0015697//quaternary ammonium group transport;GO:0030001//metal ion transport;GO:0072337	gi|34532089|dbj|BAC86314.1|/3.85433e-148/1
22861	5623	9	313	0.214005	6.78603	4.98685	Up	1.05592e-74	1.05335e-73	NLRP1	NLR family, pyrin domain containing 1	K12798	GO:0043231//intracellular membrane-bounded organelle;GO:0043234//protein complex	GO:0005515//protein binding;GO:0016505//apoptotic protease activator activity;GO:0032559	GO:0006915//apoptotic process;GO:0012502//induction of programmed cell death;GO:0031347//regulation of defense response;GO:0032494//response to peptidoglycan;GO:0032731//positive regulation of interleukin-1 beta production	gi|74271814|ref|NP_001028225.1|/0/1
653653	1160	0	3	0.01	0.315285	4.97858	Up	0.14972	0.21617	LOC653653	adaptor-related protein complex 1, sigma 2 subunit pseudogene	K12394	GO:0005764//lysosome;GO:0012506//vesicle membrane;GO:0030117//membrane coat	GO:0022892	GO:0015031//protein transport;GO:0048193//Golgi vesicle transport;GO:0050688//regulation of defense response to virus	gi|194380770|dbj|BAG58538.1|/9.98997e-100/1
11126	1559	0	4	0.01	0.312791	4.96713	Up	0.0783142	0.119644	CD160	CD160 molecule	K06542	GO:0031225//anchored to membrane	GO:0004888//transmembrane signaling receptor activity;GO:0005515//protein binding	GO:0002682//regulation of immune system process;GO:0006952//defense response;GO:0007165//signal transduction	gi|5901910|ref|NP_008984.1|/6.96005e-97/1
9120	3955	1	34	0.0338068	1.04803	4.95422	Up	4.99454e-09	1.29042e-08	SLC16A6	solute carrier family 16, member 6 (monocarboxylic acid transporter 7)	K08183	GO:0005626//insoluble fraction;GO:0016021//integral to membrane	GO:0015291//secondary active transmembrane transporter activity;GO:0046943//carboxylic acid transmembrane transporter activity	GO:0046942//carboxylic acid transport	gi|40789261|ref|NP_004685.2|/0/1
220107	1180	0	3	0.01	0.309941	4.95392	Up	0.14972	0.215319	DLEU7	deleted in lymphocytic leukemia, 7	-	-	-	-	gi|148747397|ref|NP_945340.2|/4.63899e-52/1
284	4338	0	11	0.01	0.309131	4.95015	Up	0.000839028	0.00161564	ANGPT1	angiopoietin 1	K05465	GO:0042995//cell projection;GO:0044421//extracellular region part;GO:0044425//membrane part	GO:0005126//cytokine receptor binding	GO:0001525//angiogenesis;GO:0001934//positive regulation of protein phosphorylation;GO:0001935//endothelial cell proliferation;GO:0002090//regulation of receptor internalization;GO:0006024//glycosaminoglycan biosynthetic process;GO:0006935//chemotaxis;GO:0006950//response to stress;GO:0007169//transmembrane receptor protein tyrosine kinase signaling pathway;GO:0007599//hemostasis;GO:0009887//orga…	gi|14133267|dbj|BAA02793.2|/0/1
256880	1985	0	5	0.01	0.307078	4.94054	Up	0.040964	0.0658332	LOC256880	uncharacterized LOC256880	K11251;K11447;K00939	-	-	-	gi|441644007|ref|XP_004090561.1|/2.60536e-30/1
442578	1993	0	5	0.01	0.305846	4.93473	Up	0.040964	0.0657388	STAG3L3	stromal antigen 3-like 3	K13055	GO:0000795//synaptonemal complex;GO:0008278//cohesin complex;GO:0043073//germ cell nucleus	-	GO:0007129//synapsis	gi|332321725|sp|P0CL83.1|ST3L1_HUMAN/4.35885e-110/1
1048	3600	0	9	0.01	0.304775	4.92967	Up	0.00306656	0.005627	CEACAM5	carcinoembryonic antigen-related cell adhesion molecule 5	K06499	GO:0016021//integral to membrane;GO:0044459//plasma membrane part	-	-	gi|98986445|ref|NP_004354.2|/0/1
130367	1200	0	3	0.01	0.304775	4.92967	Up	0.14972	0.214511	SGPP2	sphingosine-1-phosphate phosphatase 2	K04717	GO:0031090//organelle membrane;GO:0031224//intrinsic to membrane;GO:0043231//intracellular membrane-bounded organelle	GO:0016791//phosphatase activity	GO:0006066//alcohol metabolic process;GO:0006643//membrane lipid metabolic process;GO:0006796//phosphate-containing compound metabolic process	gi|23510289|ref|NP_689599.2|/0/1
3567	816	0	2	0.01	0.298799	4.90111	Up	0.28623	0.377572	IL5	interleukin 5 (colony-stimulating factor, eosinophil)	K05428	GO:0000267//cell fraction;GO:0044421//extracellular region part	GO:0005126//cytokine receptor binding	GO:0001934//positive regulation of protein phosphorylation;GO:0006952//defense response;GO:0007166//cell surface receptor signaling pathway;GO:0010740//positive regulation of intracellular protein kinase cascade;GO:0030854//positive regulation of granulocyte differentiation;GO:0030888//regulation of B cell proliferation;GO:0031334//positive regulation of protein complex assembly;GO:0032583;GO:004…	gi|4504671|ref|NP_000870.1|/6.12685e-62/1
4133	9445	0	23	0.01	0.29687	4.89176	Up	3.51984e-07	8.34342e-07	MAP2	microtubule-associated protein 2	K10430	GO:0005792//microsome;GO:0015630//microtubule cytoskeleton;GO:0030425//dendrite;GO:0031981//nuclear lumen;GO:0032991//macromolecular complex;GO:0044297//cell body	GO:0002162//dystroglycan binding;GO:0005515//protein binding	GO:0006468//protein phosphorylation;GO:0007019//microtubule depolymerization;GO:0031175//neuron projection development;GO:0048667//cell morphogenesis involved in neuron differentiation	gi|87578396|ref|NP_002365.3|/0/1
121456	3306	0	8	0.01	0.295003	4.88266	Up	0.0058626	0.0104483	SLC9A7P1	solute carrier family 9, subfamily A (NHE7, cation proton antiporter 7), member 7 pseudogene 1	K12041	GO:0010008//endosome membrane;GO:0012505//endomembrane system;GO:0031224//intrinsic to membrane;GO:0044431//Golgi apparatus part	GO:0005451//monovalent cation:hydrogen antiporter activity;GO:0042802//identical protein binding	GO:0006818//hydrogen transport;GO:0030001//metal ion transport;GO:0034220//ion transmembrane transport;GO:0055067	gi|381342465|ref|NP_001244220.1|/0/1
8382	1243	0	3	0.01	0.294232	4.87888	Up	0.14972	0.214676	NME5	NME/NM23 family member 5	K00940	-	GO:0016776//phosphotransferase activity, phosphate group as acceptor;GO:0032559	GO:0007281//germ cell development;GO:0009132//nucleoside diphosphate metabolic process;GO:0009206;GO:0009209;GO:0043066//negative regulation of apoptotic process;GO:0048232//male gamete generation	gi|426350111|ref|XP_004042625.1|/3.18448e-123/1
10562	2935	0	7	0.01	0.290757	4.86174	Up	0.011208	0.0193627	OLFM4	olfactomedin 4	K04593;K04594	GO:0044421//extracellular region part	-	GO:0009987//cellular process	gi|32313593|ref|NP_006409.3|/0/1
9220	2110	0	5	0.01	0.288887	4.85243	Up	0.040964	0.0658206	TIAF1	TGFB1-induced anti-apoptotic factor 1	K10362	GO:0015629//actin cytoskeleton;GO:0043231//intracellular membrane-bounded organelle;GO:0044444//cytoplasmic part	GO:0003676//nucleic acid binding;GO:0005515//protein binding;GO:0032559;GO:0042623//ATPase activity, coupled	GO:0007243//intracellular protein kinase cascade;GO:0043066//negative regulation of apoptotic process;GO:0044260	gi|17978509|ref|NP_004731.2|/4.03722e-53/1
117196	1444	2	63	0.185188	5.31879	4.84404	Up	9.8173e-16	3.20858e-15	MRGPRX4	MAS-related GPR, member X4	K08396	GO:0031224//intrinsic to membrane	GO:0004888//transmembrane signaling receptor activity	GO:0007165//signal transduction	gi|239582753|ref|NP_473373.2|/6.16676e-153/1
158798	855	0	2	0.01	0.28517	4.83375	Up	0.28623	0.379509	AKAP14	A kinase (PRKA) anchor protein 14	-	GO:0044424//intracellular part	-	-	gi|56682938|ref|NP_001008534.1|/8.24478e-74/1
157273	3442	0	8	0.01	0.283347	4.8245	Up	0.0058626	0.010445	LOC157273	uncharacterized LOC157273	-	-	-	-	gi|119585980|gb|EAW65576.1|/1.3338e-59/1
100874204	437	0	1	0.01	0.278971	4.80204	Up	0.54721	0.622593	ALDH1L1-AS1	ALDH1L1 antisense RNA 1	-	-	-	-	gi|119599779|gb|EAW79373.1|/2.97715e-53/1
91156	11810	0	27	0.01	0.278711	4.8007	Up	2.63494e-08	6.5801e-08	IGFN1	immunoglobulin-like and fibronectin type III domain containing 1	K12567	GO:0031674//I band;GO:0043231//intracellular membrane-bounded organelle	-	-	gi|257196151|ref|NP_001158058.1|/0/1
150248	879	0	2	0.01	0.277384	4.79381	Up	0.28623	0.378612	C22orf15	chromosome 22 open reading frame 15	-	-	-	-	gi|194272214|ref|NP_872326.2|/2.38501e-78/1
148523	1758	0	4	0.01	0.277384	4.79381	Up	0.0783142	0.120124	C1orf51	chromosome 1 open reading frame 51	-	-	-	-	gi|21389605|ref|NP_653298.1|/0/1
80117	1335	0	3	0.01	0.273955	4.77587	Up	0.14972	0.214365	ARL14	ADP-ribosylation factor-like 14	K07977;K07959;K07939	GO:0044464//cell part	GO:0032561//guanyl ribonucleotide binding	GO:0035556//intracellular signal transduction	gi|13376574|ref|NP_079323.1|/7.84027e-107/1
154796	6945	1	30	0.0192521	0.52661	4.77365	Up	5.95246e-08	1.46385e-07	AMOT	angiomotin	K06104	GO:0009986//cell surface;GO:0016023//cytoplasmic membrane-bounded vesicle;GO:0031224//intrinsic to membrane;GO:0031252//cell leading edge;GO:0032432//actin filament bundle;GO:0043296//apical junction complex	GO:0004871//signal transducer activity;GO:0005515//protein binding	GO:0001525//angiogenesis;GO:0001667//ameboidal cell migration;GO:0007369//gastrulation;GO:0008361//regulation of cell size;GO:0010595//positive regulation of endothelial cell migration;GO:0030154//cell differentiation;GO:0032233//positive regulation of actin filament bundle assembly;GO:0034329//cell junction assembly;GO:0042221//response to chemical stimulus;GO:0043009//chordate embryonic develop…	gi|166064029|ref|NP_001106962.1|/0/1
55613	2675	0	6	0.01	0.273443	4.77317	Up	0.0214272	0.0357205	MTMR8	myotubularin related protein 8	K01112	GO:0012505//endomembrane system;GO:0043231//intracellular membrane-bounded organelle	GO:0004721//phosphoprotein phosphatase activity	-	gi|21361759|ref|NP_060147.2|/0/1
56651	2231	0	5	0.01	0.273219	4.77198	Up	0.040964	0.0656886	LINC00470	long intergenic non-protein coding RNA 470	-	-	-	-	gi|13160664|gb|AAK13321.1|AF295729_1/1.31306e-07/1
8553	3061	15	448	0.655206	17.8425	4.76722	Up	8.13436e-104	1.13874e-102	BHLHE40	basic helix-loop-helix family, member e40	K03729	GO:0031981//nuclear lumen	GO:0001071//nucleic acid binding transcription factor activity;GO:0003676//nucleic acid binding;GO:0030528//transcription regulator activity	GO:0006355//regulation of transcription, DNA-dependent;GO:0009314//response to radiation;GO:0009605//response to external stimulus;GO:0048167//regulation of synaptic plasticity;GO:0048511//rhythmic process	gi|4503299|ref|NP_003661.1|/0/1
283131	3756	42	1249	1.49511	40.5393	4.761	Up	1.76941e-286	8.34951e-285	NEAT1	nuclear paraspeckle assembly transcript 1 (non-protein coding)	-	-	-	-	gi|119594793|gb|EAW74387.1|/4.59126e-37/1
100507066	903	0	2	0.01	0.270011	4.75495	Up	0.28623	0.374222	LOC100507066	uncharacterized LOC100507066	-	-	-	-	-
57795	3617	0	8	0.01	0.269638	4.75295	Up	0.0058626	0.0104461	BRINP2	family with sequence similarity 5, member B	-	GO:0044424//intracellular part	-	GO:0048731;GO:0051726//regulation of cell cycle	gi|12698039|dbj|BAB21838.1|/0/1
79739	3648	0	8	0.01	0.267347	4.74064	Up	0.0058626	0.0104428	TTLL7	tubulin tyrosine ligase-like family, member 7	K06047;K00273	GO:0005815//microtubule organizing center;GO:0043005//neuron projection;GO:0043025//neuronal cell body	GO:0016881//acid-amino acid ligase activity	GO:0043412//macromolecule modification;GO:0048731;GO:0048869//cellular developmental process	gi|94536793|ref|NP_078962.4|/0/1
970	913	0	2	0.01	0.267054	4.73906	Up	0.28623	0.37695	CD70	CD70 molecule	K05470	GO:0005624//membrane fraction;GO:0016021//integral to membrane;GO:0044421//extracellular region part	GO:0019899//enzyme binding;GO:0032813//tumor necrosis factor receptor superfamily binding	GO:0002376//immune system process;GO:0007154//cell communication;GO:0012502//induction of programmed cell death;GO:0023052//signaling	gi|4507605|ref|NP_001243.1|/1.52618e-107/1
55016	5502	0	12	0.01	0.265889	4.73275	Up	0.000438872	0.000863607	2016-03-01	membrane-associated ring finger (C3HC4) 1, E3 ubiquitin protein ligase	K10656	GO:0005764//lysosome;GO:0005769//early endosome;GO:0005770//late endosome;GO:0012506//vesicle membrane;GO:0031224//intrinsic to membrane	GO:0019787//small conjugating protein ligase activity;GO:0046914//transition metal ion binding	-	gi|8923613|ref|NP_060393.1|/9.77531e-161/1
282566	459	0	1	0.01	0.265599	4.73118	Up	0.54721	0.639039	LINC00515	long intergenic non-protein coding RNA 515	-	-	-	-	gi|119630388|gb|EAX09983.1|/1.66348e-24/1
1847	2545	17	495	0.893123	23.7114	4.73058	Up	4.59908e-114	7.03642e-113	DUSP5	dual specificity phosphatase 5	K04459	GO:0031981//nuclear lumen	GO:0008138//protein tyrosine/serine/threonine phosphatase activity	GO:0000165//MAPK cascade;GO:0001704//formation of primary germ layer;GO:0006355//regulation of transcription, DNA-dependent;GO:0006464//cellular protein modification process	gi|119569944|gb|EAW49559.1|/0/1
100130357	2305	0	5	0.01	0.264447	4.72491	Up	0.040964	0.0658395	LOC100130357	uncharacterized LOC100130357	K03914;K08857	-	-	-	gi|119575726|gb|EAW55322.1|/6.40932e-84/1
400221	1386	0	3	0.01	0.263875	4.72178	Up	0.14972	0.214328	FLJ22447	uncharacterized LOC400221	-	-	-	-	-
4582	1853	0	4	0.01	0.263163	4.71788	Up	0.0783142	0.119993	MUC1	mucin 1, cell surface associated	K06568	GO:0016021//integral to membrane;GO:0043231//intracellular membrane-bounded organelle;GO:0044424//intracellular part;GO:0044459//plasma membrane part	GO:0005488//binding	-	gi|67189069|ref|NP_001018017.1|/8.19905e-118/1
64063	1391	0	3	0.01	0.262926	4.71659	Up	0.14972	0.215688	PRSS22	protease, serine, 22	K09626	-	GO:0004175//endopeptidase activity	GO:0019538//protein metabolic process	gi|37181917|gb|AAQ88762.1|/1.1428e-164/1
4499	464	0	1	0.01	0.262737	4.71555	Up	0.54721	0.639262	MT1M	metallothionein 1M	K14739	-	-	-	gi|431911718|gb|ELK13866.1|/7.43751e-12/1
401491	928	0	2	0.01	0.262737	4.71555	Up	0.28623	0.378225	FLJ35024	uncharacterized LOC401491	-	-	-	-	gi|403289090|ref|XP_003935701.1|/1.59628e-40/1
388015	4193	0	9	0.01	0.261672	4.70969	Up	0.00306656	0.00562822	RTL1	retrotransposon-like 1	K04228;K11465;K02184;K04303	GO:0031224//intrinsic to membrane	-	GO:0032501//multicellular organismal process	gi|199562283|ref|NP_001128360.1|/0/1
441457	4194	0	9	0.01	0.26161	4.70934	Up	0.00306656	0.00562761	NUTM2G	NUT family member 2G	K09228;K06236	-	-	-	gi|282721027|ref|NP_001164212.1|/0/1
283461	2797	0	6	0.01	0.261516	4.70883	Up	0.0214272	0.035756	C12orf40	chromosome 12 open reading frame 40	-	-	-	-	gi|87299626|ref|NP_001026918.2|/0/1
221322	5132	0	11	0.01	0.261304	4.70766	Up	0.000839028	0.00161545	TBC1D32	chromosome 6 open reading frame 170	K11447;K01875;K00939;K00797	GO:0042995//cell projection;GO:0044424//intracellular part	GO:0005099//Ras GTPase activator activity	GO:0032318//regulation of Ras GTPase activity;GO:0032501//multicellular organismal process	gi|117414148|ref|NP_689943.4|/0/1
100507050	2820	0	6	0.01	0.259383	4.69701	Up	0.0214272	0.0358022	TPBGL	trophoblast glycoprotein-like	-	-	-	-	gi|306922420|ref|NP_001182457.1|/6.8402e-99/1
8061	1668	25	710	2.00398	51.8922	4.69458	Up	3.01552e-162	7.0163e-161	FOSL1	FOS-like antigen 1	K04502	GO:0016020//membrane;GO:0042598;GO:0043231//intracellular membrane-bounded organelle;GO:0044444//cytoplasmic part	GO:0005488//binding;GO:0030528//transcription regulator activity	GO:0000302//response to reactive oxygen species;GO:0006915//apoptotic process;GO:0006952//defense response;GO:0007611//learning or memory;GO:0008283//cell proliferation;GO:0009605//response to external stimulus;GO:0009628//response to abiotic stimulus;GO:0022414//reproductive process;GO:0045897//positive regulation of transcription during mitosis;GO:0051384//response to glucocorticoid stimulus;GO…	gi|4885243|ref|NP_005429.1|/1.63737e-83/1
5623	471	0	1	0.01	0.258833	4.69395	Up	0.54721	0.635154	PSPN	persephin	K05452	GO:0044421//extracellular region part	GO:0005102//receptor binding	GO:0006935//chemotaxis;GO:0007399//nervous system development;GO:0048754//branching morphogenesis of an epithelial tube	gi|4758974|ref|NP_004149.1|/4.22572e-79/1
100652909	471	0	1	0.01	0.258833	4.69395	Up	0.54721	0.629456	LINC00904	uncharacterized LOC100652909	-	-	-	-	-
284759	2833	0	6	0.01	0.258193	4.69038	Up	0.0214272	0.0357987	SIRPB2	signal-regulatory protein beta 2	K06551	GO:0016020//membrane;GO:0031224//intrinsic to membrane	-	-	gi|402882969|ref|XP_003905003.1|/4.44979e-118/1
93145	1899	0	4	0.01	0.256788	4.68251	Up	0.0783142	0.119731	OLFM2	olfactomedin 2	K04594	-	-	-	gi|17157993|ref|NP_477512.1|/0/1
7852	1912	0	4	0.01	0.255042	4.67266	Up	0.0783142	0.120322	CXCR4	chemokine (C-X-C motif) receptor 4	K04189	GO:0030427//site of polarized growth;GO:0031224//intrinsic to membrane;GO:0031410//cytoplasmic vesicle	GO:0004950//chemokine receptor activity;GO:0017022//myosin binding;GO:0019899//enzyme binding;GO:0032182//small conjugating protein binding	GO:0000165//MAPK cascade;GO:0001525//angiogenesis;GO:0003006//developmental process involved in reproduction;GO:0006952//defense response;GO:0007166//cell surface receptor signaling pathway;GO:0007276//gamete generation;GO:0007411//axon guidance;GO:0007417//central nervous system development;GO:0012501//programmed cell death;GO:0016477//cell migration;GO:0019058//viral infectious cycle;GO:0032101…	gi|56790927|ref|NP_001008540.1|/0/1
3097	9732	20	559	0.274775	7.00244	4.67153	Up	1.0489e-127	1.82218e-126	HIVEP2	human immunodeficiency virus type I enhancer binding protein 2	K09239	GO:0043231//intracellular membrane-bounded organelle	GO:0003676//nucleic acid binding;GO:0046914//transition metal ion binding	GO:0006351//transcription, DNA-dependent	gi|38260|emb|CAA46596.1|/0/1
647174	1441	0	3	0.01	0.253803	4.66564	Up	0.14972	0.216431	SERPINE3	serpin peptidase inhibitor, clade E (nexin, plasminogen activator inhibitor type 1), member 3	K03982	-	GO:0004866//endopeptidase inhibitor activity	GO:0006508//proteolysis;GO:0010466//negative regulation of peptidase activity	gi|157674356|ref|NP_001094790.1|/0/1
54839	2883	0	6	0.01	0.253715	4.66514	Up	0.0214272	0.0357809	LRRC49	leucine rich repeat containing 49	K11293	GO:0015630//microtubule cytoskeleton	-	-	gi|55743114|ref|NP_060161.2|/0/1
100129617	1926	0	4	0.01	0.253188	4.66214	Up	0.0783142	0.119611	LOC100129617	uncharacterized LOC100129617	-	-	-	-	gi|34529108|dbj|BAC85639.1|/1.04837e-68/1
2022	3196	6	165	0.251012	6.29386	4.64812	Up	1.54155e-38	8.54669e-38	ENG	endoglin	K06526	GO:0005626//insoluble fraction;GO:0009986//cell surface;GO:0031224//intrinsic to membrane;GO:0043235//receptor complex;GO:0044421//extracellular region part	GO:0004675//transmembrane receptor protein serine/threonine kinase activity;GO:0005057//receptor signaling protein activity;GO:0005160//transforming growth factor beta receptor binding;GO:0019838//growth factor binding;GO:0030247//polysaccharide binding;GO:0032403//protein complex binding;GO:0042802//identical protein binding;GO:0048029//monosaccharide binding	GO:0000122//negative regulation of transcription from RNA polymerase II promoter;GO:0001525//angiogenesis;GO:0001570//vasculogenesis;GO:0001666//response to hypoxia;GO:0001933//negative regulation of protein phosphorylation;GO:0001934//positive regulation of protein phosphorylation;GO:0001935//endothelial cell proliferation;GO:0003073//regulation of systemic arterial blood pressure;GO:0003143//em…	gi|4557555|ref|NP_000109.1|/0/1
284697	1465	0	3	0.01	0.249645	4.64181	Up	0.14972	0.215985	BTBD8	BTB (POZ) domain containing 8	K10480	GO:0031981//nuclear lumen	-	-	gi|224465242|ref|NP_899065.2|/0/1
285359	983	0	2	0.01	0.248037	4.63248	Up	0.28623	0.380109	PDCL3P4	phosducin-like 3 pseudogene 4	-	GO:0044424//intracellular part	GO:0005488//binding	GO:0012501//programmed cell death;GO:0051704	gi|114579202|ref|XP_525834.2|/4.62316e-93/1
1057	985	0	2	0.01	0.247533	4.62955	Up	0.28623	0.375978	CELP	carboxyl ester lipase pseudogene	K12298	GO:0005783//endoplasmic reticulum;GO:0030141//secretory granule;GO:0032991//macromolecular complex;GO:0042598;GO:0044421//extracellular region part;GO:0044425//membrane part	GO:0004091//carboxylesterase activity;GO:0005515//protein binding;GO:0046625//sphingolipid binding	GO:0006672//ceramide metabolic process;GO:0007589//body fluid secretion;GO:0008203//cholesterol metabolic process;GO:0051969	gi|390458475|ref|XP_003732119.1|/1.04797e-138/1
140803	8431	1	27	0.0158588	0.390413	4.62164	Up	3.7822e-07	8.9489e-07	TRPM6	transient receptor potential cation channel, subfamily M, member 6	K04981	GO:0031224//intrinsic to membrane	GO:0004672//protein kinase activity;GO:0005261//cation channel activity;GO:0032559;GO:0043169//cation binding	GO:0006464//cellular protein modification process;GO:0006810//transport;GO:0042221//response to chemical stimulus	gi|293597574|ref|NP_001170782.1|/0/1
7350	1000	0	2	0.01	0.24382	4.60775	Up	0.28623	0.374572	UCP1	uncoupling protein 1 (mitochondrial, proton carrier)	K08769	GO:0019866//organelle inner membrane;GO:0031224//intrinsic to membrane;GO:0043231//intracellular membrane-bounded organelle	GO:0022857//transmembrane transporter activity	GO:0006629//lipid metabolic process;GO:0006818//hydrogen transport;GO:0009725//response to hormone stimulus;GO:0022900//electron transport chain;GO:0045444//fat cell differentiation;GO:0046907//intracellular transport	gi|11225256|ref|NP_068605.1|/4.13175e-173/1
286	8486	27	721	0.425413	10.3579	4.60572	Up	6.4171e-163	1.5014e-161	ANK1	ankyrin 1, erythrocytic	K10380	GO:0005624//membrane fraction;GO:0005783//endoplasmic reticulum;GO:0005856//cytoskeleton;GO:0030016//myofibril;GO:0031672//A band;GO:0031674//I band;GO:0032589//neuron projection membrane;GO:0044459//plasma membrane part	GO:0005198//structural molecule activity;GO:0008092//cytoskeletal protein binding;GO:0030674//protein binding, bridging	GO:0006778//porphyrin-containing compound metabolic process;GO:0006812//cation transport;GO:0006935//chemotaxis;GO:0006996//organelle organization;GO:0016192//vesicle-mediated transport;GO:0023052//signaling;GO:0035090//maintenance of apical/basal cell polarity;GO:0048468//cell development	gi|70780366|ref|NP_065211.2|/3.33777e-68/1
728024	1503	0	3	0.01	0.243334	4.60486	Up	0.14972	0.214438	LOC728024	chromosome X open reading frame 56 pseudogene	-	-	GO:0005488//binding	-	gi|119583771|gb|EAW63367.1|/7.2987e-112/1
58508	16872	23	613	0.182268	4.42929	4.60294	Up	1.06888e-138	2.02893e-137	KMT2C	myeloid/lymphoid or mixed-lineage leukemia 3	K09188	GO:0034708;GO:0043231//intracellular membrane-bounded organelle	GO:0003676//nucleic acid binding;GO:0018024//histone-lysine N-methyltransferase activity;GO:0046914//transition metal ion binding	GO:0006325//chromatin organization;GO:0006351//transcription, DNA-dependent;GO:0007165//signal transduction	gi|91718902|ref|NP_733751.2|/0/1
90527	3049	0	6	0.01	0.239902	4.58437	Up	0.0214272	0.0357702	DUOXA1	dual oxidase maturation factor 1	-	GO:0031090//organelle membrane;GO:0031224//intrinsic to membrane	-	GO:0006810//transport	gi|46485465|ref|NP_653166.2|/0/1
286495	2542	0	5	0.01	0.239792	4.58371	Up	0.040964	0.065764	TTC3P1	tetratricopeptide repeat domain 3 pseudogene 1	K15712	GO:0043231//intracellular membrane-bounded organelle	GO:0019787//small conjugating protein ligase activity;GO:0046914//transition metal ion binding	GO:0000209//protein polyubiquitination;GO:0000904//cell morphogenesis involved in differentiation;GO:0010033//response to organic substance;GO:0019941//modification-dependent protein catabolic process;GO:0045596//negative regulation of cell differentiation	gi|426396480|ref|XP_004064468.1|/0/1
153218	509	0	1	0.01	0.239509	4.58201	Up	0.54721	0.614518	SPINK13	serine peptidase inhibitor, Kazal type 13 (putative)	-	-	GO:0004866//endopeptidase inhibitor activity	GO:0010466//negative regulation of peptidase activity	gi|92110017|ref|NP_001035218.1|/5.97104e-54/1
150384	1532	0	3	0.01	0.238727	4.57729	Up	0.14972	0.216059	GTSE1-AS1	uncharacterized LOC150384	-	-	-	-	gi|47678373|emb|CAG30307.1|/1.25881e-42/1
729475	3589	0	7	0.01	0.237774	4.57152	Up	0.011208	0.0193687	RAD51AP2	RAD51 associated protein 2	-	-	-	-	gi|149773468|ref|NP_001092688.1|/0/1
547	9233	0	18	0.01	0.237667	4.57087	Up	8.98902e-06	1.9786e-05	KIF1A	kinesin family member 1A	K10392	GO:0015630//microtubule cytoskeleton;GO:0043231//intracellular membrane-bounded organelle	GO:0003774//motor activity;GO:0032559	GO:0008088//axon cargo transport	gi|345842524|ref|NP_001230937.1|/0/1
349633	1541	0	3	0.01	0.237333	4.56884	Up	0.14972	0.216133	PLET1	chromosome 11 open reading frame 34	-	GO:0031224//intrinsic to membrane	-	-	gi|426370478|ref|XP_004052191.1|/2.19978e-114/1
400999	514	0	1	0.01	0.237179	4.56791	Up	0.54721	0.640241	FLJ42351	uncharacterized LOC400999	-	-	-	-	-
388341	2831	3	78	0.141687	3.35888	4.5672	Up	1.16953e-18	4.14581e-18	FAM211A	family with sequence similarity 211, member A	-	-	-	-	gi|165932385|ref|NP_001107039.1|/6.83756e-135/1
55001	2249	2	52	0.118902	2.81873	4.5672	Up	8.53272e-13	2.54512e-12	TTC22	tetratricopeptide repeat domain 22	K11729;K01881	-	-	-	gi|153792103|ref|NP_060374.2|/0/1
442132	2070	0	4	0.01	0.235575	4.55812	Up	0.0783142	0.120256	LOC442132	golgin A6 family-like 1 pseudogene	-	-	-	-	gi|221043958|dbj|BAH13656.1|/1.40061e-73/1
80315	7769	31	793	0.533515	12.4437	4.54374	Up	1.37271e-177	3.57521e-176	CPEB4	cytoplasmic polyadenylation element binding protein 4	K02602	-	GO:0003676//nucleic acid binding	-	gi|189027090|ref|NP_085130.2|/0/1
64866	6017	2	51	0.0444427	1.03331	4.53918	Up	1.57315e-12	4.64127e-12	CDCP1	CUB domain containing protein 1	K06732	GO:0031224//intrinsic to membrane	-	-	gi|426340221|ref|XP_004034031.1|/0/1
347273	2640	0	5	0.01	0.23089	4.52914	Up	0.040964	0.0657828	MURC	muscle-related coiled-coil protein	K11447;K08857;K00939;K00591	GO:0031674//I band	-	GO:0006357//regulation of transcription from RNA polymerase II promoter;GO:0048513//organ development;GO:0048869//cellular developmental process	gi|66472922|ref|NP_001018126.1|/0/1
1958	3136	25	631	1.06589	24.5298	4.5244	Up	2.8874e-141	5.64017e-140	EGR1	early growth response 1	K09203	GO:0043231//intracellular membrane-bounded organelle	GO:0001071//nucleic acid binding transcription factor activity;GO:0003677//DNA binding;GO:0003702//RNA polymerase II transcription factor activity;GO:0046872//metal ion binding	GO:0010551;GO:0016925//protein sumoylation;GO:0019221//cytokine-mediated signaling pathway;GO:0071398//cellular response to fatty acid;GO:0072126//positive regulation of glomerular mesangial cell proliferation	gi|426350131|ref|XP_004042635.1|/0/1
342909	2222	1	25	0.0601736	1.37163	4.51061	Up	1.29049e-06	2.97706e-06	ZNF284	zinc finger protein 284	K09228	GO:0043231//intracellular membrane-bounded organelle	GO:0003676//nucleic acid binding;GO:0046914//transition metal ion binding	GO:0006351//transcription, DNA-dependent	gi|83716019|ref|NP_001032902.1|/0/1
343505	1611	0	3	0.01	0.227021	4.50475	Up	0.14972	0.215116	NBPF7	neuroblastoma breakpoint family, member 7	-	GO:0044424//intracellular part	-	-	gi|114158664|ref|NP_001041445.1|/0/1
149643	537	0	1	0.01	0.227021	4.50475	Up	0.54721	0.618654	C1orf227	chromosome 1 open reading frame 227	-	-	-	-	gi|119613781|gb|EAW93375.1|/1.74844e-60/1
26230	5916	0	11	0.01	0.226675	4.50256	Up	0.000839028	0.00161582	TIAM2	T-cell lymphoma invasion and metastasis 2	K05731	GO:0005626//insoluble fraction;GO:0030427//site of polarized growth;GO:0031252//cell leading edge;GO:0042995//cell projection;GO:0044444//cytoplasmic part	GO:0004871//signal transducer activity;GO:0005088//Ras guanyl-nucleotide exchange factor activity;GO:0008047//enzyme activator activity	GO:0006629//lipid metabolic process;GO:0006917//induction of apoptosis;GO:0007169//transmembrane receptor protein tyrosine kinase signaling pathway;GO:0007266//Rho protein signal transduction;GO:0009966//regulation of signal transduction	gi|71891719|dbj|BAC23112.2|/0/1
139135	3250	0	6	0.01	0.225065	4.49227	Up	0.0214272	0.0358058	PASD1	PAS domain containing 1	K02223	GO:0043231//intracellular membrane-bounded organelle	GO:0060089	-	gi|33242861|gb|AAQ01136.1|/0/1
23563	3250	0	6	0.01	0.225065	4.49227	Up	0.0214272	0.0357595	CHST5	carbohydrate (N-acetylglucosamine 6-O) sulfotransferase 5	K09671;K09670	GO:0000139//Golgi membrane;GO:0031224//intrinsic to membrane	GO:0008146//sulfotransferase activity	GO:0006024//glycosaminoglycan biosynthetic process;GO:0006041//glucosamine metabolic process;GO:0006464//cellular protein modification process	gi|21362052|ref|NP_078809.2|/0/1
728643	542	0	1	0.01	0.224926	4.49138	Up	0.54721	0.626539	HNRNPA1P33	heterogeneous nuclear ribonucleoprotein A1 pseudogene 33	K12741	-	-	-	gi|441657392|ref|XP_004091176.1|/1.17008e-11/1
2906	5109	4	98	0.104683	2.33846	4.48147	Up	6.56594e-23	2.60575e-22	GRIN2D	glutamate receptor, ionotropic, N-methyl D-aspartate 2D	K05212	GO:0005624//membrane fraction;GO:0008328//ionotropic glutamate receptor complex	GO:0004970//ionotropic glutamate receptor activity;GO:0005244//voltage-gated ion channel activity;GO:0016597//amino acid binding	GO:0007270//neuron-neuron synaptic transmission;GO:0007626//locomotory behavior;GO:0034220//ion transmembrane transport;GO:0050974//detection of mechanical stimulus involved in sensory perception;GO:0051899//membrane depolarization;GO:0051931	gi|153946391|ref|NP_000827.2|/0/1
5030	1639	0	3	0.01	0.223142	4.47989	Up	0.14972	0.214529	P2RY4	pyrimidinergic receptor P2Y, G-protein coupled, 4	K04271	GO:0016021//integral to membrane;GO:0044459//plasma membrane part	GO:0015065//uridine nucleotide receptor activity;GO:0032559	GO:0006821//chloride transport;GO:0007186//G-protein coupled receptor signaling pathway;GO:0051480//cytosolic calcium ion homeostasis	gi|4505561|ref|NP_002556.1|/0/1
399967	1640	0	3	0.01	0.223006	4.47901	Up	0.14972	0.215356	PATE2	prostate and testis expressed 2	-	GO:0044421//extracellular region part	-	-	gi|47086459|ref|NP_997720.1|/4.39321e-57/1
246329	1643	0	3	0.01	0.222599	4.47638	Up	0.14972	0.21431	STAC3	SH3 and cysteine rich domain 3	K08010;K04705;K07366	-	GO:0005515//protein binding;GO:0043169//cation binding	GO:0007165//signal transduction	gi|21450838|ref|NP_659501.1|/1.41266e-180/1
157848	551	0	1	0.01	0.221253	4.46762	Up	0.54721	0.618155	NKX6-3	NK6 homeobox 3	K09351	-	-	-	gi|22749179|ref|NP_689781.1|/9.03695e-47/1
2113	5242	1	24	0.0255066	0.558154	4.45172	Up	2.37932e-06	5.42336e-06	ETS1	v-ets erythroblastosis virus E26 oncogene homolog 1 (avian)	K02678	GO:0043231//intracellular membrane-bounded organelle;GO:0043234//protein complex	GO:0001071//nucleic acid binding transcription factor activity;GO:0003677//DNA binding;GO:0005515//protein binding;GO:0030528//transcription regulator activity	GO:0006928//cellular component movement;GO:0008283//cell proliferation;GO:0009605//response to external stimulus;GO:0010551;GO:0012502//induction of programmed cell death;GO:0016477//cell migration;GO:0021536//diencephalon development;GO:0022602//ovulation cycle process;GO:0022617//extracellular matrix disassembly;GO:0030575;GO:0034097//response to cytokine stimulus;GO:0034405//response to fluid …	gi|4885219|ref|NP_005229.1|/0/1
100533111	1119	0	2	0.01	0.217891	4.44554	Up	0.28623	0.378374	ZNF670-ZNF695	ZNF670-ZNF695 readthrough	K09228	-	-	-	gi|323635446|ref|NP_065127.4|/5.97862e-62/1
2303	1683	0	3	0.01	0.217309	4.44167	Up	0.14972	0.214767	FOXC2	forkhead box C2 (MFH-1, mesenchyme forkhead 1)	K09396	GO:0043231//intracellular membrane-bounded organelle;GO:0043234//protein complex	GO:0000981//sequence-specific DNA binding RNA polymerase II transcription factor activity;GO:0003682//chromatin binding;GO:0003702//RNA polymerase II transcription factor activity;GO:0005515//protein binding;GO:0016564//transcription repressor activity;GO:0043565//sequence-specific DNA binding;GO:0043566//structure-specific DNA binding	GO:0000122//negative regulation of transcription from RNA polymerase II promoter;GO:0001654//eye development;GO:0001710//mesodermal cell fate commitment;GO:0001945//lymph vessel development;GO:0002042//cell migration involved in sprouting angiogenesis;GO:0003018;GO:0007169//transmembrane receptor protein tyrosine kinase signaling pathway;GO:0009719;GO:0009952//anterior/posterior pattern specifica…	gi|4885237|ref|NP_005242.1|/0/1
100874249	564	0	1	0.01	0.216153	4.43398	Up	0.54721	0.629801	DENND5B-AS1	DENND5B antisense RNA 1	K09228;K00797	-	-	-	gi|119585977|gb|EAW65573.1|/3.17993e-10/1
3346	566	0	1	0.01	0.215389	4.42887	Up	0.54721	0.631575	HTN1	histatin 1	K13913	-	GO:0043169//cation binding	GO:0001906//cell killing;GO:0006952//defense response;GO:0009888//tissue development	gi|4504529|ref|NP_002150.1|/7.65525e-28/1
1518	569	0	1	0.01	0.214253	4.42125	Up	0.54721	0.617822	CTSLP8	cathepsin L1 pseudogene 8	K01365	-	GO:0005488//binding	-	gi|395755765|ref|XP_002833453.2|/2.18145e-38/1
100874150	570	0	1	0.01	0.213877	4.41871	Up	0.54721	0.638329	LINC00379	long intergenic non-protein coding RNA 379	-	-	-	-	-
606724	571	0	1	0.01	0.213503	4.41618	Up	0.54721	0.635198	LOC606724	coronin, actin binding protein, 1A pseudogene	K13882	GO:0015629//actin cytoskeleton;GO:0030139//endocytic vesicle;GO:0031252//cell leading edge;GO:0043234//protein complex;GO:0044430//cytoskeletal part;GO:0044459//plasma membrane part	GO:0003779//actin binding;GO:0019900//kinase binding;GO:0042802//identical protein binding	GO:0006897//endocytosis;GO:0006906//vesicle fusion;GO:0006935//chemotaxis;GO:0006952//defense response;GO:0007155//cell adhesion;GO:0030030//cell projection organization;GO:0050900//leukocyte migration;GO:0051125//regulation of actin nucleation	gi|466003043|ref|XP_004268686.1|/5.06419e-11/1
3224	2290	0	4	0.01	0.212943	4.4124	Up	0.0783142	0.120091	HOXC8	homeobox C8	K09308	GO:0043231//intracellular membrane-bounded organelle	GO:0001071//nucleic acid binding transcription factor activity;GO:0003677//DNA binding;GO:0030528//transcription regulator activity	GO:0003002//regionalization;GO:0006357//regulation of transcription from RNA polymerase II promoter;GO:0009887//organ morphogenesis;GO:0030154//cell differentiation;GO:0031016//pancreas development;GO:0035115//embryonic forelimb morphogenesis	gi|12056969|ref|NP_073149.1|/4.19915e-128/1
341032	1106	3	70	0.362674	7.71583	4.41108	Up	1.5347e-16	5.13165e-16	C11orf53	chromosome 11 open reading frame 53	-	-	-	-	gi|38348310|ref|NP_940900.1|/7.85294e-99/1
4316	1147	0	2	0.01	0.212572	4.40988	Up	0.28623	0.378911	MMP7	matrix metallopeptidase 7 (matrilysin, uterine)	K01397	GO:0031012//extracellular matrix	GO:0004175//endopeptidase activity;GO:0046914//transition metal ion binding	GO:0008283//cell proliferation;GO:0019538//protein metabolic process;GO:0032963//collagen metabolic process	gi|4505219|ref|NP_002414.1|/1.48632e-156/1
100505633	1154	0	2	0.01	0.211283	4.4011	Up	0.28623	0.379809	LINC01133	uncharacterized LOC100505633	-	-	-	-	-
688	3350	6	139	0.239473	5.05836	4.40074	Up	1.18748e-31	5.75381e-31	KLF5	Kruppel-like factor 5 (intestinal)	K09206	GO:0043231//intracellular membrane-bounded organelle	GO:0001071//nucleic acid binding transcription factor activity;GO:0003676//nucleic acid binding;GO:0030528//transcription regulator activity;GO:0046914//transition metal ion binding	GO:0006351//transcription, DNA-dependent;GO:0008283//cell proliferation;GO:0030031//cell projection assembly;GO:0048646//anatomical structure formation involved in morphogenesis	gi|332261190|ref|XP_003279658.1|/0/1
647859	578	0	1	0.01	0.210917	4.3986	Up	0.54721	0.635681	LOC647859	occludin pseudogene	K06088	GO:0000267//cell fraction;GO:0031224//intrinsic to membrane;GO:0043296//apical junction complex;GO:0044444//cytoplasmic part	GO:0005488//binding;GO:0008172	GO:0006575//cellular modified amino acid metabolic process;GO:0006790//sulfur compound metabolic process;GO:0006915//apoptotic process;GO:0048545//response to steroid hormone stimulus;GO:0065003	gi|20987418|gb|AAH29886.1|/4.51693e-103/1
203413	580	0	1	0.01	0.21019	4.39362	Up	0.54721	0.617532	CXorf61	chromosome X open reading frame 61	K00134	GO:0031224//intrinsic to membrane	-	-	gi|426397182|ref|XP_004064803.1|/1.71096e-49/1
646329	2228	1	23	0.0600115	1.2585	4.39032	Up	4.38088e-06	9.82044e-06	LOC646329	uncharacterized LOC646329	-	-	-	-	gi|119604181|gb|EAW83775.1|/4.30688e-61/1
100506866	4607	1	23	0.0290223	0.608625	4.39032	Up	4.38088e-06	9.81913e-06	TTN-AS1	TTN antisense RNA 1	K12567	GO:0005634//nucleus;GO:0030017//sarcomere;GO:0031674//I band;GO:0044446//intracellular organelle part	GO:0004672//protein kinase activity;GO:0008092//cytoskeletal protein binding;GO:0016740//transferase activity	GO:0006468//protein phosphorylation;GO:0006936//muscle contraction;GO:0008152//metabolic process;GO:0009888//tissue development;GO:0014866//skeletal myofibril assembly;GO:0019222//regulation of metabolic process;GO:0030239//myofibril assembly;GO:0048513//organ development;GO:0050896//response to stimulus;GO:0065007//biological regulation	gi|426337880|ref|XP_004032922.1|/2.77589e-107/1
54577	2333	0	4	0.01	0.209019	4.38556	Up	0.0783142	0.119851	UGT1A7	UDP glucuronosyltransferase 1 family, polypeptide A7	K00699	GO:0031090//organelle membrane;GO:0031224//intrinsic to membrane;GO:0042598;GO:0043231//intracellular membrane-bounded organelle	GO:0005501//retinoid binding;GO:0008194//UDP-glycosyltransferase activity;GO:0019901//protein kinase binding;GO:0030234//enzyme regulator activity;GO:0042802//identical protein binding;GO:0046983//protein dimerization activity	GO:0001523//retinoid metabolic process;GO:0003008;GO:0009812//flavonoid metabolic process;GO:0009892//negative regulation of metabolic process;GO:0019217//regulation of fatty acid metabolic process;GO:0019218//regulation of steroid metabolic process	gi|41282213|ref|NP_061950.2|/0/1
2047	4691	0	8	0.01	0.207905	4.37785	Up	0.0058626	0.0104417	EPHB1	EPH receptor B1	K05110	GO:0016021//integral to membrane;GO:0044424//intracellular part	GO:0005003//ephrin receptor activity;GO:0032559	GO:0006468//protein phosphorylation;GO:0007167//enzyme linked receptor protein signaling pathway;GO:0007411//axon guidance;GO:0021554//optic nerve development;GO:0021955//central nervous system neuron axonogenesis;GO:0048592//eye morphogenesis	gi|4758284|ref|NP_004432.1|/0/1
51352	2354	0	4	0.01	0.207154	4.37263	Up	0.0783142	0.119862	WT1-AS	WT1 antisense RNA	-	-	-	-	gi|410169852|ref|XP_003960914.1|/1.51881e-72/1
9108	5302	0	9	0.01	0.206939	4.37113	Up	0.00306656	0.00562638	MTMR7	myotubularin related protein 7	K01112	GO:0005626//insoluble fraction;GO:0044444//cytoplasmic part	GO:0004721//phosphoprotein phosphatase activity	GO:0006464//cellular protein modification process;GO:0006796//phosphate-containing compound metabolic process	gi|225543474|ref|NP_004677.3|/0/1
4319	1777	0	3	0.01	0.205813	4.36327	Up	0.14972	0.215503	MMP10	matrix metallopeptidase 10 (stromelysin 2)	K01396;K01394	GO:0031012//extracellular matrix	GO:0004175//endopeptidase activity;GO:0046914//transition metal ion binding	GO:0019538//protein metabolic process;GO:0032963//collagen metabolic process	gi|4505205|ref|NP_002416.1|/0/1
147407	1185	0	2	0.01	0.205756	4.36286	Up	0.28623	0.378136	SLC25A52	solute carrier family 25, member 52	K15110	GO:0019866//organelle inner membrane;GO:0031224//intrinsic to membrane;GO:0043231//intracellular membrane-bounded organelle	-	GO:0051234//establishment of localization	gi|393193618|ref|NP_001029344.3|/7.20849e-170/1
284339	1779	0	3	0.01	0.205582	4.36164	Up	0.14972	0.214493	TMEM145	transmembrane protein 145	-	GO:0031224//intrinsic to membrane	-	-	gi|297704939|ref|XP_002829343.1|/0/1
131578	5940	0	10	0.01	0.205236	4.35921	Up	0.00160404	0.00301715	LRRC15	leucine rich repeat containing 15	K13023;K06260	GO:0031224//intrinsic to membrane	-	-	gi|288541295|ref|NP_001128529.2|/0/1
6526	11579	36	805	0.415701	8.47549	4.34968	Up	2.08582e-175	5.37419e-174	SLC5A3	solute carrier family 5 (sodium/myo-inositol cotransporter), member 3	K14383	GO:0016021//integral to membrane	GO:0005365//myo-inositol transmembrane transporter activity;GO:0015291//secondary active transmembrane transporter activity	GO:0030001//metal ion transport	gi|110835708|ref|NP_008864.3|/0/1
100874300	599	0	1	0.01	0.203523	4.34712	Up	0.54721	0.622508	SYNJ2-IT1	SYNJ2 intronic transcript 1 (non-protein coding)	K09228;K14443;K00797	-	-	-	gi|119622992|gb|EAX02587.1|/5.7566e-11/1
338917	2995	0	5	0.01	0.203523	4.34712	Up	0.040964	0.0656636	VSX2	visual system homeobox 2	K09336	GO:0031981//nuclear lumen	GO:0001071//nucleic acid binding transcription factor activity;GO:0003677//DNA binding	GO:0001654//eye development;GO:0006357//regulation of transcription from RNA polymerase II promoter;GO:0008283//cell proliferation;GO:0009653//anatomical structure morphogenesis;GO:0030182//neuron differentiation;GO:0050953//sensory perception of light stimulus	gi|34365783|ref|NP_878314.1|/2.38365e-166/1
163747	1806	0	3	0.01	0.202509	4.33991	Up	0.14972	0.215559	C1orf177	chromosome 1 open reading frame 177	-	-	-	-	gi|426329783|ref|XP_004025913.1|/0/1
100170229	2415	0	4	0.01	0.201922	4.33572	Up	0.0783142	0.119763	SRRM5	serine/arginine repetitive matrix 5	K12893	-	-	-	gi|224548936|ref|NP_001139113.1|/0/1
151295	2418	0	4	0.01	0.201671	4.33393	Up	0.0783142	0.120278	SLC23A3	solute carrier family 23 (nucleobase transporters), member 3	K14612	GO:0016020//membrane;GO:0031224//intrinsic to membrane	GO:0005488//binding	GO:0006810//transport	gi|222080107|ref|NP_001138362.1|/0/1
57016	1610	705	15571	58.5482	1179.05	4.33185	Up	0	0	AKR1B10	aldo-keto reductase family 1, member B10 (aldose reductase)	K00011	GO:0044424//intracellular part	GO:0005488//binding;GO:0016616//oxidoreductase activity, acting on the CH-OH group of donors, NAD or NADP as acceptor	GO:0006629//lipid metabolic process;GO:0032501//multicellular organismal process;GO:0044237//cellular metabolic process	gi|119388973|pdb|1ZUA|X/0/1
23180	3033	0	5	0.01	0.200973	4.32893	Up	0.040964	0.0656323	RFTN1	raftlin, lipid raft linker 1	-	GO:0016020//membrane	-	-	gi|577299|dbj|BAA07644.1|/0/1
390110	1820	0	3	0.01	0.200951	4.32877	Up	0.14972	0.215892	ACCSL	1-aminocyclopropane-1-carboxylate synthase homolog (Arabidopsis)(non-functional)-like	K00816;K00815	-	GO:0016740//transferase activity;GO:0016846//carbon-sulfur lyase activity;GO:0048037//cofactor binding	GO:0008152//metabolic process	gi|149944424|ref|NP_001027025.2|/0/1
4130	10275	3	66	0.0390382	0.783072	4.32619	Up	1.73591e-15	5.62964e-15	MAP1A	microtubule-associated protein 1A	K10429	GO:0015630//microtubule cytoskeleton	GO:0005488//binding	-	gi|119613012|gb|EAW92606.1|/0/1
407975	5018	1	22	0.0266452	0.53448	4.32619	Up	8.05434e-06	1.77892e-05	MIR17HG	miR-17-92 cluster host gene (non-protein coding)	K11447;K01875;K00939	-	-	-	gi|47076874|dbj|BAD18387.1|/8.48567e-34/1
2635	3051	0	5	0.01	0.199787	4.32039	Up	0.040964	0.06572	GBP3	guanylate binding protein 3	-	GO:0031224//intrinsic to membrane	GO:0017111//nucleoside-triphosphatase activity;GO:0032561//guanyl ribonucleotide binding	GO:0009207;GO:0019221//cytokine-mediated signaling pathway	gi|112382372|ref|NP_060754.2|/0/1
441476	1221	0	2	0.01	0.199689	4.31968	Up	0.28623	0.374513	C9orf173	chromosome 9 open reading frame 173	-	-	-	-	gi|375493557|ref|NP_001243629.1|/3.11521e-163/1
57214	7080	16	349	0.30216	6.00941	4.31384	Up	1.68214e-76	1.71887e-75	KIAA1199	KIAA1199	K09666	GO:0044424//intracellular part	-	-	gi|426380059|ref|XP_004056701.1|/0/1
4131	11996	58	1253	0.64646	12.7337	4.29995	Up	4.61812e-270	2.06329e-268	MAP1B	microtubule-associated protein 1B	K10429	GO:0000267//cell fraction;GO:0015630//microtubule cytoskeleton;GO:0016020//membrane;GO:0030427//site of polarized growth;GO:0043005//neuron projection;GO:0043025//neuronal cell body;GO:0044430//cytoskeletal part;GO:0044444//cytoplasmic part	GO:0008289//lipid binding;GO:0015631//tubulin binding	GO:0007019//microtubule depolymerization;GO:0009636//response to toxic substance;GO:0030307//positive regulation of cell growth;GO:0031103//axon regeneration;GO:0031112;GO:0033273//response to vitamin;GO:0043627//response to estrogen stimulus;GO:0045597//positive regulation of cell differentiation;GO:0051914	gi|473431|gb|AAA18904.1|/0/1
51454	3726	0	6	0.01	0.196313	4.29508	Up	0.0214272	0.0357311	GULP1	GULP, engulfment adaptor PTB domain containing 1	K11322;K12474;K06972;K06057	GO:0043227//membrane-bounded organelle;GO:0044424//intracellular part	GO:0060089	GO:0006909//phagocytosis;GO:0010876//lipid localization;GO:0012501//programmed cell death;GO:0023052//signaling	gi|7705318|ref|NP_057399.1|/4.90974e-170/1
387895	621	0	1	0.01	0.196313	4.29508	Up	0.54721	0.617117	LINC00944	uncharacterized LOC387895	-	-	-	-	gi|119618890|gb|EAW98484.1|/6.63163e-69/1
150159	1879	0	3	0.01	0.194641	4.28274	Up	0.14972	0.215762	SLC9B1	solute carrier family 9, subfamily B (NHA1, cation proton antiporter 1), member 1	K14993;K08857;K09057	GO:0031224//intrinsic to membrane	GO:0015078//hydrogen ion transmembrane transporter activity	GO:0006811//ion transport	gi|66793392|ref|NP_631912.2|/0/1
26148	4565	6	128	0.175736	3.41829	4.28179	Up	9.2122e-29	4.20075e-28	C10orf12	chromosome 10 open reading frame 12	K04574	-	-	-	gi|119570347|gb|EAW49962.1|/0/1
728622	1882	0	3	0.01	0.194331	4.28044	Up	0.14972	0.215153	SKP1P2	S-phase kinase-associated protein 1 pseudogene 2	K03094	GO:0031461//cullin-RING ubiquitin ligase complex;GO:0031981//nuclear lumen;GO:0044444//cytoplasmic part	GO:0005488//binding;GO:0016772//transferase activity, transferring phosphorus-containing groups;GO:0019787//small conjugating protein ligase activity	GO:0006796//phosphate-containing compound metabolic process;GO:0043161//proteasomal ubiquitin-dependent protein catabolic process;GO:0051320//S phase;GO:0051439//regulation of ubiquitin-protein ligase activity involved in mitotic cell cycle	gi|397491251|ref|XP_003816586.1|/7.22178e-99/1
729609	628	0	1	0.01	0.194124	4.27891	Up	0.54721	0.635242	LOC729609	uncharacterized LOC729609	K11447	-	-	-	gi|119582875|gb|EAW62471.1|/2.19001e-13/1
55138	2516	0	4	0.01	0.193816	4.27661	Up	0.0783142	0.120146	FAM90A1	family with sequence similarity 90, member A1	-	-	GO:0046914//transition metal ion binding	-	gi|144953905|ref|NP_060558.3|/0/1
729338	629	0	1	0.01	0.193816	4.27661	Up	0.54721	0.621414	CETN4P	centrin EF-hand protein 4, pseudogene	K10840	-	GO:0046872//metal ion binding	-	gi|410038668|ref|XP_003950451.1|/4.02701e-21/1
339145	1897	0	3	0.01	0.192794	4.26899	Up	0.14972	0.215337	FAM92B	family with sequence similarity 92, member B	K02258	-	-	-	gi|38348294|ref|NP_940893.1|/2.90759e-164/1
134285	1266	0	2	0.01	0.192591	4.26747	Up	0.28623	0.378493	TMEM171	transmembrane protein 171	-	GO:0031224//intrinsic to membrane	-	-	gi|239735596|ref|NP_775761.4|/2.1037e-154/1
157869	3804	0	6	0.01	0.192287	4.26519	Up	0.0214272	0.0357738	SBSPON	somatomedin B and thrombospondin, type 1 domain containing	K09228;K11447;K00939	GO:0044421//extracellular region part	GO:0001871;GO:0004888//transmembrane signaling receptor activity	GO:0002376//immune system process;GO:0023052//signaling	gi|402878481|ref|XP_003902911.1|/3.0007e-169/1
9173	2542	0	4	0.01	0.191833	4.26178	Up	0.0783142	0.119905	IL1RL1	interleukin 1 receptor-like 1	K05171	GO:0009986//cell surface;GO:0031224//intrinsic to membrane;GO:0044421//extracellular region part	GO:0002113//interleukin-33 binding;GO:0004896//cytokine receptor activity	GO:0001818//negative regulation of cytokine production;GO:0002376//immune system process;GO:0002696//positive regulation of leukocyte activation;GO:0002823;GO:0006952//defense response;GO:0007166//cell surface receptor signaling pathway;GO:0007249//I-kappaB kinase/NF-kappaB cascade;GO:0031349//positive regulation of defense response;GO:0032722//positive regulation of chemokine production	gi|27894328|ref|NP_003847.2|/0/1
222696	3178	0	5	0.01	0.191803	4.26156	Up	0.040964	0.0657954	ZSCAN23	zinc finger and SCAN domain containing 23	K09230	GO:0043231//intracellular membrane-bounded organelle	GO:0001071//nucleic acid binding transcription factor activity;GO:0003676//nucleic acid binding;GO:0046914//transition metal ion binding	GO:0006351//transcription, DNA-dependent	gi|190883486|ref|NP_001012458.1|/0/1
79745	4284	1	21	0.0312105	0.597599	4.25907	Up	1.47846e-05	3.20555e-05	CLIP4	CAP-GLY domain containing linker protein family, member 4	K10423	-	-	-	gi|31982881|ref|NP_078968.3|/0/1
26071	1275	0	2	0.01	0.191232	4.25725	Up	0.28623	0.37772	FAM127B	family with sequence similarity 127, member B	-	GO:0016020//membrane	GO:0005488//binding	-	gi|397486913|ref|XP_003814563.1|/3.40564e-39/1
100287225	3188	0	5	0.01	0.191202	4.25702	Up	0.040964	0.0656949	LOC100287225	uncharacterized LOC100287225	K11447;K08857;K00939;K00591	-	-	-	gi|194378400|dbj|BAG57950.1|/7.59662e-66/1
100132403	1278	0	2	0.01	0.190783	4.25386	Up	0.28623	0.375889	FAM157B	family with sequence similarity 157, member B	-	-	-	-	gi|223646111|ref|NP_001138721.1|/5.21739e-177/1
7145	10276	12	251	0.156137	2.97776	4.25334	Up	6.48548e-55	4.84867e-54	TNS1	tensin 1	K00665;K01110;K08855	GO:0005924//cell-substrate adherens junction;GO:0043232	GO:0008092//cytoskeletal protein binding	-	gi|397495609|ref|XP_003818640.1|/0/1
169693	1284	0	2	0.01	0.189891	4.2471	Up	0.28623	0.379359	TMEM252	transmembrane protein 252	-	GO:0031224//intrinsic to membrane	-	-	gi|23397518|ref|NP_694969.1|/4.24552e-94/1
80231	1927	0	3	0.01	0.189793	4.24635	Up	0.14972	0.215799	CXorf21	chromosome X open reading frame 21	K11447;K00939	-	-	-	gi|13376759|ref|NP_079435.1|/1.01993e-156/1
283579	646	0	1	0.01	0.188715	4.23814	Up	0.54721	0.615547	C14orf178	chromosome 14 open reading frame 178	K01530;K08671	-	-	-	gi|28212280|ref|NP_777603.1|/3.61633e-60/1
81848	4992	63	1302	1.68739	31.7963	4.23599	Up	9.10384e-278	4.16718e-276	SPRY4	sprouty homolog 4 (Drosophila)	K04704	GO:0001726//ruffle;GO:0016020//membrane;GO:0044424//intracellular part	GO:0005488//binding	GO:0032501//multicellular organismal process;GO:0043405//regulation of MAP kinase activity	gi|23308574|ref|NP_112226.2|/3.04704e-169/1
94031	2589	0	4	0.01	0.188351	4.23535	Up	0.0783142	0.119654	HTRA3	HtrA serine peptidase 3	K08785	-	GO:0004175//endopeptidase activity;GO:0019838//growth factor binding	GO:0016049//cell growth;GO:0019538//protein metabolic process	gi|22129776|ref|NP_444272.1|/0/1
151477	1298	0	2	0.01	0.187843	4.23146	Up	0.28623	0.378315	LINC00471	long intergenic non-protein coding RNA 471	K05052;K11294	-	-	-	gi|297669689|ref|XP_002813022.1|/7.38317e-62/1
256227	1299	0	2	0.01	0.187698	4.23034	Up	0.28623	0.375332	STEAP1B	STEAP family member 1B	K14737	GO:0016021//integral to membrane;GO:0030054//cell junction;GO:0031090//organelle membrane;GO:0043231//intracellular membrane-bounded organelle	GO:0003824//catalytic activity;GO:0022803;GO:0046914//transition metal ion binding;GO:0050662//coenzyme binding	GO:0000041//transition metal ion transport;GO:0006091//generation of precursor metabolites and energy	gi|51095023|gb|EAL24267.1|/2.32063e-140/1
284085	1950	0	3	0.01	0.187554	4.22923	Up	0.14972	0.216468	KRT18P55	keratin 18 pseudogene 55	K07604	GO:0005813//centrosome;GO:0005882//intermediate filament	GO:0005488//binding	GO:0006915//apoptotic process;GO:0032502//developmental process;GO:0043001//Golgi to plasma membrane protein transport;GO:0051704	gi|109067677|ref|XP_001098060.1|/1.77456e-157/1
51301	3436	2	41	0.0778264	1.45469	4.22431	Up	6.8481e-10	1.83012e-09	GCNT4	glucosaminyl (N-acetyl) transferase 4, core 2	K09663	GO:0012505//endomembrane system;GO:0031224//intrinsic to membrane;GO:0043231//intracellular membrane-bounded organelle	GO:0008375//acetylglucosaminyltransferase activity	GO:0006486//protein glycosylation	gi|7706127|ref|NP_057675.1|/0/1
304	1310	0	2	0.01	0.186122	4.21818	Up	0.28623	0.375831	ANXA2P2	annexin A2 pseudogene 2	K09228;K00719;K01539;K00939;K00591	GO:0000267//cell fraction;GO:0005578//proteinaceous extracellular matrix;GO:0005768//endosome;GO:0005886//plasma membrane;GO:0032991//macromolecular complex;GO:0048770	GO:0005083//small GTPase regulator activity;GO:0005515//protein binding;GO:0035091//phosphatidylinositol binding;GO:0046872//metal ion binding;GO:0055102//lipase inhibitor activity	GO:0006906//vesicle fusion;GO:0030195//negative regulation of blood coagulation;GO:0030198//extracellular matrix organization;GO:0046903//secretion;GO:0048646//anatomical structure formation involved in morphogenesis;GO:0048731	gi|73909156|gb|AAH66955.2|/0/1
64344	5899	0	9	0.01	0.185996	4.2172	Up	0.00306656	0.00562331	HIF3A	hypoxia inducible factor 3, alpha subunit	K09096	GO:0043231//intracellular membrane-bounded organelle	GO:0003676//nucleic acid binding;GO:0060089	GO:0006351//transcription, DNA-dependent	gi|90421311|ref|NP_690008.2|/0/1
342897	1973	0	3	0.01	0.185368	4.21232	Up	0.14972	0.216412	NCCRP1	non-specific cytotoxic cell receptor protein 1 homolog (zebrafish)	K10099;K10102	-	-	-	gi|47825361|ref|NP_001001414.1|/1.14019e-110/1
5268	2633	0	4	0.01	0.185203	4.21104	Up	0.0783142	0.120168	SERPINB5	serpin peptidase inhibitor, clade B (ovalbumin), member 5	K10139	GO:0044421//extracellular region part;GO:0044424//intracellular part	GO:0004866//endopeptidase inhibitor activity;GO:0005488//binding	GO:0003006//developmental process involved in reproduction;GO:0006508//proteolysis;GO:0010466//negative regulation of peptidase activity;GO:0042127//regulation of cell proliferation;GO:0043062//extracellular structure organization;GO:0048729//tissue morphogenesis	gi|167860126|ref|NP_002630.2|/0/1
4101	1981	0	3	0.01	0.184619	4.20648	Up	0.14972	0.214547	MAGEA2	melanoma antigen family A, 2	K12464;K04976	-	-	-	gi|4885465|ref|NP_005352.1|/2.70436e-144/1
1136	3318	0	5	0.01	0.18371	4.19936	Up	0.040964	0.0657514	CHRNA3	cholinergic receptor, nicotinic, alpha 3 (neuronal)	K04805	GO:0005887//integral to plasma membrane;GO:0043005//neuron projection;GO:0044297//cell body;GO:0044430//cytoskeletal part	GO:0004888//transmembrane signaling receptor activity;GO:0005231//excitatory extracellular ligand-gated ion channel activity;GO:0042165//neurotransmitter binding	GO:0006937//regulation of muscle contraction;GO:0007169//transmembrane receptor protein tyrosine kinase signaling pathway;GO:0007274//neuromuscular synaptic transmission;GO:0010769//regulation of cell morphogenesis involved in differentiation;GO:0014055//acetylcholine secretion;GO:0030534//adult behavior;GO:0042221//response to chemical stimulus;GO:0048513//organ development;GO:0051899//membrane …	gi|119619565|gb|EAW99159.1|/0/1
286297	2591	10	201	0.516039	9.45733	4.19588	Up	7.39764e-44	4.55379e-43	LOC286297	uncharacterized LOC286297	K13402	GO:0043231//intracellular membrane-bounded organelle	GO:0016879//ligase activity, forming carbon-nitrogen bonds;GO:0032559;GO:0042802//identical protein binding	GO:0006760//folic acid-containing compound metabolic process;GO:0032787//monocarboxylic acid metabolic process	gi|114628901|ref|XP_001172825.1|/2.55339e-44/1
11013	666	0	1	0.01	0.183048	4.19415	Up	0.54721	0.628767	TMSB15A	thymosin beta 15a	-	-	-	-	gi|471414868|ref|XP_004388966.1|/2.00481e-08/1
399	1999	0	3	0.01	0.182957	4.19343	Up	0.14972	0.214566	RHOH	ras homolog family member H	K07873	GO:0043231//intracellular membrane-bounded organelle;GO:0044444//cytoplasmic part;GO:0044459//plasma membrane part	GO:0004857//enzyme inhibitor activity;GO:0017016//Ras GTPase binding;GO:0032561//guanyl ribonucleotide binding	GO:0002274;GO:0007249//I-kappaB kinase/NF-kappaB cascade;GO:0009966//regulation of signal transduction;GO:0016310//phosphorylation;GO:0019222//regulation of metabolic process;GO:0030098//lymphocyte differentiation	gi|338723675|ref|XP_003364774.1|/1.15901e-94/1
339789	2000	0	3	0.01	0.182865	4.19271	Up	0.14972	0.215855	LINC00299	long intergenic non-protein coding RNA 299	-	-	-	-	gi|74711375|sp|Q6ZSB3.1|CB046_HUMAN/1.81391e-28/1
57538	10936	1	20	0.0122262	0.222952	4.18868	Up	2.70918e-05	5.77191e-05	ALPK3	alpha-kinase 3	K08868	GO:0043231//intracellular membrane-bounded organelle	GO:0004672//protein kinase activity;GO:0032559	GO:0006464//cellular protein modification process;GO:0048513//organ development	gi|115511036|ref|NP_065829.3|/0/1
594855	2012	0	3	0.01	0.181775	4.18408	Up	0.14972	0.214474	CPLX3	complexin 3	K15295	GO:0043231//intracellular membrane-bounded organelle;GO:0044444//cytoplasmic part;GO:0044459//plasma membrane part	GO:0000149//SNARE binding;GO:0022857//transmembrane transporter activity	GO:0006887//exocytosis;GO:0030072//peptide hormone secretion;GO:0050804//regulation of synaptic transmission	gi|18676540|dbj|BAB84922.1|/1.48073e-81/1
27202	1357	0	2	0.01	0.179676	4.16733	Up	0.28623	0.376596	C5AR2	complement component 5a receptor 2	K04171	GO:0031224//intrinsic to membrane	GO:0004942//anaphylatoxin receptor activity	GO:0042221//response to chemical stimulus	gi|8923873|ref|NP_060955.1|/9.0447e-173/1
6703	682	0	1	0.01	0.178754	4.1599	Up	0.54721	0.614724	SPRR2D	small proline-rich protein 2D	-	-	-	GO:0043627//response to estrogen stimulus	gi|403302614|ref|XP_003941950.1|/2.82735e-37/1
353514	1365	0	2	0.01	0.178623	4.15885	Up	0.28623	0.377394	LILRA5	leukocyte immunoglobulin-like receptor, subfamily A (with TM domain), member 5	K06512	GO:0031224//intrinsic to membrane	GO:0004871//signal transducer activity	GO:0006952//defense response	gi|32895365|ref|NP_871715.1|/5.84145e-149/1
644945	2051	0	3	0.01	0.178318	4.15638	Up	0.14972	0.214731	KRT16P3	keratin 16 pseudogene 3	K07604	GO:0043234//protein complex	GO:0005198//structural molecule activity;GO:0005488//binding	GO:0007010//cytoskeleton organization;GO:0009888//tissue development	gi|332260824|ref|XP_003279481.1|/4.6992e-92/1
153657	1369	0	2	0.01	0.178101	4.15462	Up	0.28623	0.38053	TTC23L	tetratricopeptide repeat domain 23-like	-	-	-	-	gi|116089276|ref|NP_653326.3|/0/1
100885775	688	0	1	0.01	0.177195	4.14727	Up	0.54721	0.630882	BANCR	BRAF-activated non-protein coding RNA	-	-	-	-	gi|119582885|gb|EAW62481.1|/3.89848e-34/1
3598	1376	0	2	0.01	0.177195	4.14727	Up	0.28623	0.374543	IL13RA2	interleukin 13 receptor, alpha 2	K05077	GO:0000267//cell fraction;GO:0031224//intrinsic to membrane;GO:0044421//extracellular region part	GO:0004888//transmembrane signaling receptor activity	GO:0007166//cell surface receptor signaling pathway	gi|10834992|ref|NP_000631.1|/0/1
4109	2759	0	4	0.01	0.176745	4.1436	Up	0.0783142	0.119872	MAGEA10	melanoma antigen family A, 10	K12464;K04976	-	-	-	gi|397465594|ref|XP_003804575.1|/0/1
154386	2070	0	3	0.01	0.176681	4.14308	Up	0.14972	0.214401	C6orf195	chromosome 6 open reading frame 195	-	-	-	-	gi|150010610|ref|NP_689767.2|/3.78669e-72/1
2638	2024	8	153	0.528481	9.21554	4.12414	Up	2.55084e-33	1.28068e-32	GC	group-specific component (vitamin D binding protein)	K12258	GO:0005764//lysosome;GO:0043005//neuron projection;GO:0044421//extracellular region part	GO:0005496//steroid binding;GO:0008092//cytoskeletal protein binding;GO:0022857//transmembrane transporter activity	GO:0006629//lipid metabolic process;GO:0006775;GO:0007589//body fluid secretion;GO:0009058//biosynthetic process;GO:0009991//response to extracellular stimulus;GO:0022414//reproductive process;GO:0043627//response to estrogen stimulus	gi|324021745|ref|NP_001191236.1|/0/1
53947	2106	0	3	0.01	0.173661	4.1182	Up	0.14972	0.214419	A4GALT	alpha 1,4-galactosyltransferase	K01988	GO:0005626//insoluble fraction;GO:0031228//intrinsic to Golgi membrane	GO:0035250//UDP-galactosyltransferase activity	GO:0006687//glycosphingolipid metabolic process;GO:0016044//cellular membrane organization	gi|45775247|gb|AAS77221.1|/0/1
26256	2333	2	38	0.114621	1.98568	4.11468	Up	4.16354e-09	1.07787e-08	CABYR	calcium binding tyrosine-(Y)-phosphorylation regulated	-	GO:0005929//cilium;GO:0019861//flagellum;GO:0043231//intracellular membrane-bounded organelle;GO:0043232;GO:0044446//intracellular organelle part	GO:0019887//protein kinase regulator activity;GO:0019900//kinase binding;GO:0019904//protein domain specific binding;GO:0046872//metal ion binding;GO:0046983//protein dimerization activity	GO:0003006//developmental process involved in reproduction;GO:0019222//regulation of metabolic process;GO:0023052//signaling;GO:0048870//cell motility;GO:0050789//regulation of biological process	gi|332225741|ref|XP_003262042.1|/1.30288e-111/1
100292680	2244	2	38	0.119167	2.06443	4.11468	Up	4.16354e-09	1.07804e-08	LINC00942	uncharacterized LOC100292680	K01539;K08857;K00939;K00591;K09057	-	-	-	gi|119609337|gb|EAW88931.1|/1.59737e-39/1
100527964	2673	1	19	0.0500208	0.866552	4.11468	Up	4.95512e-05	0.000104155	LOC100527964	uncharacterized LOC100527964	K09374	GO:0005622//intracellular	GO:0046872//metal ion binding	GO:0009653//anatomical structure morphogenesis;GO:0030182//neuron differentiation;GO:0050794//regulation of cellular process	gi|119611485|gb|EAW91079.1|/7.93903e-57/1
100873935	706	0	1	0.01	0.172677	4.11001	Up	0.54721	0.630709	MTOR-AS1	MTOR antisense RNA 1	K07203	-	-	-	gi|119592090|gb|EAW71684.1|/2.28207e-08/1
283106	1416	0	2	0.01	0.172189	4.10592	Up	0.28623	0.379599	CSNK2A3	casein kinase 2, alpha 3 polypeptide	K03097	GO:0000776//kinetochore;GO:0005849//mRNA cleavage factor complex;GO:0015630//microtubule cytoskeleton;GO:0016020//membrane;GO:0016604//nuclear body;GO:0044444//cytoplasmic part;GO:0070822//Sin3-type complex	GO:0004672//protein kinase activity;GO:0005515//protein binding;GO:0019208//phosphatase regulator activity;GO:0032559	GO:0000087//M phase of mitotic cell cycle;GO:0006468//protein phosphorylation;GO:0006935//chemotaxis;GO:0007166//cell surface receptor signaling pathway;GO:0008283//cell proliferation;GO:0016049//cell growth	gi|375493534|ref|NP_001243615.1|/0/1
347736	2133	0	3	0.01	0.171463	4.09982	Up	0.14972	0.214822	NME9	NME/NM23 family member 9	K00940	GO:0043232	GO:0016776//phosphotransferase activity, phosphate group as acceptor;GO:0032559	GO:0009206;GO:0009209;GO:0019725//cellular homeostasis	gi|30023828|ref|NP_835231.1|/8.00981e-150/1
124989	3964	1	21	0.0377274	0.645841	4.0975	Up	1.47846e-05	3.20597e-05	EFCAB13	EF-hand calcium binding domain 13	K02183	-	GO:0046872//metal ion binding	-	gi|304555612|ref|NP_001182121.1|/0/1
51655	1814	32	599	2.35865	40.2559	4.09317	Up	1.07404e-125	1.8262e-124	RASD1	RAS, dexamethasone-induced 1	K07843	GO:0000267//cell fraction;GO:0016020//membrane;GO:0043231//intracellular membrane-bounded organelle;GO:0044444//cytoplasmic part	GO:0017111//nucleoside-triphosphatase activity;GO:0032561//guanyl ribonucleotide binding	GO:0006355//regulation of transcription, DNA-dependent;GO:0007166//cell surface receptor signaling pathway;GO:0009207;GO:0035556//intracellular signal transduction	gi|8118457|gb|AAF72997.1|AF262018_1/1.36047e-118/1
283050	2450	7	131	0.382016	6.51846	4.09282	Up	1.4388e-28	6.53079e-28	ZMIZ1-AS1	ZMIZ1 antisense RNA 1	-	-	-	-	gi|119575021|gb|EAW54636.1|/2.18003e-29/1
3579	2880	0	4	0.01	0.16932	4.08168	Up	0.0783142	0.120201	CXCR2	chemokine (C-X-C motif) receptor 2	K05050	GO:0005764//lysosome;GO:0016021//integral to membrane	GO:0004896//cytokine receptor activity;GO:0004950//chemokine receptor activity;GO:0019958	GO:0002274;GO:0006952//defense response;GO:0007186//G-protein coupled receptor signaling pathway;GO:0008283//cell proliferation;GO:0012501//programmed cell death;GO:0030595//leukocyte chemotaxis	gi|4504683|ref|NP_001548.1|/5.41468e-168/1
253152	1443	0	2	0.01	0.168968	4.07867	Up	0.28623	0.378463	EPHX4	epoxide hydrolase 4	K08726;K08059	GO:0031224//intrinsic to membrane	GO:0003824//catalytic activity	-	gi|218777837|ref|NP_775838.3|/0/1
100132967	722	0	1	0.01	0.168851	4.07768	Up	0.54721	0.631706	FAM223A	family with sequence similarity 223, member A (non-protein coding)	-	-	-	-	gi|119593082|gb|EAW72676.1|/5.14719e-80/1
199720	2168	0	3	0.01	0.168695	4.07634	Up	0.14972	0.215043	GGN	gametogenetin	-	-	-	-	gi|33286436|ref|NP_689870.3|/1.66712e-110/1
84832	1879	4	74	0.284632	4.80114	4.07621	Up	1.28597e-16	4.30768e-16	ANKRD36BP1	ankyrin repeat domain 36B pseudogene 1	-	-	-	-	gi|410035454|ref|XP_003949908.1|/2.41033e-78/1
729522	2175	0	3	0.01	0.168152	4.07169	Up	0.14972	0.214804	AACSP1	acetoacetyl-CoA synthetase pseudogene 1	K01907	GO:0044444//cytoplasmic part	GO:0016878//acid-thiol ligase activity;GO:0032559	GO:0001678//cellular glucose homeostasis;GO:0006950//response to stress;GO:0009888//tissue development;GO:0014070//response to organic cyclic compound;GO:0031667//response to nutrient levels;GO:0032787//monocarboxylic acid metabolic process;GO:0033574//response to testosterone stimulus;GO:0044238//primary metabolic process;GO:0045444//fat cell differentiation;GO:0048513//organ development;GO:0050…	gi|223461643|gb|AAI40765.1|/7.5394e-103/1
153770	725	0	1	0.01	0.168152	4.07169	Up	0.54721	0.616538	PLAC8L1	PLAC8-like 1	-	-	-	-	gi|71274180|ref|NP_001025040.1|/1.03921e-104/1
9497	7767	47	866	0.809086	13.5927	4.07039	Up	2.73826e-180	7.26699e-179	SLC4A7	solute carrier family 4, sodium bicarbonate cotransporter, member 7	K13858	GO:0005902//microvillus;GO:0031224//intrinsic to membrane;GO:0044424//intracellular part;GO:0044459//plasma membrane part	GO:0005488//binding;GO:0015081//sodium ion transmembrane transporter activity;GO:0015301//anion:anion antiporter activity	GO:0015698//inorganic anion transport;GO:0030001//metal ion transport	gi|385648270|ref|NP_001245309.1|/0/1
10736	2178	0	3	0.01	0.16792	4.0697	Up	0.14972	0.215651	SIX2	SIX homeobox 2	K15614	GO:0043231//intracellular membrane-bounded organelle	GO:0001071//nucleic acid binding transcription factor activity;GO:0003677//DNA binding	GO:0001822//kidney development;GO:0006357//regulation of transcription from RNA polymerase II promoter;GO:0006605//protein targeting;GO:0009888//tissue development;GO:0042471//ear morphogenesis;GO:0045595//regulation of cell differentiation;GO:0048704//embryonic skeletal system morphogenesis	gi|426335416|ref|XP_004029218.1|/9.15239e-125/1
114818	5084	0	7	0.01	0.167854	4.06914	Up	0.011208	0.0193786	KLHL29	kelch-like family member 29	K10465	-	-	-	gi|28972876|dbj|BAC65854.1|/0/1
147409	3637	0	5	0.01	0.167597	4.06693	Up	0.040964	0.0656573	DSG4	desmoglein 4	K07599	GO:0005911//cell-cell junction;GO:0031224//intrinsic to membrane	GO:0046872//metal ion binding	GO:0016337//cell-cell adhesion	gi|29789445|ref|NP_817123.1|/0/1
444	5349	513	9318	12.8232	212.368	4.04975	Up	0	0	ASPH	aspartate beta-hydroxylase	K00476	GO:0005783//endoplasmic reticulum;GO:0005789//endoplasmic reticulum membrane;GO:0016020//membrane;GO:0031224//intrinsic to membrane;GO:0031227//intrinsic to endoplasmic reticulum membrane;GO:0044425//membrane part	GO:0005198//structural molecule activity;GO:0016491//oxidoreductase activity;GO:0016701//oxidoreductase activity, acting on single donors with incorporation of molecular oxygen;GO:0016706//oxidoreductase activity, acting on paired donors, with incorporation or reduction of molecular oxygen, 2-oxoglutarate as one donor, and incorporation of one atom each of oxygen into both donors;GO:0046872//meta…	GO:0003012//muscle system process;GO:0006464//cellular protein modification process;GO:0006874//cellular calcium ion homeostasis;GO:0007275//multicellular organismal development;GO:0008152//metabolic process;GO:0008283//cell proliferation;GO:0009653//anatomical structure morphogenesis;GO:0009987//cellular process;GO:0018126//protein hydroxylation;GO:0035107//appendage morphogenesis;GO:0048856//an…	gi|9910364|ref|NP_064549.1|/1.26172e-67/1
644591	738	0	1	0.01	0.16519	4.04605	Up	0.54721	0.630276	PPIAL4G	peptidylprolyl isomerase A (cyclophilin A)-like 4G	K12738	GO:0044424//intracellular part	GO:0016859//cis-trans isomerase activity	GO:0044267//cellular protein metabolic process	gi|178057341|ref|NP_001116540.1|/7.29874e-93/1
280	2215	0	3	0.01	0.165115	4.0454	Up	0.14972	0.21591	AMY2B	amylase, alpha 2B (pancreatic)	K01176	GO:0044421//extracellular region part	GO:0016160//amylase activity;GO:0043168;GO:0046872//metal ion binding	GO:0005975//carbohydrate metabolic process;GO:0007586//digestion	gi|10280622|ref|NP_066188.1|/0/1
100526830	2218	0	3	0.01	0.164892	4.04345	Up	0.14972	0.214712	SLX1A-SULT1A3	SLX1A-SULT1A3 readthrough (non-protein coding)	K01014	GO:0044444//cytoplasmic part	GO:0008146//sulfotransferase activity	GO:0006576//cellular biogenic amine metabolic process;GO:0006629//lipid metabolic process;GO:0006790//sulfur compound metabolic process;GO:0009698//phenylpropanoid metabolic process	gi|29550921|ref|NP_808220.1|/3.29469e-162/1
260341	2223	0	3	0.01	0.164521	4.0402	Up	0.14972	0.215836	TFAMP1	transcription factor A, mitochondrial pseudogene 1	K11830	GO:0005759//mitochondrial matrix	GO:0010843	GO:0006260//DNA replication;GO:0006352//DNA-dependent transcription, initiation;GO:0006355//regulation of transcription, DNA-dependent;GO:0007005//mitochondrion organization	gi|471358699|ref|XP_004369930.1|/1.36956e-62/1
5125	9538	2	36	0.0280364	0.460135	4.03668	Up	1.37909e-08	3.48643e-08	PCSK5	proprotein convertase subtilisin/kexin type 5	K08654	GO:0016023//cytoplasmic membrane-bounded vesicle;GO:0031224//intrinsic to membrane;GO:0044421//extracellular region part;GO:0044431//Golgi apparatus part	GO:0004175//endopeptidase activity;GO:0005488//binding	GO:0001501//skeletal system development;GO:0001816//cytokine production;GO:0001999//renal response to blood flow involved in circulatory renin-angiotensin regulation of systemic arterial blood pressure;GO:0003002//regionalization;GO:0006518//peptide metabolic process;GO:0007154//cell communication;GO:0007169//transmembrane receptor protein tyrosine kinase signaling pathway;GO:0016486//peptide hor…	gi|332236576|ref|XP_003267476.1|/0/1
84561	3510	5	90	0.190464	3.1259	4.03668	Up	7.85234e-20	2.86889e-19	SLC12A8	solute carrier family 12 (potassium/chloride transporters), member 8	K14428	GO:0031224//intrinsic to membrane	GO:0015291//secondary active transmembrane transporter activity	GO:0030001//metal ion transport	gi|410037409|ref|XP_516709.4|/0/1
3690	4894	3	54	0.081961	1.34515	4.03668	Up	2.35714e-12	6.90335e-12	ITGB3	integrin, beta 3 (platelet glycoprotein IIIa, antigen CD61)	K06493	GO:0005887//integral to plasma membrane;GO:0009986//cell surface;GO:0030667//secretory granule membrane;GO:0043234//protein complex	GO:0004871//signal transducer activity;GO:0005172//vascular endothelial growth factor receptor binding	GO:0001525//angiogenesis;GO:0001775//cell activation;GO:0001934//positive regulation of protein phosphorylation;GO:0001935//endothelial cell proliferation;GO:0002376//immune system process;GO:0006869//lipid transport;GO:0006887//exocytosis;GO:0006935//chemotaxis;GO:0007166//cell surface receptor signaling pathway;GO:0007599//hemostasis;GO:0009611//response to wounding;GO:0009967//positive regulat…	gi|47078292|ref|NP_000203.2|/0/1
26038	9663	0	13	0.01	0.16401	4.03571	Up	0.000229562	0.000460907	CHD5	chromodomain helicase DNA binding protein 5	K14435	GO:0043231//intracellular membrane-bounded organelle;GO:0044427//chromosomal part	GO:0003676//nucleic acid binding;GO:0032559;GO:0042623//ATPase activity, coupled;GO:0046914//transition metal ion binding	GO:0006325//chromatin organization	gi|24308089|ref|NP_056372.1|/0/1
132141	745	0	1	0.01	0.163638	4.03243	Up	0.54721	0.616786	IQCF1	IQ motif containing F1	K10360	-	-	-	gi|229577354|ref|NP_689610.2|/4.01118e-115/1
100506134	746	0	1	0.01	0.163418	4.0305	Up	0.54721	0.628252	TTC21B-AS1	uncharacterized LOC100506134	-	-	-	-	-
89780	2988	0	4	0.01	0.1632	4.02857	Up	0.0783142	0.119949	WNT3A	wingless-type MMTV integration site family, member 3A	K00312	GO:0005768//endosome;GO:0031012//extracellular matrix;GO:0044425//membrane part	GO:0001664//G-protein coupled receptor binding;GO:0003712//transcription cofactor activity;GO:0005198//structural molecule activity;GO:0060089	GO:0000122//negative regulation of transcription from RNA polymerase II promoter;GO:0001503//ossification;GO:0001710//mesodermal cell fate commitment;GO:0001756//somitogenesis;GO:0001934//positive regulation of protein phosphorylation;GO:0002090//regulation of receptor internalization;GO:0003129;GO:0003143//embryonic heart tube morphogenesis;GO:0006935//chemotaxis;GO:0007178//transmembrane recept…	gi|74353515|gb|AAI03922.1|/0/1
57817	430	60	1072	18.6566	303.925	4.02596	Up	4.9634e-221	1.71564e-219	HAMP	hepcidin antimicrobial peptide	-	GO:0044448//cell cortex part	GO:0005102//receptor binding	GO:0001906//cell killing;GO:0002376//immune system process;GO:0006875//cellular metal ion homeostasis;GO:0006952//defense response	gi|10863973|ref|NP_066998.1|/4.50272e-41/1
23022	5870	16	285	0.364445	5.91898	4.02157	Up	7.52016e-60	6.09412e-59	PALLD	palladin, cytoskeletal associated protein	K12567	GO:0005737//cytoplasm;GO:0005924//cell-substrate adherens junction;GO:0015629//actin cytoskeleton;GO:0030016//myofibril;GO:0030054//cell junction;GO:0031252//cell leading edge;GO:0043231//intracellular membrane-bounded organelle	GO:0051393//alpha-actinin binding	GO:0006996//organelle organization	gi|93102361|ref|NP_057165.3|/0/1
100131496	2253	0	3	0.01	0.16233	4.02086	Up	0.14972	0.216226	LOC100131496	uncharacterized LOC100131496	K09228;K14693;K11447;K00939	-	-	-	gi|119596124|gb|EAW75718.1|/3.87226e-110/1
11144	2269	0	3	0.01	0.161186	4.01065	Up	0.14972	0.216449	DMC1	DMC1 dosage suppressor of mck1 homolog, meiosis-specific homologous recombination (yeast)	K10872	GO:0000228//nuclear chromosome	GO:0003676//nucleic acid binding;GO:0032559;GO:0042623//ATPase activity, coupled	GO:0006310//DNA recombination;GO:0007128//meiotic prophase I;GO:0007281//germ cell development;GO:0022602//ovulation cycle process;GO:0048232//male gamete generation	gi|49259489|pdb|1V5W|A/0/1
1804	4542	0	6	0.01	0.161044	4.00938	Up	0.0214272	0.0357524	DPP6	dipeptidyl-peptidase 6	K01278	GO:0031224//intrinsic to membrane	GO:0008238//exopeptidase activity	GO:0009987//cellular process;GO:0019538//protein metabolic process	gi|86792863|ref|NP_001034439.1|/0/1
90737	760	0	1	0.01	0.160408	4.00367	Up	0.54721	0.639173	PAGE5	P antigen family, member 5 (prostate associated)	-	-	-	-	gi|77415389|gb|AAI00064.2|/1.58095e-62/1
8645	3800	0	5	0.01	0.160408	4.00367	Up	0.040964	0.0656698	KCNK5	potassium channel, subfamily K, member 5	K04916	GO:0016021//integral to membrane	GO:0005261//cation channel activity	GO:0003008;GO:0030001//metal ion transport;GO:0034220//ion transmembrane transport	gi|114607286|ref|XP_518449.2|/0/1
55454	3782	42	737	1.48483	23.7567	3.99996	Up	9.0155e-152	1.94418e-150	CSGALNACT2	chondroitin sulfate N-acetylgalactosaminyltransferase 2	K00746	GO:0031228//intrinsic to Golgi membrane	GO:0008376//acetylgalactosaminyltransferase activity;GO:0043169//cation binding	GO:0033692//cellular polysaccharide biosynthetic process;GO:0050650//chondroitin sulfate proteoglycan biosynthetic process	gi|114630276|ref|XP_507752.2|/0/1
4621	6061	2	35	0.04412	0.703985	3.99604	Up	2.5052e-08	6.26356e-08	MYH3	myosin, heavy chain 3, skeletal muscle, embryonic	K10352	GO:0016459//myosin complex;GO:0043292//contractile fiber	GO:0003774//motor activity;GO:0008092//cytoskeletal protein binding;GO:0032559	GO:0006936//muscle contraction;GO:0030029//actin filament-based process;GO:0048513//organ development	gi|98986453|ref|NP_002461.2|/0/1
81343	770	0	1	0.01	0.158325	3.98482	Up	0.54721	0.62718	OR10V2P	olfactory receptor, family 10, subfamily V, member 2 pseudogene	K04257	-	GO:0004888//transmembrane signaling receptor activity	GO:0023052//signaling	gi|57099863|ref|XP_540562.1|/1.62708e-91/1
55814	11097	73	1267	0.879564	13.9191	3.98413	Up	6.00194e-259	2.53333e-257	BDP1	B double prime 1, subunit of RNA polymerase III transcription initiation factor IIIB	K15198	GO:0031981//nuclear lumen	GO:0003676//nucleic acid binding	GO:0006351//transcription, DNA-dependent	gi|109637791|ref|NP_060899.2|/0/1
22973	1543	0	2	0.01	0.158017	3.98201	Up	0.28623	0.375068	LAMB2P1	laminin, beta 2 pseudogene 1	K05636;K06243	GO:0005604//basement membrane	-	GO:0022008//neurogenesis;GO:0048468//cell development;GO:0048513//organ development;GO:0071842	gi|395516305|ref|XP_003762331.1|/5.64871e-49/1
644538	1552	0	2	0.01	0.157101	3.97362	Up	0.28623	0.376626	SMIM10	small integral membrane protein 10	-	-	-	-	gi|410057001|ref|XP_003317757.2|/3.97606e-44/1
648691	3105	0	4	0.01	0.15705	3.97315	Up	0.0783142	0.11996	LOC648691	uncharacterized LOC648691	K11447;K01539;K08857;K00939	-	-	-	gi|119579928|gb|EAW59524.1|/3.68372e-77/1
91409	1553	0	2	0.01	0.157	3.97269	Up	0.28623	0.380229	CCDC74B	coiled-coil domain containing 74B	-	-	-	-	gi|46409266|ref|NP_997193.1|/0/1
339666	1558	0	2	0.01	0.156496	3.96805	Up	0.28623	0.380771	LOC339666	uncharacterized LOC339666	-	-	-	-	gi|426393797|ref|XP_004063196.1|/7.37152e-14/1
29935	1560	0	2	0.01	0.156295	3.9662	Up	0.28623	0.376567	RPA4	replication protein A4, 30kDa	K10741	GO:0031981//nuclear lumen;GO:0043234//protein complex	GO:0005515//protein binding;GO:0043566//structure-specific DNA binding	GO:0006261//DNA-dependent DNA replication;GO:0006281//DNA repair;GO:0022402//cell cycle process	gi|9558731|ref|NP_037479.1|/2.71798e-117/1
5026	2341	0	3	0.01	0.156228	3.96558	Up	0.14972	0.214383	P2RX5	purinergic receptor P2X, ligand-gated ion channel, 5	K05219	GO:0016021//integral to membrane	GO:0005231//excitatory extracellular ligand-gated ion channel activity;GO:0016502;GO:0032559	GO:0009967//positive regulation of signal transduction;GO:0010522//regulation of calcium ion transport into cytosol;GO:0035587;GO:0048731	gi|397477943|ref|XP_003810321.1|/0/1
3024	781	0	1	0.01	0.156095	3.96435	Up	0.54721	0.639573	HIST1H1A	histone cluster 1, H1a	K11275	GO:0000785//chromatin;GO:0043231//intracellular membrane-bounded organelle	GO:0003676//nucleic acid binding	GO:0034728//nucleosome organization;GO:0048232//male gamete generation;GO:0048513//organ development	gi|426351803|ref|XP_004043415.1|/6.91601e-28/1
1415	781	0	1	0.01	0.156095	3.96435	Up	0.54721	0.62331	CRYBB2	crystallin, beta B2	K01886	-	GO:0005198//structural molecule activity;GO:0042802//identical protein binding	GO:0001654//eye development;GO:0050953//sensory perception of light stimulus	gi|395833747|ref|XP_003789882.1|/1.04817e-116/1
100852410	783	0	1	0.01	0.155696	3.96066	Up	0.54721	0.624538	ZRANB2-AS2	ZRANB2 antisense RNA 2 (head to head)	-	-	-	-	-
1215	784	0	1	0.01	0.155498	3.95882	Up	0.54721	0.619738	CMA1	chymase 1, mast cell	K01329	GO:0044421//extracellular region part;GO:0044464//cell part	GO:0004175//endopeptidase activity	GO:0019538//protein metabolic process;GO:0031347//regulation of defense response;GO:0042222	gi|4502907|ref|NP_001827.1|/9.18893e-137/1
146802	2355	0	3	0.01	0.1553	3.95698	Up	0.14972	0.216022	SLC47A2	solute carrier family 47, member 2	K03327	GO:0031224//intrinsic to membrane	GO:0015238//drug transmembrane transporter activity;GO:0015291//secondary active transmembrane transporter activity	GO:0015893//drug transport	gi|38261960|ref|NP_690872.2|/0/1
729597	3145	0	4	0.01	0.155053	3.95469	Up	0.0783142	0.119742	SPDYE6	speedy homolog E6 (Xenopus laevis)	K08694	-	-	-	gi|226246595|ref|NP_001139682.1|/0/1
23329	7840	1	17	0.0170543	0.264346	3.95422	Up	0.000164713	0.000334261	TBC1D30	TBC1 domain family, member 30	K01691	GO:0044464//cell part	GO:0005099//Ras GTPase activator activity	GO:0032313//regulation of Rab GTPase activity	gi|310923111|ref|NP_056094.1|/0/1
286437	2328	3	51	0.172301	2.67071	3.95422	Up	1.40511e-11	4.0089e-11	LOC286437	uncharacterized LOC286437	K09299;K04257;K11290	-	-	-	gi|2072958|gb|AAC51267.1|/7.11577e-107/1
653061	5454	1	17	0.0245152	0.379991	3.95422	Up	0.000164713	0.000334302	GOLGA8S	golgin A8 family, member S	-	-	-	-	gi|410172952|ref|XP_003960609.1|/3.26628e-172/1
100132247	3827	2	34	0.069875	1.08308	3.95422	Up	4.54476e-08	1.12325e-07	NPIPB5	nuclear pore complex interacting protein related gene	K10413;K01896	-	-	-	gi|209529739|ref|NP_001129337.1|/0/1
126205	3934	0	5	0.01	0.154944	3.95368	Up	0.040964	0.0658017	NLRP8	NLR family, pyrin domain containing 8	K12800	GO:0044424//intracellular part	GO:0032559	-	gi|33667040|ref|NP_789781.2|/0/1
100852408	1574	0	2	0.01	0.154905	3.95331	Up	0.28623	0.375684	EGFLAM-AS4	EGFLAM antisense RNA 4	K09228;K00797	-	-	GO:0009987//cellular process	gi|45708616|gb|AAH34225.1|/1.72166e-10/1
4837	1579	0	2	0.01	0.154414	3.94874	Up	0.28623	0.376007	NNMT	nicotinamide N-methyltransferase	K00541	GO:0044444//cytoplasmic part	GO:0008170//N-methyltransferase activity;GO:0008757//S-adenosylmethionine-dependent methyltransferase activity	GO:0006730//one-carbon metabolic process	gi|5453790|ref|NP_006160.1|/4.23065e-150/1
117532	3169	0	4	0.01	0.153878	3.94372	Up	0.0783142	0.120311	TMC2	transmembrane channel-like 2	-	GO:0031224//intrinsic to membrane	-	-	gi|94536852|ref|NP_542789.2|/0/1
440352	1585	0	2	0.01	0.15383	3.94326	Up	0.28623	0.378344	SNX29P2	sorting nexin 29 pseudogene 2	K15348	-	GO:0005543//phospholipid binding	GO:0009987//cellular process	gi|119605530|gb|EAW85124.1|/9.76166e-127/1
132203	1586	0	2	0.01	0.153733	3.94235	Up	0.28623	0.375449	SNTN	sentan, cilia apical structure protein	K11447;K01539;K00939;K09254	GO:0042995//cell projection	GO:0046872//metal ion binding	-	gi|122937510|ref|NP_001074006.1|/2.38259e-76/1
84226	6218	5	84	0.107515	1.6469	3.93715	Up	2.76844e-18	9.71122e-18	C2orf16	chromosome 2 open reading frame 16	K11471	-	-	-	gi|153251865|ref|NP_115642.3|/0/1
285	5270	9	151	0.22834	3.49306	3.93524	Up	7.24576e-32	3.53226e-31	ANGPT2	angiopoietin 2	K05466	GO:0044421//extracellular region part	GO:0005102//receptor binding;GO:0043169//cation binding	GO:0001525//angiogenesis;GO:0002376//immune system process;GO:0007162//negative regulation of cell adhesion;GO:0007169//transmembrane receptor protein tyrosine kinase signaling pathway;GO:0007599//hemostasis;GO:0010596//negative regulation of endothelial cell migration;GO:0048646//anatomical structure formation involved in morphogenesis;GO:0048869//cellular developmental process;GO:0050922//negat…	gi|4557315|ref|NP_001138.1|/0/1
147429	2392	0	3	0.01	0.152897	3.93449	Up	0.14972	0.216207	AQP4-AS1	AQP4 antisense RNA 1	K11447;K00939;K00797	-	-	-	gi|74732604|sp|Q96NN2.1|CR016_HUMAN/9.12639e-57/1
7804	7783	60	1004	1.03075	15.7263	3.93141	Up	1.50555e-203	4.67499e-202	LRP8	low density lipoprotein receptor-related protein 8, apolipoprotein e receptor	K12473	GO:0031224//intrinsic to membrane;GO:0044421//extracellular region part;GO:0044459//plasma membrane part	GO:0030228//lipoprotein particle receptor activity;GO:0034185//apolipoprotein binding;GO:0046872//metal ion binding	GO:0001775//cell activation;GO:0007166//cell surface receptor signaling pathway;GO:0007599//hemostasis;GO:0016192//vesicle-mediated transport;GO:0019538//protein metabolic process;GO:0021543//pallium development;GO:0033674//positive regulation of kinase activity;GO:0048646//anatomical structure formation involved in morphogenesis	gi|66082554|ref|NP_150643.2|/0/1
1437	800	0	1	0.01	0.152388	3.92967	Up	0.54721	0.62403	CSF2	colony stimulating factor 2 (granulocyte-macrophage)	K05427	GO:0044421//extracellular region part	GO:0005126//cytokine receptor binding	GO:0001701//in utero embryonic development;GO:0001773//myeloid dendritic cell activation;GO:0001819//positive regulation of cytokine production;GO:0006275//regulation of DNA replication;GO:0006915//apoptotic process;GO:0008283//cell proliferation;GO:0010628//positive regulation of gene expression;GO:0010742//macrophage derived foam cell differentiation;GO:0031334//positive regulation of protein c…	gi|27437030|ref|NP_000749.2|/1.07698e-63/1
100500938	800	0	1	0.01	0.152388	3.92967	Up	0.54721	0.619613	CCDC179	coiled-coil domain containing 179	K14014	-	-	-	gi|426367739|ref|XP_004050881.1|/2.23626e-39/1
8187	2406	0	3	0.01	0.152008	3.92607	Up	0.14972	0.2153	ZNF239	zinc finger protein 239	K09228	GO:0043231//intracellular membrane-bounded organelle	GO:0003676//nucleic acid binding;GO:0046914//transition metal ion binding	-	gi|426364522|ref|XP_004049354.1|/0/1
100190940	3211	0	4	0.01	0.151866	3.92472	Up	0.0783142	0.120004	LOC100190940	uncharacterized LOC100190940	K11447;K01539;K00939;K00591	-	-	-	gi|34534757|dbj|BAC87102.1|/1.15266e-73/1
124093	1611	0	2	0.01	0.151347	3.91979	Up	0.28623	0.375566	CCDC78	coiled-coil domain containing 78	-	-	-	-	gi|119606140|gb|EAW85734.1|/0/1
8698	1612	0	2	0.01	0.151253	3.91889	Up	0.28623	0.378017	S1PR4	sphingosine-1-phosphate receptor 4	K04293	GO:0016021//integral to membrane	GO:0005488//binding;GO:0045125	GO:0002376//immune system process;GO:0007188//adenylate cyclase-modulating G-protein coupled receptor signaling pathway;GO:0010863//positive regulation of phospholipase C activity;GO:0051480//cytosolic calcium ion homeostasis	gi|4503459|ref|NP_003766.1|/0/1
80333	2424	0	3	0.01	0.150879	3.91532	Up	0.14972	0.21567	KCNIP4	Kv channel interacting protein 4	K13764	GO:0005626//insoluble fraction;GO:0016020//membrane;GO:0043005//neuron projection;GO:0044297//cell body	GO:0005261//cation channel activity;GO:0046872//metal ion binding	GO:0030001//metal ion transport;GO:0034220//ion transmembrane transport	gi|78190486|ref|NP_001030175.1|/8.50586e-127/1
353324	2430	0	3	0.01	0.150506	3.91175	Up	0.14972	0.215596	SPATA12	spermatogenesis associated 12	-	-	-	-	gi|119585732|gb|EAW65328.1|/1.55478e-128/1
89795	9758	0	12	0.01	0.14992	3.90612	Up	0.000438872	0.000863708	NAV3	neuron navigator 3	K05699;K04437	-	-	-	gi|120953251|ref|NP_055718.4|/0/1
221883	1628	0	2	0.01	0.149767	3.90465	Up	0.28623	0.374164	HOXA11-AS	HOXA11 antisense RNA	-	-	-	-	gi|51094975|gb|EAL24219.1|/1.80659e-95/1
100507423	2445	0	3	0.01	0.149583	3.90287	Up	0.14972	0.216077	MKNK1-AS1	MKNK1 antisense RNA 1	K00719;K01875;K00939;K00591	GO:0016020//membrane;GO:0044424//intracellular part	GO:0004935//adrenergic receptor activity;GO:0019787//small conjugating protein ligase activity	GO:0006810//transport;GO:0006873//cellular ion homeostasis;GO:0006914//autophagy;GO:0006936//muscle contraction;GO:0007243//intracellular protein kinase cascade;GO:0009966//regulation of signal transduction;GO:0010646//regulation of cell communication;GO:0044057;GO:0048522//positive regulation of cellular process;GO:0070647//protein modification by small protein conjugation or removal	gi|34526968|dbj|BAC85305.1|/1.46473e-09/1
92255	3237	3	49	0.123916	1.84541	3.8965	Up	4.59704e-11	1.28602e-10	LMBRD2	LMBR1 domain containing 2	-	GO:0031224//intrinsic to membrane	-	-	gi|56790897|ref|NP_001007528.1|/0/1
100874028	819	0	1	0.01	0.148852	3.89581	Up	0.54721	0.614354	SGOL1-AS1	SGOL1 antisense RNA 1	K11580	GO:0000775//chromosome, centromeric region;GO:0005815//microtubule organizing center;GO:0005819//spindle;GO:0008278//cohesin complex	GO:0005488//binding	GO:0007067//mitosis;GO:0051297//centrosome organization;GO:0051313	gi|60302870|ref|NP_001012410.1|/3.32552e-31/1
441394	820	0	1	0.01	0.148671	3.89405	Up	0.54721	0.62748	SUGT1P1	suppressor of G2 allele of SKP1 (S. cerevisiae) pseudogene 1	K12795	GO:0000775//chromosome, centromeric region;GO:0043234//protein complex	-	GO:0000087//M phase of mitotic cell cycle	gi|119578895|gb|EAW58491.1|/4.33321e-39/1
2688	822	0	1	0.01	0.148309	3.89054	Up	0.54721	0.620073	GH1	growth hormone 1	K05438	GO:0044421//extracellular region part	GO:0005126//cytokine receptor binding;GO:0043169//cation binding	GO:0001934//positive regulation of protein phosphorylation;GO:0002090//regulation of receptor internalization;GO:0007169//transmembrane receptor protein tyrosine kinase signaling pathway;GO:0008645//hexose transport;GO:0010534;GO:0010740//positive regulation of intracellular protein kinase cascade;GO:0022414//reproductive process;GO:0035264//multicellular organism growth;GO:0042503//tyrosine phos…	gi|13027818|ref|NP_072055.1|/2.73433e-66/1
445328	2474	0	3	0.01	0.14783	3.88586	Up	0.14972	0.214621	ARHGEF35	Rho guanine nucleotide exchange factor (GEF) 35	-	GO:0044464//cell part	GO:0005088//Ras guanyl-nucleotide exchange factor activity;GO:0032561//guanyl ribonucleotide binding	GO:0007266//Rho protein signal transduction	gi|47077655|dbj|BAD18708.1|/0/1
79891	2477	0	3	0.01	0.147651	3.88411	Up	0.14972	0.215079	ZNF671	zinc finger protein 671	K09228	GO:0043231//intracellular membrane-bounded organelle	GO:0003676//nucleic acid binding;GO:0046914//transition metal ion binding	GO:0006351//transcription, DNA-dependent	gi|395751919|ref|XP_002829926.2|/0/1
440034	1656	0	2	0.01	0.147234	3.88004	Up	0.28623	0.380079	DKFZp686K1684	uncharacterized LOC440034	-	-	-	-	-
9229	6628	0	8	0.01	0.147146	3.87917	Up	0.0058626	0.0104539	DLGAP1	discs, large (Drosophila) homolog-associated protein 1	K15008	GO:0044430//cytoskeletal part;GO:0044459//plasma membrane part	GO:0005515//protein binding	GO:0007267//cell-cell signaling	gi|51339031|ref|NP_001003809.1|/0/1
389941	2493	0	3	0.01	0.146703	3.87483	Up	0.14972	0.215947	C1QL3	complement component 1, q subcomponent-like 3	K07296	-	GO:0005488//binding	-	gi|466052462|ref|XP_004278652.1|/2.40948e-100/1
2282	1662	0	2	0.01	0.146703	3.87483	Up	0.28623	0.374251	FKBP1AP1	FK506 binding protein 1A, 12kDa pseudogene 1	K09568;K506	GO:0005789//endoplasmic reticulum membrane;GO:0016529//sarcoplasmic reticulum;GO:0042598;GO:0043005//neuron projection	GO:0004675//transmembrane receptor protein serine/threonine kinase activity;GO:0005160//transforming growth factor beta receptor binding;GO:0005218//intracellular ligand-gated calcium channel activity;GO:0005527//macrolide binding;GO:0016859//cis-trans isomerase activity;GO:0032403//protein complex binding	GO:0001932//regulation of protein phosphorylation;GO:0002682//regulation of immune system process;GO:0003012//muscle system process;GO:0006457//protein folding;GO:0007249//I-kappaB kinase/NF-kappaB cascade;GO:0014074//response to purine-containing compound;GO:0016567//protein ubiquitination;GO:0018193//peptidyl-amino acid modification;GO:0030198//extracellular matrix organization;GO:0032412//regu…	gi|403297419|ref|XP_003939562.1|/1.43749e-55/1
2268	2501	0	3	0.01	0.146234	3.8702	Up	0.14972	0.214346	FGR	Gardner-Rasheed feline sarcoma viral (v-fgr) oncogene homolog	K08891	GO:0044444//cytoplasmic part	GO:0004713//protein tyrosine kinase activity;GO:0032559	GO:0001775//cell activation;GO:0006464//cellular protein modification process;GO:0007599//hemostasis;GO:0042742//defense response to bacterium	gi|4885235|ref|NP_005239.1|/0/1
219731	3163	1	16	0.0422718	0.616681	3.86676	Up	0.000299226	0.000595863	PROSER2-AS1	PROSER2 antisense RNA 1	K11504	-	-	-	gi|119606740|gb|EAW86334.1|/1.13415e-65/1
125965	1679	0	2	0.01	0.145218	3.86014	Up	0.28623	0.377691	COX6B2	cytochrome c oxidase subunit VIb polypeptide 2 (testis)	K02267	GO:0005743//mitochondrial inner membrane	GO:0015002//heme-copper terminal oxidase activity	GO:0006818//hydrogen transport	gi|119592773|gb|EAW72367.1|/9.40854e-71/1
441369	3366	0	4	0.01	0.144872	3.85671	Up	0.0783142	0.120333	FLJ46284	uncharacterized LOC441369	-	-	-	-	gi|119612096|gb|EAW91690.1|/4.7868e-54/1
6696	1823	794	12613	58.235	843.474	3.85639	Up	0	0	SPP1	secreted phosphoprotein 1	K06250	GO:0005576//extracellular region;GO:0044421//extracellular region part;GO:0044424//intracellular part;GO:0044464//cell part	GO:0005102//receptor binding;GO:0005488//binding	GO:0003006//developmental process involved in reproduction;GO:0007155//cell adhesion;GO:0007275//multicellular organismal development;GO:0009888//tissue development;GO:0010810//regulation of cell-substrate adhesion;GO:0033273//response to vitamin	gi|426344919|ref|XP_004039151.1|/3.67813e-141/1
387923	842	0	1	0.01	0.144786	3.85585	Up	0.54721	0.618404	SERP2	stress-associated endoplasmic reticulum protein family member 2	-	GO:0030529//ribonucleoprotein complex;GO:0031090//organelle membrane;GO:0031224//intrinsic to membrane;GO:0043231//intracellular membrane-bounded organelle	-	GO:0006412//translation;GO:0006464//cellular protein modification process;GO:0006984//ER-nucleus signaling pathway;GO:0009887//organ morphogenesis;GO:0016044//cellular membrane organization;GO:0019318//hexose metabolic process;GO:0045927//positive regulation of growth;GO:0050796//regulation of insulin secretion;GO:0060123//regulation of growth hormone secretion	gi|119629113|gb|EAX08708.1|/6.94146e-40/1
4973	2533	0	3	0.01	0.144386	3.85186	Up	0.14972	0.215135	OLR1	oxidized low density lipoprotein (lectin-like) receptor 1	K08763	GO:0005626//insoluble fraction;GO:0016021//integral to membrane	GO:0004871//signal transducer activity;GO:0030169//low-density lipoprotein particle binding;GO:0030246//carbohydrate binding	GO:0000302//response to reactive oxygen species;GO:0002376//immune system process;GO:0003013;GO:0006952//defense response;GO:0007599//hemostasis;GO:0016337//cell-cell adhesion;GO:0019538//protein metabolic process;GO:0044260	gi|4505501|ref|NP_002534.1|/9.54083e-104/1
3363	3378	0	4	0.01	0.144358	3.85158	Up	0.0783142	0.119883	HTR7	5-hydroxytryptamine (serotonin) receptor 7, adenylate cyclase-coupled	K04163	GO:0016021//integral to membrane	GO:0005488//binding;GO:0008227//G-protein coupled amine receptor activity	GO:0003013;GO:0007189//adenylate cyclase-activating G-protein coupled receptor signaling pathway;GO:0007267//cell-cell signaling;GO:0048511//rhythmic process	gi|55634399|ref|XP_521556.1|/0/1
342977	846	0	1	0.01	0.144102	3.84902	Up	0.54721	0.626198	NANOS3	nanos homolog 3 (Drosophila)	-	-	GO:0003676//nucleic acid binding;GO:0046914//transition metal ion binding	GO:0006412//translation;GO:0007292//female gamete generation;GO:0048232//male gamete generation;GO:0048869//cellular developmental process	gi|148886760|ref|NP_001092092.1|/3.5547e-92/1
219670	3399	0	4	0.01	0.143466	3.84264	Up	0.0783142	0.119894	ENKUR	enkurin, TRPC channel interacting protein	-	GO:0042995//cell projection	GO:0019904//protein domain specific binding	-	gi|441658265|ref|XP_004091251.1|/1.86555e-19/1
100129722	1701	0	2	0.01	0.143339	3.84136	Up	0.28623	0.379899	LOC100129722	uncharacterized LOC100129722	-	-	-	-	gi|375493557|ref|NP_001243629.1|/3.13723e-67/1
100507404	1702	0	2	0.01	0.143255	3.84052	Up	0.28623	0.378881	TMLHE-AS1	TMLHE antisense RNA 1	-	-	-	-	-
727896	3412	0	4	0.01	0.142919	3.83713	Up	0.0783142	0.119676	LOC727896	cysteine and histidine-rich domain (CHORD) containing 1 pseudogene	K11447;K00939;K00797	-	GO:0046872//metal ion binding	GO:0046605//regulation of centrosome cycle	gi|355752534|gb|EHH56654.1|/6.12803e-153/1
150353	2578	0	3	0.01	0.141866	3.82646	Up	0.14972	0.216244	DNAJB7	DnaJ (Hsp40) homolog, subfamily B, member 7	K09513	-	GO:0005515//protein binding	GO:0044267//cellular protein metabolic process	gi|21553335|ref|NP_660157.1|/5.10173e-170/1
345557	7739	0	9	0.01	0.141774	3.82552	Up	0.00306656	0.00562577	PLCXD3	phosphatidylinositol-specific phospholipase C, X domain containing 3	K06517	-	GO:0004620//phospholipase activity;GO:0042578//phosphoric ester hydrolase activity;GO:0060089	GO:0006629//lipid metabolic process;GO:0007165//signal transduction	gi|344272248|ref|XP_003407947.1|/0/1
100129931	4300	0	5	0.01	0.141756	3.82534	Up	0.040964	0.0658521	LOC100129931	uncharacterized LOC100129931	K09228;K00797	-	-	-	gi|119602780|gb|EAW82374.1|/7.45548e-23/1
1600	2580	0	3	0.01	0.141756	3.82534	Up	0.14972	0.215374	DAB1	Dab, reelin signal transducer, homolog 1 (Drosophila)	K12475;K03998	GO:0005626//insoluble fraction;GO:0042995//cell projection;GO:0044297//cell body;GO:0044430//cytoskeletal part;GO:0044444//cytoplasmic part	GO:0019900//kinase binding	GO:0008344//adult locomotory behavior;GO:0010741//negative regulation of intracellular protein kinase cascade;GO:0016337//cell-cell adhesion;GO:0021577;GO:0021795//cerebral cortex cell migration;GO:0021932;GO:0031175//neuron projection development;GO:0031345//negative regulation of cell projection organization;GO:0033674//positive regulation of kinase activity;GO:0042221//response to chemical sti…	gi|68533079|dbj|BAE06094.1|/0/1
256006	6036	0	7	0.01	0.14138	3.82151	Up	0.011208	0.0193846	ANKRD31	ankyrin repeat domain 31	K10683;K09257	-	-	-	gi|256574792|ref|NP_001157915.1|/0/1
646096	864	0	1	0.01	0.1411	3.81864	Up	0.54721	0.636341	CHEK2P2	checkpoint kinase 2 pseudogene 2	K06641	GO:0016604//nuclear body;GO:0044427//chromosomal part	GO:0000166//nucleotide binding;GO:0004672//protein kinase activity	GO:0006796//phosphate-containing compound metabolic process;GO:0006974//response to DNA damage stimulus;GO:0007050//cell cycle arrest;GO:0008629;GO:0035556//intracellular signal transduction	gi|426378286|ref|XP_004055868.1|/4.7046e-54/1
115795	865	0	1	0.01	0.140937	3.81697	Up	0.54721	0.624242	FANCD2OS	FANCD2 opposite strand	K10891	-	-	-	gi|395516614|ref|XP_003762482.1|/6.86358e-103/1
22848	21283	79	1220	0.4963	6.98822	3.81564	Up	1.96942e-241	7.45141e-240	AAK1	AP2 associated kinase 1	K08853	GO:0012505//endomembrane system;GO:0016020//membrane;GO:0043231//intracellular membrane-bounded organelle	GO:0004672//protein kinase activity;GO:0032559	GO:0006464//cellular protein modification process	gi|40789031|dbj|BAA83000.2|/0/1
5138	4329	0	5	0.01	0.140806	3.81564	Up	0.040964	0.0656761	PDE2A	phosphodiesterase 2A, cGMP-stimulated	K01120	GO:0044444//cytoplasmic part	GO:0004114//3',5'-cyclic-nucleotide phosphodiesterase activity;GO:0019002//GMP binding;GO:0043169//cation binding	GO:0001775//cell activation;GO:0007599//hemostasis;GO:0009169;GO:0023052//signaling;GO:0046058//cAMP metabolic process	gi|4505657|ref|NP_002590.1|/0/1
653075	3471	0	4	0.01	0.14049	3.81239	Up	0.0783142	0.119622	GOLGA8T	golgin A8 family, member T	K10362;K10421;K06102;K12478	-	-	-	gi|341915717|ref|XP_003118700.2|/0/1
128646	868	0	1	0.01	0.140449	3.81198	Up	0.54721	0.615053	SIRPD	signal-regulatory protein delta	K06551	-	-	-	gi|258547137|ref|NP_848555.2|/1.31453e-89/1
79905	4524	35	538	1.03442	14.4977	3.80894	Up	2.965e-107	4.25355e-106	TMC7	transmembrane channel-like 7	K11447;K00939	GO:0031224//intrinsic to membrane	-	-	gi|238550098|ref|NP_079123.3|/0/1
341392	1743	0	2	0.01	0.139885	3.80617	Up	0.28623	0.37915	ACSM4	acyl-CoA synthetase medium-chain family member 4	K01896	GO:0044429//mitochondrial part	GO:0016408;GO:0016878//acid-thiol ligase activity;GO:0032559;GO:0043169//cation binding	GO:0006732//coenzyme metabolic process;GO:0032787//monocarboxylic acid metabolic process;GO:0044238//primary metabolic process	gi|122937307|ref|NP_001073923.1|/0/1
643008	4368	0	5	0.01	0.139549	3.8027	Up	0.040964	0.0657577	SMIM5	small integral membrane protein 5	K11447;K01539;K00939;K00591	-	-	-	gi|33341746|gb|AAQ15244.1|AF370408_1/1.18064e-27/1
57630	5265	38	581	0.965018	13.453	3.80122	Up	1.61153e-115	2.49743e-114	SH3RF1	SH3 domain containing ring finger 1	K12171	GO:0031252//cell leading edge;GO:0043231//intracellular membrane-bounded organelle;GO:0044444//cytoplasmic part	GO:0003824//catalytic activity;GO:0032947//protein complex scaffold;GO:0046914//transition metal ion binding	GO:0012502//induction of programmed cell death;GO:0043408//regulation of MAPK cascade	gi|51988887|ref|NP_065921.2|/0/1
114299	9500	4	61	0.0562971	0.782791	3.79749	Up	2.84576e-13	8.61989e-13	PALM2	paralemmin 2	K11447;K01539;K08857;K00939	GO:0016020//membrane	-	GO:0065008	gi|82617626|ref|NP_001032370.1|/0/1
100505591	878	0	1	0.01	0.13885	3.79545	Up	0.54721	0.631099	LRRC3C	leucine rich repeat containing 3C	K06838;K08399;K06850	GO:0031224//intrinsic to membrane	-	-	gi|306966160|ref|NP_001182474.1|/1.46302e-152/1
118421	880	0	1	0.01	0.138534	3.79217	Up	0.54721	0.636121	LINC00161	long intergenic non-protein coding RNA 161	-	-	-	-	gi|21391497|gb|AAL60598.1|/8.10087e-26/1
643210	1761	0	2	0.01	0.138456	3.79135	Up	0.28623	0.378047	EHMT1-IT1	uncharacterized LOC643210	-	-	-	-	gi|21757438|dbj|BAC05120.1|/8.73029e-83/1
23231	4564	11	166	0.322253	4.43407	3.78236	Up	6.49472e-34	3.3012e-33	SEL1L3	sel-1 suppressor of lin-12-like 3 (C. elegans)	K14026;K07126	GO:0031224//intrinsic to membrane	-	-	gi|154689719|ref|NP_056002.2|/0/1
3233	1298	2	30	0.206018	2.81765	3.77365	Up	4.8497e-07	1.14152e-06	HOXD4	homeobox D4	K09301;K09304	GO:0043231//intracellular membrane-bounded organelle	GO:0001071//nucleic acid binding transcription factor activity	GO:0003002//regionalization;GO:0006351//transcription, DNA-dependent;GO:0048562//embryonic organ morphogenesis	gi|297264383|ref|XP_001095080.2|/1.28823e-98/1
7368	2898	1	15	0.0461372	0.631005	3.77365	Up	0.000542098	0.00105892	UGT8	UDP glycosyltransferase 8	K04628	GO:0031224//intrinsic to membrane	GO:0035250//UDP-galactosyltransferase activity	GO:0007399//nervous system development	gi|40254471|ref|NP_003351.2|/0/1
728378	4337	1	15	0.0308291	0.42164	3.77365	Up	0.000542098	0.0010588	POTEF	POTE ankyrin domain family, member F	K05692	GO:0044444//cytoplasmic part	GO:0032559	-	gi|153791352|ref|NP_001093241.1|/0/1
374650	7309	1	15	0.0182933	0.250192	3.77365	Up	0.000542098	0.00105904	GOLGA6L5P	golgin A6 family-like 5 (pseudogene)	-	-	-	-	gi|74729343|sp|Q8N824.1|GG6L8_HUMAN/2.33311e-88/1
2996	1783	0	2	0.01	0.136747	3.77344	Up	0.28623	0.379869	GYPE	glycophorin E (MNS blood group)	K06575	GO:0016021//integral to membrane	-	-	gi|454086|gb|AAA19251.1|/1.12158e-28/1
5199	1785	0	2	0.01	0.136594	3.77182	Up	0.28623	0.378971	CFP	complement factor properdin	K15412	GO:0044421//extracellular region part	-	GO:0006952//defense response;GO:0006956//complement activation	gi|4505737|ref|NP_002612.1|/0/1
2925	2681	0	3	0.01	0.136416	3.76994	Up	0.14972	0.21604	GRPR	gastrin-releasing peptide receptor	K04169	GO:0016021//integral to membrane	GO:0008188//neuropeptide receptor activity	GO:0007186//G-protein coupled receptor signaling pathway;GO:0008283//cell proliferation;GO:0051705	gi|4885361|ref|NP_005305.1|/0/1
440307	1793	0	2	0.01	0.135985	3.76537	Up	0.28623	0.376242	TTLL13	tubulin tyrosine ligase-like family, member 13	K06047;K00273	-	GO:0016881//acid-amino acid ligase activity;GO:0032559	GO:0043412//macromolecule modification	gi|75677580|ref|NP_001025135.2|/0/1
441282	1625	26	387	2.13929	29.0334	3.76251	Up	7.31316e-77	7.48652e-76	AKR1B15	aldo-keto reductase family 1, member B15	K00011	GO:0044424//intracellular part	GO:0005488//binding;GO:0016616//oxidoreductase activity, acting on the CH-OH group of donors, NAD or NADP as acceptor	GO:0006629//lipid metabolic process;GO:0032501//multicellular organismal process;GO:0044237//cellular metabolic process	gi|291291012|ref|NP_001074007.2|/0/1
404550	899	0	1	0.01	0.135606	3.76135	Up	0.54721	0.631402	C16orf74	chromosome 16 open reading frame 74	-	-	-	-	gi|47894449|ref|NP_996850.1|/7.77089e-32/1
642587	899	0	1	0.01	0.135606	3.76135	Up	0.54721	0.619906	MIR205HG	MIR205 host gene (non-protein coding)	K14693	-	-	-	gi|157151759|ref|NP_001098018.1|/1.28089e-34/1
50832	900	0	1	0.01	0.135456	3.75975	Up	0.54721	0.636782	TAS2R4	taste receptor, type 2, member 4	K08474	GO:0031224//intrinsic to membrane;GO:0031253//cell projection membrane	GO:0004930//G-protein coupled receptor activity	GO:0007166//cell surface receptor signaling pathway;GO:0007606//sensory perception of chemical stimulus	gi|8394402|ref|NP_058640.1|/5.39826e-158/1
23049	16065	148	2195	1.23177	16.6569	3.75731	Up	0	0	SMG1	smg-1 homolog, phosphatidylinositol 3-kinase-related kinase (C. elegans)	K08873	GO:0043231//intracellular membrane-bounded organelle	GO:0004672//protein kinase activity;GO:0032559;GO:0043169//cation binding	GO:0000956//nuclear-transcribed mRNA catabolic process;GO:0006259//DNA metabolic process;GO:0006405//RNA export from nucleus;GO:0006468//protein phosphorylation;GO:0046488//phosphatidylinositol metabolic process;GO:0050896//response to stimulus	gi|62243658|ref|NP_055907.3|/0/1
650669	902	0	1	0.01	0.135155	3.75655	Up	0.54721	0.637356	GAS6-AS1	GAS6 antisense RNA 1	K05464	GO:0031091//platelet alpha granule;GO:0044421//extracellular region part;GO:0044431//Golgi apparatus part;GO:0044432//endoplasmic reticulum part	GO:0005102//receptor binding;GO:0046872//metal ion binding	GO:0001775//cell activation;GO:0002376//immune system process;GO:0006887//exocytosis;GO:0007599//hemostasis;GO:0008284//positive regulation of cell proliferation;GO:0018200;GO:0043410//positive regulation of MAPK cascade	gi|444733539|emb|CCQ43965.1|/6.58722e-47/1
10786	1808	0	2	0.01	0.134856	3.75335	Up	0.28623	0.376184	SLC17A3	solute carrier family 17 (sodium phosphate), member 3	K12300	GO:0005903//brush border;GO:0016021//integral to membrane;GO:0031090//organelle membrane;GO:0043231//intracellular membrane-bounded organelle;GO:0044444//cytoplasmic part;GO:0044459//plasma membrane part	GO:0005244//voltage-gated ion channel activity;GO:0005342//organic acid transmembrane transporter activity;GO:0008509//anion transmembrane transporter activity;GO:0015081//sodium ion transmembrane transporter activity;GO:0015291//secondary active transmembrane transporter activity	GO:0006082//organic acid metabolic process;GO:0006863//purine nucleobase transport;GO:0015698//inorganic anion transport;GO:0015712//hexose phosphate transport;GO:0015893//drug transport;GO:0030001//metal ion transport;GO:0043269//regulation of ion transport	gi|17389882|gb|AAH17952.1|/0/1
170691	6331	0	7	0.01	0.134792	3.75267	Up	0.011208	0.0193747	ADAMTS17	ADAM metallopeptidase with thrombospondin type 1 motif, 17	K08631	GO:0031012//extracellular matrix;GO:0044464//cell part	GO:0004175//endopeptidase activity;GO:0046914//transition metal ion binding	GO:0019538//protein metabolic process	gi|110611170|ref|NP_620688.2|/0/1
113278	2716	0	3	0.01	0.134658	3.75123	Up	0.14972	0.215744	SLC52A3	solute carrier family 52, riboflavin transporter, member 3	K14620	GO:0016021//integral to membrane	GO:0051183//vitamin transporter activity	GO:0009408//response to heat;GO:0050954//sensory perception of mechanical stimulus;GO:0051180//vitamin transport	gi|156564359|ref|NP_212134.3|/0/1
84249	4527	0	5	0.01	0.134648	3.75112	Up	0.040964	0.0657451	PSD2	pleckstrin and Sec7 domain containing 2	K12494	GO:0031224//intrinsic to membrane;GO:0043005//neuron projection;GO:0044297//cell body;GO:0044424//intracellular part	GO:0005083//small GTPase regulator activity	GO:0032011//ARF protein signal transduction	gi|14150035|ref|NP_115665.1|/0/1
84230	7207	4	59	0.0742088	0.998016	3.7494	Up	9.19096e-13	2.73708e-12	LRRC8C	leucine rich repeat containing 8 family, member C	K12796	GO:0031090//organelle membrane;GO:0031224//intrinsic to membrane;GO:0043231//intracellular membrane-bounded organelle	-	-	gi|19923729|ref|NP_115646.2|/0/1
92211	5440	0	6	0.01	0.13446	3.7491	Up	0.0214272	0.035788	CDHR1	cadherin-related family member 1	K06813	GO:0016021//integral to membrane	GO:0004871//signal transducer activity;GO:0046872//metal ion binding	GO:0016337//cell-cell adhesion;GO:0043954//cellular component maintenance	gi|285002204|ref|NP_001165442.1|/0/1
360030	907	0	1	0.01	0.13441	3.74857	Up	0.54721	0.624581	NANOGNB	NANOG neighbor homeobox	K09228;K00797	-	-	-	gi|224451053|ref|NP_001138937.1|/2.27506e-71/1
79861	1815	0	2	0.01	0.134336	3.74778	Up	0.28623	0.374805	TUBAL3	tubulin, alpha-like 3	K07374	GO:0015630//microtubule cytoskeleton	GO:0017111//nucleoside-triphosphatase activity;GO:0032561//guanyl ribonucleotide binding	GO:0007017//microtubule-based process;GO:0043623//cellular protein complex assembly	gi|285395246|ref|NP_001165335.1|/0/1
6549	5446	0	6	0.01	0.134312	3.74751	Up	0.0214272	0.0357418	SLC9A2	solute carrier family 9, subfamily A (NHE2, cation proton antiporter 2), member 2	K14722	GO:0031224//intrinsic to membrane	GO:0005451//monovalent cation:hydrogen antiporter activity	GO:0030001//metal ion transport;GO:0033036;GO:0055067	gi|426336657|ref|XP_004031583.1|/0/1
1572	1826	0	2	0.01	0.133527	3.73906	Up	0.28623	0.3805	CYP2F1	cytochrome P450, family 2, subfamily F, polypeptide 1	K07416	GO:0031090//organelle membrane;GO:0042598;GO:0043231//intracellular membrane-bounded organelle	GO:0005506//iron ion binding;GO:0016712//oxidoreductase activity, acting on paired donors, with incorporation or reduction of molecular oxygen, reduced flavin or flavoprotein as one donor, and incorporation of one atom of oxygen	GO:0042196;GO:0042537//benzene-containing compound metabolic process	gi|19743565|ref|NP_000765.2|/0/1
245711	1830	0	2	0.01	0.133235	3.7359	Up	0.28623	0.374601	SPDYA	speedy homolog A (Xenopus laevis)	K08694	GO:0043231//intracellular membrane-bounded organelle	GO:0019900//kinase binding	GO:0008283//cell proliferation;GO:0022402//cell cycle process;GO:0032501//multicellular organismal process;GO:0033554//cellular response to stress	gi|60498969|ref|NP_877433.2|/4.405e-178/1
643314	6979	22	321	0.421482	5.60727	3.73375	Up	1.23936e-63	1.05578e-62	KIAA0754	KIAA0754	K11447;K00939;K00591;K00797	-	-	-	gi|149773456|ref|NP_055853.1|/0/1
100240735	917	0	1	0.01	0.132945	3.73275	Up	0.54721	0.616828	LOC100240735	uncharacterized LOC100240735	-	-	-	-	gi|119572417|gb|EAW52032.1|/1.87645e-41/1
285103	1835	0	2	0.01	0.132872	3.73197	Up	0.28623	0.37428	MED15P9	CCDC74B antisense RNA 1	K09228;K11447;K00939	-	-	-	gi|397519103|ref|XP_003829709.1|/4.88078e-125/1
27283	1804	2	29	0.148233	1.95975	3.72474	Up	8.72882e-07	2.02843e-06	TINAG	tubulointerstitial nephritis antigen	K01363	GO:0005578//proteinaceous extracellular matrix	GO:0001871;GO:0004175//endopeptidase activity;GO:0004888//transmembrane signaling receptor activity	GO:0002376//immune system process;GO:0009987//cellular process;GO:0019538//protein metabolic process;GO:0048598//embryonic morphogenesis	gi|224586907|ref|NP_055279.3|/0/1
494141	2093	2	29	0.127765	1.68915	3.72474	Up	8.72882e-07	2.02871e-06	LOC494141	solute carrier family 25, member 51 pseudogene	K09228;K11447;K01539;K00939	GO:0044464//cell part	-	-	gi|402902901|ref|XP_003914327.1|/2.81041e-98/1
2864	923	0	1	0.01	0.13208	3.72334	Up	0.54721	0.629888	FFAR1	free fatty acid receptor 1	K04325	GO:0016021//integral to membrane	GO:0004888//transmembrane signaling receptor activity;GO:0008289//lipid binding;GO:0030695//GTPase regulator activity	GO:0007166//cell surface receptor signaling pathway;GO:0010522//regulation of calcium ion transport into cytosol;GO:0015980//energy derivation by oxidation of organic compounds;GO:0033500//carbohydrate homeostasis;GO:0050796//regulation of insulin secretion	gi|4885327|ref|NP_005294.1|/2.88798e-154/1
51365	1849	0	2	0.01	0.131866	3.721	Up	0.28623	0.376066	PLA1A	phospholipase A1 member A	K13618	-	GO:0004091//carboxylesterase activity	GO:0006650//glycerophospholipid metabolic process	gi|7706661|ref|NP_056984.1|/0/1
317761	2779	0	3	0.01	0.131605	3.71814	Up	0.14972	0.216393	C14orf39	chromosome 14 open reading frame 39	-	-	-	-	gi|190610010|ref|NP_777638.2|/0/1
6861	1853	0	2	0.01	0.131581	3.71788	Up	0.28623	0.376921	SYT5	synaptotagmin V	K01104;K15290	GO:0008021//synaptic vesicle;GO:0010008//endosome membrane;GO:0031224//intrinsic to membrane;GO:0042995//cell projection;GO:0044297//cell body;GO:0044459//plasma membrane part	GO:0043169//cation binding	GO:0015980//energy derivation by oxidation of organic compounds;GO:0030073//insulin secretion	gi|92859638|ref|NP_003171.2|/0/1
3640	928	0	1	0.01	0.131369	3.71555	Up	0.54721	0.617698	INSL3	insulin-like 3 (Leydig cell)	-	GO:0000267//cell fraction;GO:0044421//extracellular region part;GO:0044444//cytoplasmic part	GO:0005102//receptor binding;GO:0060089	GO:0006171//cAMP biosynthetic process;GO:0006915//apoptotic process;GO:0007154//cell communication;GO:0007188//adenylate cyclase-modulating G-protein coupled receptor signaling pathway;GO:0008283//cell proliferation;GO:0008406//gonad development;GO:0043009//chordate embryonic development;GO:0048232//male gamete generation	gi|388240756|ref|NP_001252516.1|/5.48999e-67/1
123103	1863	0	2	0.01	0.130875	3.71012	Up	0.28623	0.378404	KLHL33	kelch-like family member 33	K13957	-	-	-	gi|119586878|gb|EAW66474.1|/0/1
79187	1865	0	2	0.01	0.130735	3.70857	Up	0.28623	0.378702	FSD1	fibronectin type III and SPRY domain containing 1	K08285	GO:0015630//microtubule cytoskeleton;GO:0032155;GO:0043231//intracellular membrane-bounded organelle	-	GO:0000087//M phase of mitotic cell cycle	gi|13236585|ref|NP_077309.1|/0/1
84700	8565	3	43	0.0468321	0.612042	3.70806	Up	1.56722e-09	4.13307e-09	MYO18B	myosin XVIIIB	K10362	GO:0016459//myosin complex;GO:0030016//myofibril;GO:0031981//nuclear lumen	GO:0008092//cytoskeletal protein binding;GO:0017111//nucleoside-triphosphatase activity;GO:0032559	-	gi|51317366|ref|NP_115997.5|/0/1
57821	1866	0	2	0.01	0.130665	3.7078	Up	0.28623	0.37542	CCDC181	coiled-coil domain containing 181	-	-	-	-	gi|10880975|ref|NP_067002.1|/0/1
440387	936	0	1	0.01	0.130246	3.70317	Up	0.54721	0.621666	CTRB2	chymotrypsinogen B2	K01310	GO:0044421//extracellular region part	GO:0004175//endopeptidase activity	GO:0019538//protein metabolic process;GO:0032501//multicellular organismal process	gi|118498350|ref|NP_001020371.3|/8.64282e-154/1
149281	938	0	1	0.01	0.129968	3.70009	Up	0.54721	0.616455	METTL11B	methyltransferase like 11B	-	-	GO:0016741	GO:0006730//one-carbon metabolic process	gi|209870065|ref|NP_001129579.1|/2.68048e-163/1
10894	2518	4	57	0.2124	2.75968	3.69965	Up	2.95674e-12	8.62481e-12	LYVE1	lymphatic vessel endothelial hyaluronan receptor 1	K06256	GO:0005626//insoluble fraction;GO:0016021//integral to membrane	GO:0004872//receptor activity;GO:0005539//glycosaminoglycan binding	GO:0006026;GO:0006950//response to stress;GO:0031589//cell-substrate adhesion;GO:0032502//developmental process;GO:0051234//establishment of localization	gi|40549451|ref|NP_006682.2|/2.24173e-146/1
6505	3757	0	4	0.01	0.129795	3.69817	Up	0.0783142	0.1203	SLC1A1	solute carrier family 1 (neuronal/epithelial high affinity glutamate transporter, system Xag), member 1	K05612	GO:0005626//insoluble fraction;GO:0016021//integral to membrane	GO:0005283//sodium:amino acid symporter activity;GO:0005310//dicarboxylic acid transmembrane transporter activity;GO:0005313//L-glutamate transmembrane transporter activity;GO:0016597//amino acid binding	GO:0007267//cell-cell signaling;GO:0015813//L-glutamate transport;GO:0043090//amino acid import;GO:0051259//protein oligomerization	gi|66773030|ref|NP_004161.4|/0/1
9180	5556	151	2148	3.63383	47.1316	3.69713	Up	0	0	OSMR	oncostatin M receptor	K05057	GO:0005887//integral to plasma membrane	GO:0004896//cytokine receptor activity	GO:0002526//acute inflammatory response;GO:0007165//signal transduction;GO:0008283//cell proliferation;GO:0010033//response to organic substance	gi|4557040|ref|NP_003990.1|/0/1
91752	4700	0	5	0.01	0.129692	3.69701	Up	0.040964	0.0657012	ZNF804A	zinc finger protein 804A	-	GO:0044464//cell part	GO:0046914//transition metal ion binding	-	gi|34740327|ref|NP_919226.1|/0/1
3976	3987	19	270	0.637173	8.25577	3.69564	Up	2.48418e-53	1.80345e-52	LIF	leukemia inhibitory factor	K05419	GO:0044421//extracellular region part	GO:0005126//cytokine receptor binding	GO:0001525//angiogenesis;GO:0002763//positive regulation of myeloid leukocyte differentiation;GO:0003006//developmental process involved in reproduction;GO:0003337//mesenchymal to epithelial transition involved in metanephros morphogenesis;GO:0007167//enzyme linked receptor protein signaling pathway;GO:0008283//cell proliferation;GO:0010551;GO:0010740//positive regulation of intracellular protein…	gi|187141|gb|AAA59517.1|/9.32801e-62/1
130075	945	0	1	0.01	0.129005	3.68936	Up	0.54721	0.631879	OR9A4	olfactory receptor, family 9, subfamily A, member 4	K04257	GO:0031224//intrinsic to membrane	GO:0004930//G-protein coupled receptor activity	GO:0007166//cell surface receptor signaling pathway;GO:0007606//sensory perception of chemical stimulus	gi|48717231|ref|NP_001001656.1|/7.15485e-172/1
10371	5672	0	6	0.01	0.12896	3.68885	Up	0.0214272	0.0357489	SEMA3A	sema domain, immunoglobulin domain (Ig), short basic domain, secreted, (semaphorin) 3A	K06840	GO:0043005//neuron projection;GO:0044421//extracellular region part	GO:0004871//signal transducer activity	GO:0006935//chemotaxis;GO:0008016//regulation of heart contraction;GO:0010631//epithelial cell migration;GO:0012501//programmed cell death;GO:0023052//signaling;GO:0030517//negative regulation of axon extension;GO:0060600	gi|5174673|ref|NP_006071.1|/0/1
5746	2838	0	3	0.01	0.128869	3.68783	Up	0.14972	0.21554	PTH2R	parathyroid hormone 2 receptor	K04586	GO:0016021//integral to membrane	GO:0004930//G-protein coupled receptor activity	GO:0007166//cell surface receptor signaling pathway	gi|4826954|ref|NP_005039.1|/0/1
7379	947	0	1	0.01	0.128733	3.68631	Up	0.54721	0.617408	UPK2	uroplakin 2	-	GO:0016021//integral to membrane;GO:0031227//intrinsic to endoplasmic reticulum membrane;GO:0044459//plasma membrane part	-	GO:0030154//cell differentiation;GO:0032501//multicellular organismal process	gi|426356099|ref|XP_004045429.1|/3.40944e-81/1
84623	3794	0	4	0.01	0.128529	3.68403	Up	0.0783142	0.119785	KIRREL3	kin of IRRE like 3 (Drosophila)	K06755;K14319	GO:0030425//dendrite;GO:0031224//intrinsic to membrane	GO:0019904//protein domain specific binding	GO:0048534	gi|239787787|ref|NP_001155179.1|/0/1
26248	951	0	1	0.01	0.128192	3.68023	Up	0.54721	0.62607	OR2K2	olfactory receptor, family 2, subfamily K, member 2	K04257	GO:0031224//intrinsic to membrane	GO:0004930//G-protein coupled receptor activity	GO:0007606//sensory perception of chemical stimulus;GO:0023052//signaling	gi|218511729|sp|Q8NGT1.2|OR2K2_HUMAN/1.07833e-175/1
84419	953	0	1	0.01	0.127922	3.6772	Up	0.54721	0.613043	C15orf48	chromosome 15 open reading frame 48	K03948	GO:0043231//intracellular membrane-bounded organelle	-	-	gi|14165280|ref|NP_115789.1|/1.73053e-40/1
50840	954	0	1	0.01	0.127788	3.67569	Up	0.54721	0.619321	TAS2R14	taste receptor, type 2, member 14	K08474	GO:0031224//intrinsic to membrane	GO:0008527//taste receptor activity	GO:0007166//cell surface receptor signaling pathway;GO:0050912//detection of chemical stimulus involved in sensory perception of taste	gi|12965182|ref|NP_076411.1|/5.07128e-149/1
65065	9058	10	140	0.147611	1.88424	3.67411	Up	3.4292e-28	1.54153e-27	NBEAL1	neurobeachin-like 1	K14556;K07295;K11887	-	-	-	gi|224451124|ref|NP_001107604.1|/0/1
254958	7032	1	14	0.0190139	0.242711	3.67411	Up	0.000979104	0.00187827	REXO1L1	REX1, RNA exonuclease 1 homolog (S. cerevisiae)-like 1	K14570	GO:0043231//intracellular membrane-bounded organelle	GO:0004518//nuclease activity;GO:0005488//binding	-	gi|282165727|ref|NP_758439.4|/0/1
644961	2652	1	14	0.0504169	0.643568	3.67411	Up	0.000979104	0.00187848	LOC644961	actin, gamma 1 pseudogene	K05692	GO:0005856//cytoskeleton;GO:0035097//histone methyltransferase complex;GO:0043005//neuron projection;GO:0043189//H4/H2A histone acetyltransferase complex;GO:0044444//cytoplasmic part	GO:0008092//cytoskeletal protein binding;GO:0019900//kinase binding;GO:0032559	GO:0048667//cell morphogenesis involved in neuron differentiation;GO:0051084//'de novo' posttranslational protein folding	gi|410032550|ref|XP_003949385.1|/9.17431e-106/1
9290	3828	0	4	0.01	0.127388	3.67116	Up	0.0783142	0.120135	GPR55	G protein-coupled receptor 55	K08413	GO:0016021//integral to membrane	GO:0004930//G-protein coupled receptor activity	GO:0001894//tissue homeostasis;GO:0002762//negative regulation of myeloid leukocyte differentiation;GO:0007166//cell surface receptor signaling pathway;GO:0007266//Rho protein signal transduction;GO:0010863//positive regulation of phospholipase C activity;GO:0043410//positive regulation of MAPK cascade	gi|33695107|ref|NP_005674.2|/1.54851e-173/1
100885781	958	0	1	0.01	0.127255	3.66965	Up	0.54721	0.630579	LINC00348	long intergenic non-protein coding RNA 348	-	-	-	-	-
7306	2876	0	3	0.01	0.127166	3.66865	Up	0.14972	0.215245	TYRP1	tyrosinase-related protein 1	K00506	GO:0030665//clathrin-coated vesicle membrane;GO:0031224//intrinsic to membrane;GO:0048770	GO:0004497//monooxygenase activity;GO:0042802//identical protein binding;GO:0046914//transition metal ion binding;GO:0046983//protein dimerization activity	GO:0006582//melanin metabolic process;GO:0019605//butyrate metabolic process;GO:0048753//pigment granule organization;GO:0050931//pigment cell differentiation	gi|426361297|ref|XP_004047853.1|/0/1
645369	1920	0	2	0.01	0.12699	3.66664	Up	0.28623	0.376744	TMEM200C	transmembrane protein 200C	-	-	-	-	gi|122692281|ref|NP_001073678.1|/0/1
2785	962	0	1	0.01	0.126726	3.66364	Up	0.54721	0.613248	GNG3	guanine nucleotide binding protein (G protein), gamma 3	K04540	GO:0031234//extrinsic to internal side of plasma membrane;GO:0043231//intracellular membrane-bounded organelle	GO:0017111//nucleoside-triphosphatase activity;GO:0031701//angiotensin receptor binding;GO:0060089	GO:0000165//MAPK cascade;GO:0007166//cell surface receptor signaling pathway;GO:0007267//cell-cell signaling;GO:0009207;GO:0015980//energy derivation by oxidation of organic compounds;GO:0033762//response to glucagon stimulus;GO:0051480//cytosolic calcium ion homeostasis	gi|403255116|ref|XP_003920293.1|/2.67134e-78/1
377047	962	0	1	0.01	0.126726	3.66364	Up	0.54721	0.612145	PRSS45	protease, serine, 45	K09628;K09615	-	GO:0004175//endopeptidase activity	GO:0019538//protein metabolic process	gi|148806923|ref|NP_954652.2|/3.8102e-136/1
152816	1926	0	2	0.01	0.126594	3.66214	Up	0.28623	0.379629	C4orf26	chromosome 4 open reading frame 26	K11447;K01539;K00939	-	-	-	gi|332801025|ref|NP_001193910.1|/6.72762e-84/1
221692	2896	0	3	0.01	0.126288	3.65865	Up	0.14972	0.215966	PHACTR1	phosphatase and actin regulator 1	-	GO:0044424//intracellular part;GO:0044459//plasma membrane part	GO:0008092//cytoskeletal protein binding;GO:0019212//phosphatase inhibitor activity;GO:0019903//protein phosphatase binding	GO:0016310//phosphorylation;GO:0019222//regulation of metabolic process	gi|54144631|ref|NP_112210.1|/0/1
9840	3862	0	4	0.01	0.126266	3.6584	Up	0.0783142	0.120047	TESPA1	thymocyte expressed, positive selection associated 1	-	-	-	-	gi|119617203|gb|EAW96797.1|/0/1
728858	966	0	1	0.01	0.126201	3.65765	Up	0.54721	0.623522	C12orf71	chromosome 12 open reading frame 71	-	-	-	-	gi|122937209|ref|NP_001073875.1|/4.24763e-143/1
93273	967	0	1	0.01	0.12607	3.65616	Up	0.54721	0.619029	LEMD1	LEM domain containing 1	-	GO:0012505//endomembrane system;GO:0031224//intrinsic to membrane	-	-	gi|56676324|ref|NP_001001552.3|/1.34547e-56/1
2273	2906	0	3	0.01	0.125854	3.65367	Up	0.14972	0.216356	FHL1	four and a half LIM domains 1	K14365	GO:0016020//membrane;GO:0043231//intracellular membrane-bounded organelle;GO:0044444//cytoplasmic part	GO:0046914//transition metal ion binding	GO:0009653//anatomical structure morphogenesis;GO:0040007//growth;GO:0048513//organ development;GO:0048869//cellular developmental process	gi|466053125|ref|XP_004278781.1|/2.21218e-124/1
26278	15639	49	676	0.418926	5.2696	3.65293	Up	5.36636e-130	9.59037e-129	SACS	spastic ataxia of Charlevoix-Saguenay (sacsin)	-	GO:0043005//neuron projection;GO:0043231//intracellular membrane-bounded organelle	GO:0031072//heat shock protein binding;GO:0032403//protein complex binding;GO:0032559	GO:0044267//cellular protein metabolic process;GO:0048523//negative regulation of cellular process	gi|163659918|ref|NP_055178.3|/0/1
374383	6382	83	1145	1.73889	21.872	3.65285	Up	5.33372e-219	1.80284e-217	NCR3LG1	natural killer cell cytotoxicity receptor 3 ligand 1	K01330;K06833;K14005;K06551	GO:0031224//intrinsic to membrane;GO:0044423	GO:0005488//binding	-	gi|31873418|emb|CAD97811.1|/0/1
23195	17400	59	811	0.45337	5.68213	3.64767	Up	1.9245e-155	4.29344e-154	MDN1	MDN1, midasin homolog (yeast)	K14572	GO:0043231//intracellular membrane-bounded organelle	GO:0005515//protein binding;GO:0017111//nucleoside-triphosphatase activity;GO:0032559	GO:0006461//protein complex assembly;GO:0009207	gi|24415404|ref|NP_055426.1|/0/1
26609	976	0	1	0.01	0.124908	3.64279	Up	0.54721	0.613657	VCX	variable charge, X-linked	K10583	-	-	-	gi|119612023|gb|EAW91617.1|/6.17619e-09/1
2150	2883	59	808	2.73626	34.167	3.64233	Up	1.08962e-154	2.41165e-153	F2RL1	coagulation factor II (thrombin) receptor-like 1	K04234	GO:0016021//integral to membrane;GO:0043231//intracellular membrane-bounded organelle	GO:0005515//protein binding;GO:0008528//G-protein coupled peptide receptor activity	GO:0002687//positive regulation of leukocyte migration;GO:0007166//cell surface receptor signaling pathway;GO:0007596//blood coagulation;GO:0050921//positive regulation of chemotaxis;GO:0051480//cytosolic calcium ion homeostasis	gi|34577052|ref|NP_005233.3|/0/1
57561	4178	39	533	1.24809	15.5524	3.63935	Up	1.55874e-102	2.15517e-101	ARRDC3	arrestin domain containing 3	K15183	GO:0044424//intracellular part	GO:0005488//binding	GO:0023052//signaling	gi|7243133|dbj|BAA92614.1|/0/1
285116	8836	0	9	0.01	0.124173	3.63428	Up	0.00306656	0.00562392	AHCTF1P1	AT hook containing transcription factor 1 pseudogene 1	K00907	-	-	-	gi|262359929|ref|NP_056261.4|/0/1
1956	5616	111	1508	2.64269	32.7351	3.63076	Up	1.95338e-286	9.19184e-285	EGFR	epidermal growth factor receptor	K04361	GO:0005635//nuclear envelope;GO:0030128//clathrin coat of endocytic vesicle;GO:0031224//intrinsic to membrane;GO:0044421//extracellular region part;GO:0044459//plasma membrane part	GO:0003779//actin binding;GO:0004709//MAP kinase kinase kinase activity;GO:0004714//transmembrane receptor protein tyrosine kinase activity;GO:0019902//phosphatase binding;GO:0030234//enzyme regulator activity;GO:0032559;GO:0043566//structure-specific DNA binding;GO:0046983//protein dimerization activity	GO:0006915//apoptotic process;GO:0006935//chemotaxis;GO:0007155//cell adhesion;GO:0007173//epidermal growth factor receptor signaling pathway;GO:0008284//positive regulation of cell proliferation;GO:0009411//response to UV;GO:0010740//positive regulation of intracellular protein kinase cascade;GO:0010863//positive regulation of phospholipase C activity;GO:0016477//cell migration;GO:0019722//calci…	gi|41327736|ref|NP_958441.1|/0/1
345062	987	0	1	0.01	0.123516	3.62662	Up	0.54721	0.615465	PRSS48	protease, serine, 48	K09628;K09640	-	GO:0004175//endopeptidase activity	GO:0019538//protein metabolic process	gi|148806900|ref|NP_899231.2|/0/1
65997	1979	0	2	0.01	0.123204	3.62297	Up	0.28623	0.376508	RASL11B	RAS-like, family 11, member B	K07853	GO:0044464//cell part	GO:0017111//nucleoside-triphosphatase activity;GO:0032561//guanyl ribonucleotide binding	GO:0009207;GO:0035556//intracellular signal transduction	gi|13027612|ref|NP_076429.1|/2.80619e-125/1
10391	3623	6	81	0.221428	2.72556	3.62164	Up	1.15641e-16	3.88142e-16	CORO2B	coronin, actin binding protein, 2B	K13882;K13887	GO:0005856//cytoskeleton	GO:0003779//actin binding	GO:0007010//cytoskeleton organization	gi|148529011|ref|NP_006082.3|/0/1
100507582	994	0	1	0.01	0.122646	3.61643	Up	0.54721	0.623015	BHLHE40-AS1	BHLHE40 antisense RNA 1	-	-	-	-	-
3777	3978	0	4	0.01	0.122584	3.6157	Up	0.0783142	0.119938	KCNK3	potassium channel, subfamily K, member 3	K04914	GO:0016021//integral to membrane	GO:0004871//signal transducer activity;GO:0005249//voltage-gated potassium channel activity;GO:0042802//identical protein binding;GO:0046983//protein dimerization activity	GO:0001666//response to hypoxia;GO:0007267//cell-cell signaling;GO:0007417//central nervous system development;GO:0010043//response to zinc ion;GO:0030001//metal ion transport;GO:0034220//ion transmembrane transport;GO:0048839//inner ear development;GO:0051480//cytosolic calcium ion homeostasis	gi|402890312|ref|XP_003908432.1|/0/1
341799	996	0	1	0.01	0.1224	3.61353	Up	0.54721	0.627394	OR6S1	olfactory receptor, family 6, subfamily S, member 1	K04257	GO:0031224//intrinsic to membrane	GO:0004930//G-protein coupled receptor activity	GO:0007606//sensory perception of chemical stimulus	gi|50233850|ref|NP_001001968.1|/1.91411e-162/1
57119	1998	0	2	0.01	0.122032	3.60919	Up	0.28623	0.375772	EPPIN	epididymal peptidase inhibitor	K15619;K04520	-	-	-	gi|106322|pir||B34087/4.1414e-76/1
55879	2000	0	2	0.01	0.12191	3.60775	Up	0.28623	0.377039	GABRQ	gamma-aminobutyric acid (GABA) A receptor, theta	K05192	GO:0034702//ion channel complex;GO:0044459//plasma membrane part	GO:0005253//anion channel activity;GO:0015276//ligand-gated ion channel activity;GO:0016917//GABA receptor activity	GO:0007186//G-protein coupled receptor signaling pathway;GO:0015698//inorganic anion transport	gi|268838843|ref|NP_061028.2|/0/1
23230	11262	59	784	0.700465	8.48673	3.59882	Up	1.11933e-148	2.3243e-147	VPS13A	vacuolar protein sorting 13 homolog A (S. cerevisiae)	-	GO:0044464//cell part	GO:0005488//binding	GO:0006892//post-Golgi vesicle-mediated transport;GO:0033036	gi|66346676|ref|NP_001018048.1|/0/1
130540	2013	0	2	0.01	0.121123	3.5984	Up	0.28623	0.376154	ALS2CR12	amyotrophic lateral sclerosis 2 (juvenile) chromosome region, candidate 12	-	GO:0044424//intracellular part	GO:0005488//binding	GO:0033124//regulation of GTP catabolic process	gi|189011592|ref|NP_001120863.1|/0/1
401898	2015	0	2	0.01	0.121003	3.59697	Up	0.28623	0.37909	ZNF833P	zinc finger protein 833, pseudogene	K09228	GO:0005634//nucleus;GO:0043232	GO:0005488//binding	-	gi|395750514|ref|XP_002828748.2|/1.56034e-127/1
493860	4032	0	4	0.01	0.120943	3.59625	Up	0.0783142	0.119916	CCDC73	coiled-coil domain containing 73	K10421;K12478;K11499	-	-	-	gi|83715968|ref|NP_001008392.2|/0/1
6498	7202	31	411	0.575518	6.9571	3.59556	Up	1.18756e-78	1.23375e-77	SKIL	SKI-like oncogene	K09228;K11447;K01539;K00939;K00591	GO:0016604//nuclear body	GO:0003676//nucleic acid binding;GO:0003712//transcription cofactor activity;GO:0005515//protein binding;GO:0030528//transcription regulator activity	GO:0000122//negative regulation of transcription from RNA polymerase II promoter;GO:0001776//leukocyte homeostasis;GO:0001824//blastocyst development;GO:0006915//apoptotic process;GO:0007179//transforming growth factor beta receptor signaling pathway;GO:0010033//response to organic substance;GO:0014706//striated muscle tissue development;GO:0022402//cell cycle process;GO:0031346//positive regulat…	gi|223029420|ref|NP_001138569.1|/0/1
349114	4651	4	53	0.114991	1.38921	3.59468	Up	3.0208e-11	8.51736e-11	LINC00265	long intergenic non-protein coding RNA 265	K03626	-	-	-	gi|194381138|dbj|BAG64137.1|/6.68072e-126/1
2730	3074	134	1766	5.82842	70.0369	3.58694	Up	0	0	GCLM	glutamate-cysteine ligase, modifier subunit	K11205	GO:0000267//cell fraction;GO:0043234//protein complex;GO:0044444//cytoplasmic part	GO:0016881//acid-amino acid ligase activity;GO:0019899//enzyme binding;GO:0046983//protein dimerization activity	GO:0000096//sulfur amino acid metabolic process;GO:0003018;GO:0003254//regulation of membrane depolarization;GO:0006749//glutathione metabolic process;GO:0006950//response to stress;GO:0009064//glutamine family amino acid metabolic process;GO:0035227;GO:0042221//response to chemical stimulus;GO:0043066//negative regulation of apoptotic process	gi|4504011|ref|NP_002052.1|/2.39002e-145/1
8875	2034	0	2	0.01	0.119872	3.58343	Up	0.28623	0.380259	VNN2	vanin 2	K08069	GO:0031224//intrinsic to membrane	GO:0016811//hydrolase activity, acting on carbon-nitrogen (but not peptide) bonds, in linear amides	GO:0006575//cellular modified amino acid metabolic process	gi|334278906|ref|NP_001229279.1|/9.22662e-158/1
5922	2592	7	92	0.361088	4.32706	3.58296	Up	1.31009e-18	4.63721e-18	RASA2	RAS p21 protein activator 2	K08053	GO:0043227//membrane-bounded organelle;GO:0044444//cytoplasmic part	GO:0005083//small GTPase regulator activity;GO:0043169//cation binding	GO:0009966//regulation of signal transduction	gi|12545408|ref|NP_006497.2|/0/1
2195	14773	268	3518	2.42558	29.0313	3.58121	Up	0	0	FAT1	FAT tumor suppressor homolog 1 (Drosophila)	K06813	GO:0016021//integral to membrane;GO:0030054//cell junction	GO:0046872//metal ion binding	GO:0007154//cell communication;GO:0016337//cell-cell adhesion;GO:0032502//developmental process	gi|66346693|ref|NP_005236.2|/0/1
6694	1019	0	1	0.01	0.119637	3.58059	Up	0.54721	0.639528	SPP2	secreted phosphoprotein 2, 24kDa	-	GO:0032991//macromolecular complex	GO:0061135	GO:0010466//negative regulation of peptidase activity;GO:0048731;GO:0048771//tissue remodeling;GO:0065003	gi|5902118|ref|NP_008875.1|/1.26141e-108/1
8399	1020	0	1	0.01	0.11952	3.57918	Up	0.54721	0.631315	PLA2G10	phospholipase A2, group X	K01047	-	GO:0004091//carboxylesterase activity;GO:0046872//metal ion binding	GO:0000038//very long-chain fatty acid metabolic process;GO:0002694;GO:0006935//chemotaxis;GO:0010742//macrophage derived foam cell differentiation;GO:0010883//regulation of lipid storage;GO:0015914//phospholipid transport;GO:0019637//organophosphate metabolic process;GO:0031325//positive regulation of cellular metabolic process;GO:0032305//positive regulation of icosanoid secretion	gi|4505845|ref|NP_003552.1|/9.10297e-83/1
340515	2041	0	2	0.01	0.119461	3.57847	Up	0.28623	0.375156	LOC340515	uncharacterized LOC340515	-	-	-	-	gi|426362269|ref|XP_004048292.1|/4.25361e-68/1
259290	1021	0	1	0.01	0.119403	3.57776	Up	0.54721	0.639974	TAS2R31	taste receptor, type 2, member 31	K08474	GO:0005929//cilium;GO:0031224//intrinsic to membrane;GO:0031253//cell projection membrane	GO:0008527//taste receptor activity	GO:0007166//cell surface receptor signaling pathway;GO:0050912//detection of chemical stimulus involved in sensory perception of taste	gi|116235454|ref|NP_795366.2|/2.43955e-152/1
10900	2047	0	2	0.01	0.119111	3.57424	Up	0.28623	0.378523	RUNDC3A	RUN domain containing 3A	K12482	GO:0016020//membrane;GO:0044444//cytoplasmic part	GO:0008047//enzyme activator activity;GO:0030695//GTPase regulator activity;GO:0051427	GO:0006182//cGMP biosynthetic process;GO:0035556//intracellular signal transduction;GO:0051789	gi|62089190|dbj|BAD93039.1|/0/1
10886	2052	0	2	0.01	0.118821	3.57072	Up	0.28623	0.377661	NPFFR2	neuropeptide FF receptor 2	K08375	GO:0005856//cytoskeleton;GO:0016021//integral to membrane	GO:0008528//G-protein coupled peptide receptor activity	GO:0007166//cell surface receptor signaling pathway;GO:0009628//response to abiotic stimulus	gi|221316654|ref|NP_004876.2|/0/1
259283	1027	0	1	0.01	0.118705	3.56931	Up	0.54721	0.622424	MDS2	myelodysplastic syndrome 2 translocation associated	K09228;K00797	-	-	-	gi|74751237|sp|Q8NDY4.1|MDS2_HUMAN/1.16271e-77/1
100132963	1028	0	1	0.01	0.11859	3.56791	Up	0.54721	0.627223	SMIM9	small integral membrane protein 9	-	GO:0031224//intrinsic to membrane	-	-	gi|284005502|ref|NP_001156408.1|/5.47753e-43/1
54600	2395	2	26	0.111654	1.32345	3.5672	Up	5.03022e-06	1.12341e-05	UGT1A9	UDP glucuronosyltransferase 1 family, polypeptide A9	K00699	GO:0031090//organelle membrane;GO:0031224//intrinsic to membrane;GO:0042598;GO:0043231//intracellular membrane-bounded organelle	GO:0005501//retinoid binding;GO:0008194//UDP-glycosyltransferase activity;GO:0019901//protein kinase binding;GO:0030234//enzyme regulator activity;GO:0042802//identical protein binding;GO:0046983//protein dimerization activity	GO:0001523//retinoid metabolic process;GO:0003008;GO:0009812//flavonoid metabolic process;GO:0009892//negative regulation of metabolic process;GO:0019217//regulation of fatty acid metabolic process;GO:0019218//regulation of steroid metabolic process	gi|11276085|ref|NP_066307.1|/0/1
100288413	3009	5	65	0.222176	2.63349	3.5672	Up	1.85946e-13	5.66403e-13	ERVMER34-1	endogenous retrovirus group MER34, member 1	-	GO:0031224//intrinsic to membrane;GO:0044423	-	-	gi|13375688|ref|NP_078810.1|/0/1
100506804	1297	1	13	0.103088	1.22192	3.5672	Up	0.00176235	0.00330346	LOC100506804	uncharacterized LOC100506804	-	-	-	-	-
23285	4569	1	13	0.0292637	0.346866	3.5672	Up	0.00176235	0.00330568	KIAA1107	KIAA1107	K10480;K15185	-	-	-	gi|172045554|sp|Q9UPP5.2|K1107_HUMAN/0/1
85371	7605	1	13	0.0175813	0.208393	3.5672	Up	0.00176235	0.00330531	KIAA1656	KIAA1656 protein	K11447;K00939;K00797	-	-	-	gi|62201519|gb|AAH92419.1|/2.18728e-113/1
57573	4967	1	13	0.0269188	0.319072	3.5672	Up	0.00176235	0.00330605	ZNF471	zinc finger protein 471	K09228	GO:0043231//intracellular membrane-bounded organelle	GO:0003676//nucleic acid binding;GO:0046914//transition metal ion binding	GO:0006351//transcription, DNA-dependent	gi|150170667|ref|NP_065864.2|/0/1
339829	3894	2	26	0.0686727	0.813987	3.5672	Up	5.03022e-06	1.12311e-05	CCDC39	coiled-coil domain containing 39	K12478	GO:0005930//axoneme;GO:0043232	-	GO:0001539//ciliary or flagellar motility;GO:0003351//epithelial cilium movement;GO:0043623//cellular protein complex assembly	gi|119598780|gb|EAW78374.1|/0/1
23251	6742	1	13	0.0198318	0.235069	3.5672	Up	0.00176235	0.00330494	KIAA1024	KIAA1024	-	GO:0031224//intrinsic to membrane	-	-	gi|20521732|dbj|BAA82976.2|/0/1
100287765	2117	1	13	0.0631581	0.748622	3.5672	Up	0.00176235	0.0033042	LINC00630	long intergenic non-protein coding RNA 630	-	-	-	-	gi|119575112|gb|EAW54725.1|/9.64339e-55/1
4163	8679	4	52	0.0616226	0.730421	3.5672	Up	5.38506e-11	1.50397e-10	MCC	mutated in colorectal cancers	K10352;K14693;K11447;K11498;K16072	GO:0016020//membrane;GO:0043231//intracellular membrane-bounded organelle	GO:0004871//signal transducer activity;GO:0005488//binding	GO:0008285//negative regulation of cell proliferation;GO:0010631//epithelial cell migration;GO:0030178//negative regulation of Wnt receptor signaling pathway	gi|4505129|ref|NP_002378.1|/0/1
92797	3611	2	26	0.0740547	0.87778	3.5672	Up	5.03022e-06	1.12326e-05	HELB	helicase (DNA) B	K15254	GO:0043234//protein complex	GO:0004003//ATP-dependent DNA helicase activity;GO:0032559	GO:0006259//DNA metabolic process	gi|32455236|ref|NP_387467.2|/0/1
653641	5379	1	13	0.024857	0.294633	3.5672	Up	0.00176235	0.00330457	GOLGA6C	golgin A6 family, member C	K10352;K12478;K10381	-	-	-	gi|256542288|ref|NP_001157876.1|/0/1
246213	3983	1	13	0.0335691	0.397899	3.5672	Up	0.00176235	0.00330383	SLC17A8	solute carrier family 17 (sodium-dependent inorganic phosphate cotransporter), member 8	K12302	GO:0005624//membrane fraction;GO:0008021//synaptic vesicle;GO:0031224//intrinsic to membrane;GO:0044459//plasma membrane part	GO:0015172//acidic amino acid transmembrane transporter activity;GO:0015291//secondary active transmembrane transporter activity	GO:0015711//organic anion transport;GO:0030001//metal ion transport;GO:0050954//sensory perception of mechanical stimulus	gi|223718438|ref|NP_001138760.1|/0/1
6616	2069	0	2	0.01	0.117845	3.55881	Up	0.28623	0.378434	SNAP25	synaptosomal-associated protein, 25kDa	K08508	GO:0005624//membrane fraction;GO:0005856//cytoskeleton;GO:0005887//integral to plasma membrane;GO:0030426//growth cone;GO:0031201//SNARE complex;GO:0031252//cell leading edge;GO:0044297//cell body;GO:0044431//Golgi apparatus part	GO:0005267//potassium channel activity;GO:0008092//cytoskeletal protein binding;GO:0019905//syntaxin binding	GO:0006904//vesicle docking involved in exocytosis;GO:0007269//neurotransmitter secretion;GO:0007613//memory;GO:0015980//energy derivation by oxidation of organic compounds;GO:0034220//ion transmembrane transport;GO:0044087;GO:0048667//cell morphogenesis involved in neuron differentiation;GO:0050796//regulation of insulin secretion	gi|6755588|ref|NP_035558.1|/8.3386e-112/1
390651	2073	0	2	0.01	0.117617	3.55603	Up	0.28623	0.375655	OR4F13P	olfactory receptor, family 4, subfamily F, member 13 pseudogene	K04257	-	GO:0004888//transmembrane signaling receptor activity	GO:0023052//signaling	gi|109082569|ref|XP_001086416.1|/4.29042e-148/1
1464	8305	0	8	0.01	0.117433	3.55377	Up	0.0058626	0.0104505	CSPG4	chondroitin sulfate proteoglycan 4	K08115	GO:0016021//integral to membrane;GO:0030027//lamellipodium;GO:0044459//plasma membrane part	GO:0019900//kinase binding;GO:0060089	GO:0001934//positive regulation of protein phosphorylation;GO:0007165//signal transduction;GO:0032501//multicellular organismal process;GO:0048646//anatomical structure formation involved in morphogenesis;GO:0048869//cellular developmental process	gi|47419930|ref|NP_001888.2|/0/1
5020	512	7	90	1.82801	21.4295	3.55126	Up	4.14598e-18	1.44619e-17	OXT	oxytocin/neurophysin I prepropeptide	K05243	GO:0016023//cytoplasmic membrane-bounded vesicle;GO:0033267//axon part;GO:0044421//extracellular region part	GO:0001664//G-protein coupled receptor binding;GO:0005184//neuropeptide hormone activity	GO:0002118//aggressive behavior;GO:0003074;GO:0003078;GO:0006972//hyperosmotic response;GO:0007320//insemination;GO:0007611//learning or memory;GO:0007631//feeding behavior;GO:0008016//regulation of heart contraction;GO:0008217//regulation of blood pressure;GO:0014061//regulation of norepinephrine secretion;GO:0014073;GO:0014075//response to amine stimulus;GO:0030278//regulation of ossification;G…	gi|4505537|ref|NP_000906.1|/5.5052e-63/1
4838	2086	0	2	0.01	0.116884	3.54701	Up	0.28623	0.375098	NODAL	nodal growth differentiation factor	K04666	GO:0044421//extracellular region part	GO:0005102//receptor binding	GO:0000904//cell morphogenesis involved in differentiation;GO:0001667//ameboidal cell migration;GO:0001701//in utero embryonic development;GO:0001704//formation of primary germ layer;GO:0003143//embryonic heart tube morphogenesis;GO:0006357//regulation of transcription from RNA polymerase II promoter;GO:0007165//signal transduction;GO:0007417//central nervous system development;GO:0008283//cell p…	gi|222352098|ref|NP_060525.3|/0/1
80005	7555	54	692	0.955673	11.1664	3.5465	Up	7.6408e-130	1.36261e-128	DOCK5	dedicator of cytokinesis 5	K05727	GO:0044424//intracellular part	GO:0019899//enzyme binding;GO:0030695//GTPase regulator activity;GO:0032561//guanyl ribonucleotide binding	-	gi|117553586|ref|NP_079216.4|/0/1
338588	1045	0	1	0.01	0.11666	3.54424	Up	0.54721	0.632793	LINC00705	long intergenic non-protein coding RNA 705	-	-	-	-	gi|119606874|gb|EAW86468.1|/3.25769e-75/1
193629	1045	0	1	0.01	0.11666	3.54424	Up	0.54721	0.631966	LINC00189	long intergenic non-protein coding RNA 189	K11447;K01539;K08857;K00939	-	-	-	gi|119630322|gb|EAX09917.1|/1.43621e-22/1
100190986	2453	17	217	0.926619	10.7845	3.54085	Up	1.04553e-41	6.17574e-41	LOC100190986	uncharacterized LOC100190986	K00939	-	-	-	gi|11493483|gb|AAG35515.1|AF130117_48/6.64759e-35/1
10814	4726	672	8574	19.0119	221.172	3.54019	Up	0	0	CPLX2	complexin 2	K15294	GO:0005737//cytoplasm;GO:0031201//SNARE complex;GO:0043005//neuron projection;GO:0043234//protein complex;GO:0044297//cell body;GO:0044424//intracellular part	GO:0019905//syntaxin binding;GO:0022857//transmembrane transporter activity	GO:0006887//exocytosis;GO:0030072//peptide hormone secretion	gi|119581772|gb|EAW61368.1|/6.24633e-71/1
27189	1048	0	1	0.01	0.116326	3.54011	Up	0.54721	0.616993	IL17C	interleukin 17C	K05491	GO:0000267//cell fraction;GO:0044421//extracellular region part	GO:0005102//receptor binding	GO:0006952//defense response;GO:0007154//cell communication;GO:0007165//signal transduction;GO:0030851//granulocyte differentiation	gi|7019435|ref|NP_037410.1|/1.67703e-95/1
23117	3638	4	51	0.14701	1.70902	3.53918	Up	9.58782e-11	2.64911e-10	NPIPB3	nuclear pore complex interacting protein-like 3	K10413;K01896	-	-	-	gi|291575122|ref|NP_569731.2|/0/1
285464	4467	8	102	0.239455	2.78371	3.53918	Up	2.6504e-20	9.80275e-20	CRIPAK	cysteine-rich PAK1 inhibitor	K09228;K10384;K08857;K00939;K00591	GO:0016020//membrane;GO:0043231//intracellular membrane-bounded organelle	GO:0005488//binding	GO:0007165//signal transduction;GO:0033043//regulation of organelle organization;GO:0033673//negative regulation of kinase activity;GO:0048545//response to steroid hormone stimulus	gi|154937359|ref|NP_787114.2|/0/1
122809	7029	33	420	0.627726	7.28443	3.53661	Up	2.95138e-79	3.0949e-78	SOCS4	suppressor of cytokine signaling 4	K04697	-	-	GO:0007165//signal transduction	gi|18254466|ref|NP_543143.1|/0/1
867	11241	42	534	0.499568	5.7913	3.53514	Up	2.65004e-100	3.5815e-99	CBL	Cbl proto-oncogene, E3 ubiquitin protein ligase	K04707	GO:0005901//caveola;GO:0043231//intracellular membrane-bounded organelle;GO:0044444//cytoplasmic part	GO:0001071//nucleic acid binding transcription factor activity;GO:0019787//small conjugating protein ligase activity;GO:0019904//protein domain specific binding;GO:0046914//transition metal ion binding;GO:0060089	GO:0006915//apoptotic process;GO:0007173//epidermal growth factor receptor signaling pathway;GO:0010467//gene expression;GO:0032446//protein modification by small protein conjugation;GO:0045807//positive regulation of endocytosis	gi|426370742|ref|XP_004052320.1|/0/1
283659	11998	97	1231	1.08097	12.508	3.53246	Up	7.20628e-229	2.59225e-227	PRTG	protogenin	K06765;K06766	GO:0031224//intrinsic to membrane	-	GO:0032501//multicellular organismal process	gi|83281200|ref|NP_776175.2|/0/1
6345	4219	0	4	0.01	0.115582	3.53085	Up	0.0783142	0.119982	SRL	sarcalumenin	K12483;K12476	GO:0005788//endoplasmic reticulum lumen	GO:0017111//nucleoside-triphosphatase activity;GO:0032561//guanyl ribonucleotide binding	GO:0009207	gi|149363672|ref|NP_001092284.1|/0/1
23436	1055	0	1	0.01	0.115555	3.5305	Up	0.54721	0.628553	CELA3B	chymotrypsin-like elastase family, member 3B	K01345	-	GO:0004175//endopeptidase activity	GO:0016125//sterol metabolic process;GO:0019538//protein metabolic process;GO:0032501//multicellular organismal process	gi|6679625|ref|NP_031378.1|/9.13781e-150/1
81539	8487	264	3344	4.1591	48.0343	3.52972	Up	0	0	SLC38A1	solute carrier family 38, member 1	K14990	GO:0005626//insoluble fraction;GO:0031224//intrinsic to membrane;GO:0043005//neuron projection	GO:0005343//organic acid:sodium symporter activity;GO:0015175//neutral amino acid transmembrane transporter activity	GO:0001505//regulation of neurotransmitter levels;GO:0006807//nitrogen compound metabolic process;GO:0015804//neutral amino acid transport;GO:0030001//metal ion transport	gi|12005633|gb|AAG44546.1|AF247166_1/0/1
8123	3373	6	76	0.23784	2.74686	3.52972	Up	2.06794e-15	6.69222e-15	PWAR5	Prader-Willi/Angelman syndrome-5	-	-	-	-	gi|34527106|dbj|BAC85328.1|/5.30682e-13/1
100289561	1056	0	1	0.01	0.115445	3.52914	Up	0.54721	0.635989	LOC100289561	uncharacterized LOC100289561	K09228	GO:0043231//intracellular membrane-bounded organelle	GO:0030528//transcription regulator activity;GO:0032559;GO:0046914//transition metal ion binding	GO:0006351//transcription, DNA-dependent	gi|1061424|gb|AAA97459.1|/5.34426e-50/1
3708	10197	23	291	0.301582	3.47905	3.52807	Up	2.8558e-55	2.15133e-54	ITPR1	inositol 1,4,5-trisphosphate receptor, type 1	K04958	GO:0005783//endoplasmic reticulum;GO:0008287//protein serine/threonine phosphatase complex;GO:0019866//organelle inner membrane;GO:0030667//secretory granule membrane;GO:0031224//intrinsic to membrane;GO:0031981//nuclear lumen;GO:0042598;GO:0044430//cytoskeletal part	GO:0004872//receptor activity;GO:0005217//intracellular ligand-gated ion channel activity;GO:0005261//cation channel activity;GO:0005543//phospholipid binding;GO:0046873//metal ion transmembrane transporter activity	GO:0001775//cell activation;GO:0006816//calcium ion transport;GO:0006950//response to stress;GO:0007169//transmembrane receptor protein tyrosine kinase signaling pathway;GO:0007275//multicellular organismal development;GO:0007599//hemostasis;GO:0010863//positive regulation of phospholipase C activity;GO:0015980//energy derivation by oxidation of organic compounds;GO:0030073//insulin secretion;GO:…	gi|269954694|ref|NP_001161744.1|/0/1
390066	1065	0	1	0.01	0.11447	3.51689	Up	0.54721	0.628681	OR52D1	olfactory receptor, family 52, subfamily D, member 1	K04257	GO:0031224//intrinsic to membrane	GO:0004930//G-protein coupled receptor activity	GO:0007166//cell surface receptor signaling pathway;GO:0007606//sensory perception of chemical stimulus	gi|52353332|ref|NP_001005163.1|/3.24567e-171/1
5697	1069	0	1	0.01	0.114041	3.51148	Up	0.54721	0.623184	PYY	peptide YY	K04468;K05233	GO:0000267//cell fraction;GO:0044421//extracellular region part	GO:0005179//hormone activity	GO:0006996//organelle organization;GO:0007154//cell communication;GO:0007166//cell surface receptor signaling pathway;GO:0007631//feeding behavior;GO:0032094//response to food;GO:0032501//multicellular organismal process	gi|119572031|gb|EAW51646.1|/1.32735e-63/1
440295	4375	2	25	0.0611226	0.696629	3.51061	Up	8.9793e-06	1.97698e-05	GOLGA6L9	golgin A6 family-like 9	-	-	-	-	gi|154937324|ref|NP_937824.2|/9.39399e-98/1
100316904	841	2	25	0.317968	3.62396	3.51061	Up	8.9793e-06	1.97724e-05	SAP25	Sin3A-associated protein, 25kDa	-	GO:0043231//intracellular membrane-bounded organelle	GO:0005488//binding	-	gi|18676698|dbj|BAB85001.1|/5.52261e-138/1
84197	1615	4	50	0.33116	3.77431	3.51061	Up	1.70486e-10	4.66526e-10	POMK	protein kinase-like protein SgK196	K06264	GO:0031224//intrinsic to membrane	GO:0016301//kinase activity;GO:0032559	GO:0006464//cellular protein modification process	gi|395739642|ref|XP_002819100.2|/0/1
728218	1195	2	25	0.223775	2.55042	3.51061	Up	8.9793e-06	1.97749e-05	LINC00864	long intergenic non-protein coding RNA 864	K14572;K11447;K06264;K00939	-	-	-	gi|119582875|gb|EAW62471.1|/1.24699e-27/1
100379661	1073	0	1	0.01	0.113616	3.5061	Up	0.54721	0.637798	GRIK1-AS2	GRIK1 antisense RNA 2	-	-	-	-	gi|395849078|ref|XP_003797163.1|/1.35201e-15/1
160851	4299	0	4	0.01	0.113431	3.50375	Up	0.0783142	0.120026	DGKH	diacylglycerol kinase, eta	K00901	GO:0016020//membrane;GO:0043231//intracellular membrane-bounded organelle	GO:0016301//kinase activity;GO:0032559;GO:0043169//cation binding	GO:0001775//cell activation;GO:0006461//protein complex assembly;GO:0007186//G-protein coupled receptor signaling pathway;GO:0007599//hemostasis	gi|410057897|ref|XP_001151535.2|/0/1
728989	1076	0	1	0.01	0.113299	3.50207	Up	0.54721	0.617076	LOC728989	phosphodiesterase 4D interacting protein pseudogene	-	GO:0005815//microtubule organizing center;GO:0043231//intracellular membrane-bounded organelle;GO:0043292//contractile fiber	GO:0005515//protein binding	GO:0006461//protein complex assembly	gi|194389688|dbj|BAG61805.1|/6.97105e-129/1
727699	2155	0	2	0.01	0.113142	3.50006	Up	0.28623	0.379839	LINC00163	long intergenic non-protein coding RNA 163	K12826	GO:0005634//nucleus	-	GO:0010467//gene expression	gi|119629771|gb|EAX09366.1|/6.00248e-36/1
25903	3240	0	3	0.01	0.11288	3.49671	Up	0.14972	0.216319	OLFML2B	olfactomedin-like 2B	K04592	-	-	-	gi|46195719|ref|NP_056256.1|/0/1
8693	5408	0	5	0.01	0.112713	3.49458	Up	0.040964	0.0657765	GALNT4	UDP-N-acetyl-alpha-D-galactosamine:polypeptide N-acetylgalactosaminyltransferase 4 (GalNAc-T4)	K00710	GO:0012505//endomembrane system;GO:0031224//intrinsic to membrane;GO:0043231//intracellular membrane-bounded organelle;GO:0044444//cytoplasmic part	GO:0008376//acetylgalactosaminyltransferase activity;GO:0030246//carbohydrate binding	GO:0044238//primary metabolic process	gi|34452725|ref|NP_003765.2|/0/1
100129480	1084	0	1	0.01	0.112463	3.49138	Up	0.54721	0.620743	C3orf83	uncharacterized LOC100129480	K11447;K01539;K00939;K00591	-	-	-	gi|305632810|ref|NP_001182208.1|/1.05564e-124/1
3581	2175	0	2	0.01	0.112101	3.48673	Up	0.28623	0.374718	IL9R	interleukin 9 receptor	K05073	GO:0016021//integral to membrane;GO:0044421//extracellular region part	GO:0004896//cytokine receptor activity	GO:0023052//signaling	gi|29171682|ref|NP_002177.2|/0/1
645455	1091	0	1	0.01	0.111742	3.4821	Up	0.54721	0.626411	CEP170P1	centrosomal protein 170kDa pseudogene 1	-	GO:0005813//centrosome	-	-	gi|426345320|ref|XP_004040365.1|/2.35053e-156/1
344595	3278	0	3	0.01	0.111571	3.47989	Up	0.14972	0.215098	LINC00883	uncharacterized LOC344595	-	-	-	-	gi|397509741|ref|XP_003825274.1|/3.40929e-81/1
26762	1841	10	122	0.726267	8.07878	3.47557	Up	1.08811e-23	4.39088e-23	HAVCR1	hepatitis A virus cellular receptor 1	K00939;K00797;K15148	GO:0031224//intrinsic to membrane	GO:0004871//signal transducer activity	GO:0051704	gi|194390014|dbj|BAG60523.1|/6.44062e-90/1
84616	1099	0	1	0.01	0.110928	3.47155	Up	0.54721	0.62045	KRTAP4-4	keratin associated protein 4-4	-	-	-	-	gi|390463679|ref|XP_002748646.2|/1.1145e-12/1
94158	1101	0	1	0.01	0.110727	3.46893	Up	0.54721	0.639795	CDRT15P1	CMT1A duplicated region transcript 15 pseudogene 1	-	-	-	-	gi|426349358|ref|XP_004042274.1|/1.75473e-58/1
50831	1101	0	1	0.01	0.110727	3.46893	Up	0.54721	0.625218	TAS2R3	taste receptor, type 2, member 3	K08474	GO:0031224//intrinsic to membrane	GO:0004930//G-protein coupled receptor activity	GO:0007166//cell surface receptor signaling pathway;GO:0007606//sensory perception of chemical stimulus	gi|8394398|ref|NP_058639.1|/1.70657e-154/1
161497	5515	0	5	0.01	0.110526	3.46631	Up	0.040964	0.0657137	STRC	stereocilin	-	GO:0044464//cell part	-	GO:0050954//sensory perception of mechanical stimulus	gi|24308527|ref|NP_714544.1|/0/1
80726	4421	0	4	0.01	0.110301	3.46337	Up	0.0783142	0.120058	KIAA1683	KIAA1683	K13106;K04989;K10357;K10361;K03626	GO:0043231//intracellular membrane-bounded organelle	-	-	gi|54606862|ref|NP_079525.1|/0/1
10221	3658	135	1633	4.93447	54.423	3.46325	Up	6.28376e-298	3.1231e-296	TRIB1	tribbles homolog 1 (Drosophila)	K08814	GO:0043231//intracellular membrane-bounded organelle	GO:0004871//signal transducer activity;GO:0016301//kinase activity;GO:0019887//protein kinase regulator activity;GO:0019901//protein kinase binding;GO:0032559;GO:0055103//ligase regulator activity	GO:0000165//MAPK cascade;GO:0002237//response to molecule of bacterial origin;GO:0002832;GO:0008285//negative regulation of cell proliferation;GO:0009966//regulation of signal transduction;GO:0014909//smooth muscle cell migration;GO:0031331;GO:0031398//positive regulation of protein ubiquitination;GO:0033673//negative regulation of kinase activity;GO:0043392//negative regulation of DNA binding	gi|13399328|ref|NP_079471.1|/8.07585e-172/1
4193	7472	297	3580	5.31459	58.4098	3.45818	Up	0	0	MDM2	MDM2 oncogene, E3 ubiquitin protein ligase	K06643	GO:0000267//cell fraction;GO:0016020//membrane;GO:0030139//endocytic vesicle;GO:0032991//macromolecular complex;GO:0044451//nucleoplasm part	GO:0005515//protein binding;GO:0016564//transcription repressor activity;GO:0019787//small conjugating protein ligase activity;GO:0046914//transition metal ion binding	GO:0000080//G1 phase of mitotic cell cycle;GO:0006357//regulation of transcription from RNA polymerase II promoter;GO:0006915//apoptotic process;GO:0007050//cell cycle arrest;GO:0007169//transmembrane receptor protein tyrosine kinase signaling pathway;GO:0007267//cell-cell signaling;GO:0007346//regulation of mitotic cell cycle;GO:0008283//cell proliferation;GO:0009968//negative regulation of sign…	gi|89993689|ref|NP_002383.2|/0/1
652972	1110	0	1	0.01	0.109829	3.45719	Up	0.54721	0.622045	LRRC37A5P	leucine rich repeat containing 37, member A5, pseudogene	-	-	-	-	gi|384872688|sp|Q49AS3.3|L37A5_HUMAN/1.20008e-46/1
611	1114	0	1	0.01	0.109435	3.452	Up	0.54721	0.633491	OPN1SW	opsin 1 (cone pigments), short-wave-sensitive	K04252	GO:0016021//integral to membrane;GO:0031513//nonmotile primary cilium	GO:0004888//transmembrane signaling receptor activity	GO:0006464//cellular protein modification process;GO:0007166//cell surface receptor signaling pathway;GO:0050953//sensory perception of light stimulus	gi|4502387|ref|NP_001699.1|/0/1
100532724	7788	1	12	0.0171682	0.187843	3.45172	Up	0.0031599	0.00578185	NPHP3-ACAD11	NPHP3-ACAD11 readthrough	K11730	GO:0042995//cell projection	GO:0005488//binding	GO:0030178//negative regulation of Wnt receptor signaling pathway;GO:0043954//cellular component maintenance;GO:0045596//negative regulation of cell differentiation;GO:0060071//Wnt receptor signaling pathway, planar cell polarity pathway	gi|21693146|dbj|BAC02709.1|/0/1
80329	3160	1	12	0.0423119	0.46295	3.45172	Up	0.0031599	0.00578689	ULBP1	UL16 binding protein 1	K07986	GO:0031224//intrinsic to membrane;GO:0042611;GO:0043231//intracellular membrane-bounded organelle	GO:0004888//transmembrane signaling receptor activity	GO:0002682//regulation of immune system process;GO:0046649//lymphocyte activation	gi|24020880|gb|AAN40838.1|AF346595_1/1.00694e-130/1
55252	7174	85	1020	1.58419	17.3332	3.45172	Up	3.11432e-186	8.69061e-185	ASXL2	additional sex combs like 2 (Drosophila)	K11471	-	-	-	gi|58257705|dbj|BAB21776.2|/0/1
170961	4041	1	12	0.0330873	0.36202	3.45172	Up	0.0031599	0.00578374	ANKRD24	ankyrin repeat domain 24	K15502	-	-	-	gi|126723390|ref|NP_597732.1|/0/1
56159	3151	1	12	0.0424328	0.464272	3.45172	Up	0.0031599	0.00578311	TEX11	testis expressed 11	K09228;K12734;K01875;K00939;K00591	GO:0000795//synaptonemal complex	GO:0005488//binding	GO:0006915//apoptotic process;GO:0007129//synapsis;GO:0007131//reciprocal meiotic recombination;GO:0007140//male meiosis;GO:0008406//gonad development;GO:0019953//sexual reproduction	gi|51477723|ref|NP_112566.2|/0/1
100505696	5592	1	12	0.0239102	0.26161	3.45172	Up	0.0031599	0.00578437	SH3BP5-AS1	SH3BP5 antisense RNA 1	-	GO:0043231//intracellular membrane-bounded organelle	GO:0019887//protein kinase regulator activity;GO:0019904//protein domain specific binding	GO:0007165//signal transduction	gi|426339583|ref|XP_004033725.1|/5.57716e-34/1
23015	6526	8	96	0.163905	1.79335	3.45172	Up	8.2166e-19	2.92562e-18	GOLGA8A	golgin A8 family, member A	K10352;K10582;K10421;K06102;K08857;K00939	GO:0000139//Golgi membrane	-	-	gi|325511392|sp|A7E2F4.3|GOG8A_HUMAN/0/1
55384	9701	1	12	0.0137827	0.150801	3.45172	Up	0.0031599	0.00578563	MEG3	maternally expressed 3 (non-protein coding)	K11447;K00939;K00591	-	-	-	gi|7770163|gb|AAF69617.1|AF119917_25/2.23096e-46/1
55805	5158	1	12	0.025922	0.283622	3.45172	Up	0.0031599	0.00578122	LRP2BP	LRP2 binding protein	K11447;K00939;K07126	GO:0044424//intracellular part	GO:0005488//binding	-	gi|7243031|dbj|BAA92563.1|/0/1
100128361	2497	1	12	0.0535465	0.585872	3.45172	Up	0.0031599	0.005785	LOC100128361	uncharacterized LOC100128361	K10572	-	-	-	gi|119583232|gb|EAW62828.1|/5.37086e-108/1
80055	11113	16	192	0.192504	2.10625	3.45172	Up	2.66452e-36	1.41025e-35	PGAP1	post-GPI attachment to proteins 1	K05294	GO:0005789//endoplasmic reticulum membrane;GO:0031224//intrinsic to membrane	GO:0016788//hydrolase activity, acting on ester bonds	GO:0003002//regionalization;GO:0006497//protein lipidation;GO:0009790//embryo development;GO:0009798//axis specification;GO:0015031//protein transport;GO:0015791//polyol transport;GO:0046488//phosphatidylinositol metabolic process;GO:0048856//anatomical structure development;GO:0050954//sensory perception of mechanical stimulus	gi|46240862|ref|NP_079265.2|/0/1
374879	2094	1	12	0.0638518	0.698625	3.45172	Up	0.0031599	0.00578248	ZNF699	zinc finger protein 699	K09228	GO:0043231//intracellular membrane-bounded organelle	GO:0003676//nucleic acid binding;GO:0046914//transition metal ion binding	GO:0006351//transcription, DNA-dependent	gi|110626177|ref|NP_940937.1|/0/1
7053	2679	1	12	0.0499088	0.54607	3.45172	Up	0.0031599	0.00578059	TGM3	transglutaminase 3 (E polypeptide, protein-glutamine-gamma-glutamyltransferase)	K05620	GO:0009898//internal side of plasma membrane;GO:0044424//intracellular part	GO:0016747//transferase activity, transferring acyl groups other than amino-acyl groups;GO:0016755;GO:0017111//nucleoside-triphosphatase activity;GO:0032561//guanyl ribonucleotide binding;GO:0046872//metal ion binding	GO:0001942//hair follicle development;GO:0006464//cellular protein modification process;GO:0009207;GO:0030216//keratinocyte differentiation;GO:0045229//external encapsulating structure organization;GO:0051259//protein oligomerization	gi|189458821|ref|NP_003236.3|/0/1
143458	2969	2	24	0.0900679	0.985464	3.45172	Up	1.59898e-05	3.45704e-05	LDLRAD3	low density lipoprotein receptor class A domain containing 3	K06233	GO:0031224//intrinsic to membrane	GO:0004871//signal transducer activity	GO:0023052//signaling	gi|397520614|ref|XP_003830409.1|/1.57471e-178/1
5031	2649	8	96	0.403792	4.41803	3.45172	Up	8.2166e-19	2.92624e-18	P2RY6	pyrimidinergic receptor P2Y, G-protein coupled, 6	K04272	GO:0016021//integral to membrane;GO:0044459//plasma membrane part	GO:0015065//uridine nucleotide receptor activity	GO:0006821//chloride transport;GO:0007186//G-protein coupled receptor signaling pathway;GO:0014909//smooth muscle cell migration	gi|469832291|ref|NP_001264137.1|/2.0312e-168/1
10962	2180	3	36	0.183999	2.0132	3.45172	Up	9.03658e-08	2.20744e-07	MLLT11	myeloid/lymphoid or mixed-lineage leukemia (trithorax homolog, Drosophila); translocated to, 11	K11421	-	-	GO:0001836//release of cytochrome c from mitochondria;GO:0032583;GO:0032846	gi|67970748|dbj|BAE01716.1|/4.22169e-37/1
64324	12998	1	12	0.0102866	0.11255	3.45172	Up	0.0031599	0.00578626	NSD1	nuclear receptor binding SET domain protein 1	K15588	GO:0043231//intracellular membrane-bounded organelle;GO:0043232	GO:0003712//transcription cofactor activity;GO:0018024//histone-lysine N-methyltransferase activity;GO:0035258//steroid hormone receptor binding;GO:0042974//retinoic acid receptor binding;GO:0046914//transition metal ion binding	GO:0006357//regulation of transcription from RNA polymerase II promoter;GO:0007369//gastrulation;GO:0034968//histone lysine methylation	gi|27477095|ref|NP_758859.1|/0/1
121599	1116	0	1	0.01	0.109238	3.44941	Up	0.54721	0.637621	SPIC	Spi-C transcription factor (Spi-1/PU.1 related)	K09440	GO:0043231//intracellular membrane-bounded organelle	GO:0001071//nucleic acid binding transcription factor activity;GO:0003677//DNA binding	GO:0001701//in utero embryonic development;GO:0010551	gi|114646522|ref|XP_001154302.1|/7.14387e-124/1
22918	6701	0	6	0.01	0.109157	3.44833	Up	0.0214272	0.0357773	CD93	CD93 molecule	K06702	GO:0031224//intrinsic to membrane;GO:0031410//cytoplasmic vesicle	GO:0001846//opsonin binding;GO:0004871//signal transducer activity;GO:0030246//carbohydrate binding;GO:0046872//metal ion binding	GO:0002274;GO:0006897//endocytosis;GO:0007155//cell adhesion;GO:0051704	gi|62089376|dbj|BAD93132.1|/0/1
257144	3355	0	3	0.01	0.109011	3.4464	Up	0.14972	0.215208	GCSAM	germinal center-associated, signaling and motility	K14726	GO:0043231//intracellular membrane-bounded organelle	-	-	gi|298231245|ref|NP_001177189.1|/1.3926e-90/1
25823	1124	0	1	0.01	0.108461	3.4391	Up	0.54721	0.629026	TPSG1	tryptase gamma 1	K09615	GO:0016021//integral to membrane	GO:0004175//endopeptidase activity	GO:0019538//protein metabolic process	gi|156938340|ref|NP_036599.3|/2.72365e-155/1
933	3300	17	202	0.688787	7.46238	3.43751	Up	5.48102e-38	2.99238e-37	CD22	CD22 molecule	K06467	GO:0009986//cell surface;GO:0016021//integral to membrane;GO:0044425//membrane part	GO:0005488//binding;GO:0030246//carbohydrate binding	GO:0009987//cellular process	gi|297374830|ref|NP_001172030.1|/0/1
1591	3287	71	842	2.88808	31.2286	3.43469	Up	2.2192e-153	4.8416e-152	CYP24A1	cytochrome P450, family 24, subfamily A, polypeptide 1	K07436	GO:0019866//organelle inner membrane;GO:0043231//intracellular membrane-bounded organelle	GO:0004497//monooxygenase activity;GO:0005506//iron ion binding;GO:0070576//vitamin D 24-hydroxylase activity	GO:0001503//ossification;GO:0006706//steroid catabolic process;GO:0006775;GO:0009058//biosynthetic process;GO:0030522//intracellular receptor mediated signaling pathway;GO:0033273//response to vitamin;GO:0044237//cellular metabolic process	gi|55770850|ref|NP_000773.2|/0/1
9363	1128	0	1	0.01	0.108076	3.43398	Up	0.54721	0.640553	RAB33A	RAB33A, member RAS oncogene family	K07919	GO:0016020//membrane	GO:0017111//nucleoside-triphosphatase activity;GO:0032561//guanyl ribonucleotide binding	GO:0006810//transport;GO:0009207;GO:0035556//intracellular signal transduction	gi|332226374|ref|XP_003262364.1|/9.46097e-148/1
100861540	2258	0	2	0.01	0.107981	3.4327	Up	0.28623	0.376891	CYP3A7-CYP3AP1	CYP3A7-CYP3AP1 readthrough	K07424	GO:0031090//organelle membrane;GO:0042598;GO:0043231//intracellular membrane-bounded organelle	GO:0005506//iron ion binding;GO:0016712//oxidoreductase activity, acting on paired donors, with incorporation or reduction of molecular oxygen, reduced flavin or flavoprotein as one donor, and incorporation of one atom of oxygen	GO:0044237//cellular metabolic process	gi|374532781|ref|NP_001243426.1|/0/1
57507	5645	0	5	0.01	0.107981	3.4327	Up	0.040964	0.0656385	ZNF608	zinc finger protein 608	K10847	-	GO:0046872//metal ion binding	-	gi|20521822|dbj|BAA86595.2|/0/1
8526	7784	18	213	0.309186	3.33593	3.43154	Up	6.39134e-40	3.62363e-39	DGKE	diacylglycerol kinase, epsilon 64kDa	K00901	GO:0031224//intrinsic to membrane	GO:0016301//kinase activity;GO:0032559;GO:0043169//cation binding	GO:0001775//cell activation;GO:0006644//phospholipid metabolic process;GO:0007186//G-protein coupled receptor signaling pathway;GO:0007599//hemostasis	gi|4503313|ref|NP_003638.1|/0/1
731424	3390	0	3	0.01	0.107885	3.43142	Up	0.14972	0.216152	LOC731424	uncharacterized LOC731424	K14693;K11447;K00939;K00591	GO:0005624//membrane fraction;GO:0005886//plasma membrane;GO:0044430//cytoskeletal part;GO:0044444//cytoplasmic part	GO:0008092//cytoskeletal protein binding;GO:0019901//protein kinase binding;GO:0046872//metal ion binding	GO:0044087;GO:0048814//regulation of dendrite morphogenesis	gi|426393434|ref|XP_004063026.1|/4.39091e-31/1
131450	2272	0	2	0.01	0.107315	3.42378	Up	0.28623	0.380831	CD200R1	CD200 receptor 1	-	GO:0031224//intrinsic to membrane	GO:0004871//signal transducer activity	GO:0002682//regulation of immune system process;GO:0051704	gi|25777659|ref|NP_740750.1|/2.85076e-166/1
100132708	2272	0	2	0.01	0.107315	3.42378	Up	0.28623	0.374776	CYP4F30P	cytochrome P450, family 4, subfamily F, polypeptide 30, pseudogene	K00490;K00939	-	-	-	gi|332814368|ref|XP_003309287.1|/5.95153e-70/1
284276	2273	0	2	0.01	0.107268	3.42315	Up	0.28623	0.38038	LINC00908	uncharacterized LOC284276	K11447;K09131;K00939;K00797	-	-	-	gi|119586985|gb|EAW66581.1|/9.07161e-91/1
3576	1718	15	176	1.1674	12.489	3.4193	Up	3.93022e-33	1.96441e-32	IL8	interleukin 8	K10030	GO:0044421//extracellular region part	GO:0005125//cytokine activity;GO:0045236//CXCR chemokine receptor binding	GO:0002274;GO:0002690//positive regulation of leukocyte chemotaxis;GO:0006952//defense response;GO:0007155//cell adhesion;GO:0007166//cell surface receptor signaling pathway;GO:0008283//cell proliferation;GO:0019932//second-messenger-mediated signaling;GO:0022402//cell cycle process;GO:0032496//response to lipopolysaccharide;GO:0045069//regulation of viral genome replication;GO:0048565//digestive…	gi|33959|emb|CAA77745.1|/2.57618e-39/1
641746	1142	0	1	0.01	0.106751	3.41618	Up	0.54721	0.631055	LOC641746	glycine cleavage system protein H (aminomethyl carrier) pseudogene	K02437	GO:0043231//intracellular membrane-bounded organelle;GO:0043234//protein complex	GO:0008168//methyltransferase activity	GO:0006546//glycine catabolic process	gi|397467470|ref|XP_003805437.1|/3.10752e-61/1
5579	8014	0	7	0.01	0.106485	3.41258	Up	0.011208	0.0193647	PRKCB	protein kinase C, beta	K02677	GO:0005626//insoluble fraction;GO:0005815//microtubule organizing center;GO:0005903//brush border;GO:0016020//membrane;GO:0043231//intracellular membrane-bounded organelle;GO:0044444//cytoplasmic part	GO:0003713//transcription coactivator activity;GO:0016247//channel regulator activity;GO:0019901//protein kinase binding;GO:0032559;GO:0035184//histone threonine kinase activity;GO:0035258//steroid hormone receptor binding;GO:0046914//transition metal ion binding	GO:0006875//cellular metal ion homeostasis;GO:0007249//I-kappaB kinase/NF-kappaB cascade;GO:0007267//cell-cell signaling;GO:0007599//hemostasis;GO:0010551;GO:0010646//regulation of cell communication;GO:0012501//programmed cell death;GO:0015031//protein transport;GO:0035405;GO:0042221//response to chemical stimulus;GO:0046649//lymphocyte activation;GO:0050851//antigen receptor-mediated signaling …	gi|47157322|ref|NP_997700.1|/0/1
57683	10146	3	35	0.0395345	0.420546	3.41108	Up	1.60185e-07	3.86298e-07	ZDBF2	zinc finger, DBF-type containing 2	K03257;K11447;K00939	-	GO:0046914//transition metal ion binding	-	gi|151301098|ref|NP_065974.1|/0/1
613037	3455	3	35	0.116098	1.23498	3.41108	Up	1.60185e-07	3.86242e-07	LOC613037	nuclear pore complex interacting protein pseudogene	K10413;K01896	-	-	-	gi|325511407|sp|A6NJU9.4|YP038_HUMAN/0/1
79689	4587	0	4	0.01	0.106309	3.4102	Up	0.0783142	0.119796	STEAP4	STEAP family member 4	K14738	GO:0012505//endomembrane system;GO:0031224//intrinsic to membrane;GO:0043231//intracellular membrane-bounded organelle	GO:0003824//catalytic activity;GO:0046914//transition metal ion binding;GO:0050662//coenzyme binding	GO:0000041//transition metal ion transport;GO:0008152//metabolic process;GO:0030154//cell differentiation	gi|33312465|gb|AAQ04064.1|AF423423_1/0/1
375519	2298	0	2	0.01	0.106101	3.40737	Up	0.28623	0.376272	GJB7	gap junction protein, beta 7, 25kDa	K07626	GO:0005921//gap junction;GO:0031224//intrinsic to membrane	-	GO:0009987//cellular process	gi|297291286|ref|XP_002803859.1|/6.96055e-127/1
100130934	1151	0	1	0.01	0.105917	3.40486	Up	0.54721	0.623903	ZNF663P	zinc finger protein 663	K09228	-	-	-	gi|119596143|gb|EAW75737.1|/1.09137e-98/1
92597	7091	31	360	0.584527	6.1892	3.40441	Up	5.302e-66	4.6657e-65	MOB1B	MOB kinase activator 1B	K06685	GO:0043231//intracellular membrane-bounded organelle	GO:0008047//enzyme activator activity;GO:0016772//transferase activity, transferring phosphorus-containing groups;GO:0019899//enzyme binding;GO:0043169//cation binding	GO:0006468//protein phosphorylation;GO:0019222//regulation of metabolic process;GO:0035556//intracellular signal transduction	gi|410957460|ref|XP_003985345.1|/1.71016e-128/1
100131347	2305	0	2	0.01	0.105779	3.40298	Up	0.28623	0.37639	LOC100131347	RAD52 motif 1 pseudogene	K09228;K00797	-	-	-	gi|34529963|dbj|BAC85811.1|/8.91866e-22/1
200424	10983	63	728	0.766954	8.08072	3.39727	Up	1.38241e-131	2.5025e-130	TET3	tet methylcytosine dioxygenase 3	K13097	-	GO:0016701//oxidoreductase activity, acting on single donors with incorporation of molecular oxygen;GO:0016706//oxidoreductase activity, acting on paired donors, with incorporation or reduction of molecular oxygen, 2-oxoglutarate as one donor, and incorporation of one atom each of oxygen into both donors;GO:0043169//cation binding	GO:0008152//metabolic process	gi|316990466|gb|ADU77107.1|/0/1
23269	12042	72	831	0.799436	8.41283	3.39554	Up	6.79182e-150	1.43336e-148	MGA	MGA, MAX dimerization protein	K10180	GO:0043231//intracellular membrane-bounded organelle	GO:0001071//nucleic acid binding transcription factor activity;GO:0003676//nucleic acid binding	GO:0006351//transcription, DNA-dependent	gi|256017163|ref|NP_001157745.1|/0/1
28996	15245	182	2096	1.59622	16.7611	3.39239	Up	0	0	HIPK2	homeodomain interacting protein kinase 2	K08826	GO:0005635//nuclear envelope;GO:0005815//microtubule organizing center;GO:0016604//nuclear body	GO:0003676//nucleic acid binding;GO:0003712//transcription cofactor activity;GO:0004672//protein kinase activity;GO:0005515//protein binding;GO:0032559	GO:0003002//regionalization;GO:0006357//regulation of transcription from RNA polymerase II promoter;GO:0006464//cellular protein modification process;GO:0006796//phosphate-containing compound metabolic process;GO:0007179//transforming growth factor beta receptor signaling pathway;GO:0008283//cell proliferation;GO:0008344//adult locomotory behavior;GO:0008630//intrinsic apoptotic signaling pathway…	gi|164420691|ref|NP_001106710.1|/0/1
338321	3484	0	3	0.01	0.104974	3.39196	Up	0.14972	0.214914	NLRP9	NLR family, pyrin domain containing 9	K12800	GO:0044424//intracellular part	GO:0032559	-	gi|33519450|ref|NP_789790.2|/0/1
85004	2325	0	2	0.01	0.104869	3.39052	Up	0.28623	0.378642	RERG	RAS-like, estrogen-regulated, growth inhibitor	K07855	GO:0043231//intracellular membrane-bounded organelle;GO:0044444//cytoplasmic part	GO:0017111//nucleoside-triphosphatase activity;GO:0032561//guanyl ribonucleotide binding;GO:0035258//steroid hormone receptor binding	GO:0008283//cell proliferation;GO:0009207;GO:0009719;GO:0016049//cell growth;GO:0035556//intracellular signal transduction	gi|299758439|ref|NP_001177655.1|/1.88104e-96/1
219749	3736	4	46	0.143154	1.50103	3.39032	Up	1.68095e-09	4.43022e-09	ZNF25	zinc finger protein 25	K09228	GO:0043231//intracellular membrane-bounded organelle	GO:0003676//nucleic acid binding;GO:0046914//transition metal ion binding	GO:0006351//transcription, DNA-dependent	gi|119606301|gb|EAW85895.1|/0/1
83987	3334	6	69	0.240622	2.52304	3.39032	Up	1.12785e-13	3.46122e-13	CCDC8	coiled-coil domain containing 8	-	GO:0016020//membrane	-	-	gi|199559779|ref|NP_114429.2|/0/1
84176	2282	2	23	0.117183	1.22872	3.39032	Up	2.83996e-05	6.04517e-05	MYH16	myosin, heavy chain 16 pseudogene	K10352	-	-	-	gi|10438291|dbj|BAB15219.1|/0/1
196264	983	6	69	0.816108	8.55727	3.39032	Up	1.12785e-13	3.46059e-13	MPZL3	myelin protein zero-like 3	K06770	GO:0031224//intrinsic to membrane	-	GO:0009987//cellular process	gi|38093645|ref|NP_938016.1|/1.10929e-114/1
790952	3153	2	23	0.0848118	0.889291	3.39032	Up	2.83996e-05	6.0467e-05	ESRG	embryonic stem cell related (non-protein coding)	K14757	-	-	-	gi|119578120|gb|EAW57716.1|/8.4418e-37/1
493861	1486	2	23	0.179954	1.8869	3.39032	Up	2.83996e-05	6.04594e-05	EID3	EP300 interacting inhibitor of differentiation 3	K00685	GO:0043231//intracellular membrane-bounded organelle	-	-	gi|402887481|ref|XP_003907121.1|/0/1
53840	2326	0	2	0.01	0.104824	3.3899	Up	0.28623	0.378255	TRIM34	tripartite motif containing 34	K11999	GO:0044424//intracellular part	GO:0046914//transition metal ion binding	GO:0051259//protein oligomerization	gi|51477690|ref|NP_001003819.1|/1.39169e-138/1
440184	1164	0	1	0.01	0.104734	3.38866	Up	0.54721	0.629284	LINC00238	long intergenic non-protein coding RNA 238	K11498	-	-	-	gi|74736665|sp|Q6NS92.1|CN053_HUMAN/1.17928e-116/1
64499	1165	0	1	0.01	0.104644	3.38742	Up	0.54721	0.639128	TPSB2	tryptase beta 2 (gene/pseudogene)	K01340	GO:0044421//extracellular region part	GO:0004175//endopeptidase activity;GO:0005488//binding	GO:0006950//response to stress;GO:0019538//protein metabolic process	gi|68508970|ref|NP_077078.5|/2.77452e-158/1
9475	6401	390	4475	8.14642	85.2285	3.3871	Up	0	0	ROCK2	Rho-associated, coiled-coil containing protein kinase 2	K04514	GO:0000922//spindle pole;GO:0005815//microtubule organizing center;GO:0016020//membrane	GO:0004672//protein kinase activity;GO:0032559;GO:0043169//cation binding	GO:0006464//cellular protein modification process;GO:0006935//chemotaxis;GO:0007010//cytoskeleton organization;GO:0007265//Ras protein signal transduction;GO:0010638//positive regulation of organelle organization;GO:0014020	gi|41872583|ref|NP_004841.2|/0/1
8863	6203	13	149	0.280215	2.92836	3.38549	Up	4.99734e-28	2.2351e-27	PER3	period circadian clock 3	K02633	GO:0043231//intracellular membrane-bounded organelle	GO:0060089	GO:0006351//transcription, DNA-dependent	gi|40789052|dbj|BAB32925.2|/0/1
10942	1168	0	1	0.01	0.104375	3.38371	Up	0.54721	0.624708	PRSS21	protease, serine, 21 (testisin)	K09625	GO:0005626//insoluble fraction;GO:0031224//intrinsic to membrane;GO:0044424//intracellular part	GO:0004175//endopeptidase activity	GO:0019538//protein metabolic process;GO:0048232//male gamete generation	gi|5803197|ref|NP_006790.1|/3.61673e-166/1
2798	5843	0	5	0.01	0.104322	3.38297	Up	0.040964	0.065651	GNRHR	gonadotropin-releasing hormone receptor	K04280	GO:0016021//integral to membrane	GO:0005488//binding;GO:0016500//protein-hormone receptor activity	GO:0007166//cell surface receptor signaling pathway;GO:0008283//cell proliferation;GO:0032501//multicellular organismal process	gi|4504059|ref|NP_000397.1|/4.03754e-160/1
340900	1170	0	1	0.01	0.104197	3.38124	Up	0.54721	0.630449	EBLN1	endogenous Bornavirus-like nucleoprotein 1	-	-	GO:0005488//binding	-	gi|315633211|ref|NP_001186867.1|/0/1
10178	12907	0	11	0.01	0.103898	3.3771	Up	0.000839028	0.00161619	TENM1	teneurin transmembrane protein 1	K06252	GO:0016021//integral to membrane	GO:0005539//glycosaminoglycan binding	GO:0002376//immune system process;GO:0008283//cell proliferation;GO:0023052//signaling;GO:0048731	gi|253970446|ref|NP_001156751.1|/0/1
7477	3928	3	34	0.102117	1.05523	3.36926	Up	2.83396e-07	6.74712e-07	WNT7B	wingless-type MMTV integration site family, member 7B	K00572	GO:0016020//membrane;GO:0031012//extracellular matrix;GO:0044424//intracellular part	GO:0001664//G-protein coupled receptor binding;GO:0005198//structural molecule activity;GO:0060089	GO:0000122//negative regulation of transcription from RNA polymerase II promoter;GO:0000187//activation of MAPK activity;GO:0001570//vasculogenesis;GO:0001656//metanephros development;GO:0003002//regionalization;GO:0007163//establishment or maintenance of cell polarity;GO:0008283//cell proliferation;GO:0008589//regulation of smoothened signaling pathway;GO:0010721//negative regulation of cell dev…	gi|17505193|ref|NP_478679.1|/0/1
352961	1180	0	1	0.01	0.103314	3.36896	Up	0.54721	0.622382	HCG26	HLA complex group 26 (non-protein coding)	-	-	-	-	-
5098	4726	0	4	0.01	0.103183	3.36713	Up	0.0783142	0.120015	PCDHGC3	protocadherin gamma subfamily C, 3	K04600	GO:0005626//insoluble fraction;GO:0016021//integral to membrane;GO:0030054//cell junction;GO:0031224//intrinsic to membrane	GO:0046872//metal ion binding	GO:0016337//cell-cell adhesion;GO:0048232//male gamete generation	gi|14277679|ref|NP_115779.1|/7.70908e-61/1
1030	4001	10	113	0.334181	3.4431	3.36501	Up	1.80853e-21	6.88609e-21	CDKN2B	cyclin-dependent kinase inhibitor 2B (p15, inhibits CDK4)	K04685	GO:0043231//intracellular membrane-bounded organelle;GO:0044444//cytoplasmic part	GO:0016538//cyclin-dependent protein kinase regulator activity;GO:0019900//kinase binding	GO:0000082//G1/S transition of mitotic cell cycle;GO:0007154//cell communication;GO:0007179//transforming growth factor beta receptor signaling pathway;GO:0007584//response to nutrient;GO:0008285//negative regulation of cell proliferation;GO:0010033//response to organic substance;GO:0016310//phosphorylation;GO:0030099//myeloid cell differentiation;GO:0030855//epithelial cell differentiation;GO:00…	gi|402897286|ref|XP_003911699.1|/1.84218e-92/1
170680	1185	0	1	0.01	0.102878	3.36286	Up	0.54721	0.638152	PSORS1C2	psoriasis susceptibility 1 candidate 2	-	-	-	-	gi|157041215|ref|NP_054788.2|/4.24797e-37/1
23013	12227	83	936	0.907629	9.33245	3.36208	Up	3.78148e-167	9.2199e-166	SPEN	spen homolog, transcriptional regulator (Drosophila)	K13526;K13190	GO:0031981//nuclear lumen	GO:0001071//nucleic acid binding transcription factor activity;GO:0003712//transcription cofactor activity;GO:0030528//transcription regulator activity;GO:0043566//structure-specific DNA binding	GO:0006355//regulation of transcription, DNA-dependent;GO:0007166//cell surface receptor signaling pathway;GO:0051704	gi|14790190|ref|NP_055816.2|/0/1
149111	2372	0	2	0.01	0.102791	3.36164	Up	0.28623	0.38044	CNIH3	cornichon homolog 3 (Drosophila)	-	GO:0008328//ionotropic glutamate receptor complex	-	GO:0006873//cellular ion homeostasis;GO:0007165//signal transduction;GO:0007270//neuron-neuron synaptic transmission;GO:0051641//cellular localization	gi|109018112|ref|XP_001095178.1|/1.14941e-89/1
57579	5950	78	878	1.75278	17.9894	3.35943	Up	8.6455e-157	1.96e-155	FAM135A	family with sequence similarity 135, member A	-	-	-	-	gi|7243203|dbj|BAA92649.1|/0/1
57654	4665	16	180	0.458583	4.70393	3.35861	Up	2.3922e-33	1.20211e-32	UVSSA	UV-stimulated scaffold protein A	K11447;K00939	-	-	-	gi|7959327|dbj|BAA96054.1|/0/1
375719	3180	9	101	0.378412	3.87199	3.35504	Up	2.80014e-19	1.00943e-18	AQP7P1	aquaporin 7 pseudogene 1	K08771	GO:0005903//brush border;GO:0016021//integral to membrane;GO:0030054//cell junction;GO:0032991//macromolecular complex;GO:0044424//intracellular part	GO:0005372//water transmembrane transporter activity;GO:0015168//glycerol transmembrane transporter activity;GO:0015204//urea transmembrane transporter activity	GO:0003097//renal water transport;GO:0008643//carbohydrate transport;GO:0042221//response to chemical stimulus;GO:0042886//amide transport;GO:0044237//cellular metabolic process;GO:0048232//male gamete generation	gi|187470890|sp|A6NL99.2|AQP73_HUMAN/4.81871e-48/1
149047	1193	0	1	0.01	0.102188	3.35315	Up	0.54721	0.619238	MGC27382	uncharacterized MGC27382	-	-	-	-	gi|119626757|gb|EAX06352.1|/5.56483e-53/1
222950	3594	0	3	0.01	0.101761	3.34712	Up	0.14972	0.214749	NYAP1	neuronal tyrosine-phosphorylated phosphoinositide-3-kinase adaptor 1	-	-	-	-	gi|37537554|ref|NP_775835.2|/0/1
84236	5169	42	468	1.08641	11.0377	3.3448	Up	5.0112e-84	5.60101e-83	RHBDD1	rhomboid domain containing 1	K09651	GO:0031224//intrinsic to membrane	GO:0004175//endopeptidase activity	-	gi|33300639|ref|NP_115652.2|/0/1
284805	4803	0	4	0.01	0.101528	3.34381	Up	0.0783142	0.120037	C20orf203	chromosome 20 open reading frame 203	-	-	-	-	gi|119596772|gb|EAW76366.1|/9.16505e-62/1
388364	1201	0	1	0.01	0.101507	3.34351	Up	0.54721	0.619112	TMIGD1	transmembrane and immunoglobulin domain containing 1	K06782;K06767;K01372	GO:0031224//intrinsic to membrane	-	-	gi|45592949|ref|NP_996663.1|/3.93208e-139/1
352999	1201	0	1	0.01	0.101507	3.34351	Up	0.54721	0.618821	C6orf58	chromosome 6 open reading frame 58	-	-	-	-	gi|58219024|ref|NP_001010905.1|/4.59128e-180/1
23670	6540	356	3959	7.27817	73.7985	3.34194	Up	0	0	TMEM2	transmembrane protein 2	K09666	GO:0031224//intrinsic to membrane	-	-	gi|209447096|ref|NP_001129292.1|/0/1
2004	2180	21	233	1.28799	13.0298	3.33863	Up	1.57751e-42	9.45097e-42	ELK3	ELK3, ETS-domain protein (SRF accessory protein 2)	K09430	GO:0031981//nuclear lumen	GO:0003712//transcription cofactor activity;GO:0043565//sequence-specific DNA binding	GO:0009987//cellular process;GO:0010467//gene expression;GO:0023052//signaling	gi|44955921|ref|NP_005221.2|/2.55982e-151/1
145624	2412	0	2	0.01	0.101086	3.33752	Up	0.28623	0.378762	PWAR1	Prader-Willi/Angelman region-1	-	-	-	-	-
100874018	1206	0	1	0.01	0.101086	3.33752	Up	0.54721	0.621582	EPN2-AS1	EPN2 antisense RNA 1	K11447;K01875;K00939;K00797	-	-	-	gi|355756662|gb|EHH60270.1|/1.90546e-16/1
56131	3621	0	3	0.01	0.101003	3.33632	Up	0.14972	0.214639	PCDHB4	protocadherin beta 4	K04601	GO:0005856//cytoskeleton;GO:0016021//integral to membrane	GO:0046872//metal ion binding	GO:0007267//cell-cell signaling;GO:0007399//nervous system development;GO:0016337//cell-cell adhesion	gi|9256616|ref|NP_061761.1|/0/1
283070	2427	0	2	0.01	0.100462	3.32857	Up	0.28623	0.38041	LOC283070	uncharacterized LOC283070	-	-	-	-	-
503640	1215	0	1	0.01	0.100338	3.32679	Up	0.54721	0.637444	ARGFXP2	arginine-fifty homeobox pseudogene 2	K09337	GO:0043231//intracellular membrane-bounded organelle	GO:0005488//binding	GO:0006351//transcription, DNA-dependent	gi|397509762|ref|XP_003825284.1|/2.06835e-137/1
128854	1215	0	1	0.01	0.100338	3.32679	Up	0.54721	0.620282	TSPY26P	testis specific protein, Y-linked 26, pseudogene	K11286	-	-	-	gi|119596794|gb|EAW76388.1|/0/1
119016	2431	0	2	0.01	0.100296	3.3262	Up	0.28623	0.376036	AGAP4	ArfGAP with GTPase domain, ankyrin repeat and PH domain 4	K12491	-	GO:0005083//small GTPase regulator activity;GO:0046914//transition metal ion binding	GO:0032012//regulation of ARF protein signal transduction	gi|156104893|ref|NP_597703.2|/0/1
100652730	706	1	11	0.189385	1.89945	3.32619	Up	0.0056409	0.0100703	LINC00659	long intergenic non-protein coding RNA 659	-	-	-	-	gi|119595750|gb|EAW75344.1|/8.32181e-35/1
388730	1350	1	11	0.0990413	0.993342	3.32619	Up	0.0056409	0.0100692	TMEM81	transmembrane protein 81	K14961	GO:0031224//intrinsic to membrane	-	-	gi|42794618|ref|NP_976310.1|/4.81137e-120/1
200576	9901	65	715	0.877777	8.80373	3.32619	Up	7.11982e-127	1.22673e-125	PIKFYVE	phosphoinositide kinase, FYVE finger containing	K00921;K00889	GO:0005769//early endosome;GO:0012505//endomembrane system;GO:0031090//organelle membrane;GO:0031982//vesicle;GO:0044425//membrane part	GO:0016307//phosphatidylinositol phosphate kinase activity;GO:0032559;GO:0046914//transition metal ion binding	GO:0006897//endocytosis;GO:0007165//signal transduction;GO:0016197//endosomal transport;GO:0019538//protein metabolic process;GO:0033365//protein localization to organelle	gi|295789162|ref|NP_001171471.1|/0/1
7148	13143	6	66	0.0610389	0.612194	3.32619	Up	6.16306e-13	1.84749e-12	TNXB	tenascin XB	K06252	GO:0005581//collagen;GO:0044464//cell part	GO:0005102//receptor binding;GO:0005539//glycosaminoglycan binding	GO:0007010//cytoskeleton organization;GO:0009987//cellular process;GO:0044238//primary metabolic process;GO:0044259//multicellular organismal macromolecule metabolic process;GO:0085029//extracellular matrix assembly	gi|290457668|sp|P22105.3|TENX_HUMAN/0/1
283547	4320	4	44	0.123802	1.24168	3.32619	Up	5.23048e-09	1.35034e-08	LINC00639	long intergenic non-protein coding RNA 639	K09228;K09229	GO:0043231//intracellular membrane-bounded organelle	GO:0003676//nucleic acid binding;GO:0046914//transition metal ion binding	GO:0006351//transcription, DNA-dependent;GO:0048232//male gamete generation;GO:0048869//cellular developmental process	gi|402876022|ref|XP_003901785.1|/1.39739e-61/1
3229	2435	0	2	0.01	0.100132	3.32382	Up	0.28623	0.380319	HOXC13	homeobox C13	K09298	GO:0043231//intracellular membrane-bounded organelle	GO:0001071//nucleic acid binding transcription factor activity;GO:0003677//DNA binding;GO:0030528//transcription regulator activity	GO:0003002//regionalization;GO:0006351//transcription, DNA-dependent;GO:0008544//epidermis development;GO:0009887//organ morphogenesis	gi|24497536|ref|NP_059106.2|/4.22078e-142/1
9846	6118	42	461	0.917888	9.1861	3.32306	Up	2.56074e-82	2.80247e-81	GAB2	GRB2-associated binding protein 2	K08091	GO:0016020//membrane;GO:0032991//macromolecular complex;GO:0044444//cytoplasmic part	GO:0030674//protein binding, bridging;GO:0035091//phosphatidylinositol binding	GO:0002573//myeloid leukocyte differentiation;GO:0007167//enzyme linked receptor protein signaling pathway;GO:0008283//cell proliferation;GO:0033008;GO:0048017//inositol lipid-mediated signaling;GO:0048870//cell motility	gi|40788291|dbj|BAA25497.2|/0/1
54726	7068	96	1052	1.81604	18.1451	3.32071	Up	1.3964e-185	3.89024e-184	OTUD4	OTU domain containing 4	K13718	-	GO:0005488//binding	-	gi|403272408|ref|XP_003928057.1|/1.03907e-75/1
100132724	2445	0	2	0.01	0.099722	3.31791	Up	0.28623	0.380019	DCAF13P3	DDB1 and CUL4 associated factor 13 pseudogene 3	K11806	GO:0031461//cullin-RING ubiquitin ligase complex;GO:0031981//nuclear lumen	-	GO:0032446//protein modification by small protein conjugation;GO:0042254//ribosome biogenesis	gi|441647888|ref|XP_004093122.1|/0/1
6716	2446	0	2	0.01	0.0996812	3.31732	Up	0.28623	0.375713	SRD5A2	steroid-5-alpha-reductase, alpha polypeptide 2 (3-oxo-5 alpha-steroid delta 4-dehydrogenase alpha 2)	K12344	GO:0031090//organelle membrane;GO:0031224//intrinsic to membrane;GO:0042598;GO:0043231//intracellular membrane-bounded organelle	GO:0033765	GO:0006694//steroid biosynthetic process;GO:0007154//cell communication;GO:0008406//gonad development;GO:0046546//development of primary male sexual characteristics;GO:0048869//cellular developmental process	gi|441661672|ref|XP_003262754.2|/1.04912e-124/1
27010	2449	0	2	0.01	0.0995591	3.31555	Up	0.28623	0.37586	TPK1	thiamin pyrophosphokinase 1	K00949	GO:0044444//cytoplasmic part	GO:0016778;GO:0032559	GO:0006796//phosphate-containing compound metabolic process;GO:0009108//coenzyme biosynthetic process;GO:0042723//thiamine-containing compound metabolic process	gi|21362110|ref|NP_071890.2|/2.3333e-140/1
5286	8304	114	1241	1.83556	18.219	3.31115	Up	4.94284e-218	1.65738e-216	PIK3C2A	phosphatidylinositol-4-phosphate 3-kinase, catalytic subunit type 2 alpha	K00923	GO:0016020//membrane;GO:0030135//coated vesicle;GO:0043234//protein complex	GO:0005543//phospholipid binding;GO:0016307//phosphatidylinositol phosphate kinase activity;GO:0032559;GO:0035004//phosphatidylinositol 3-kinase activity	GO:0046474//glycerophospholipid biosynthetic process;GO:0046488//phosphatidylinositol metabolic process;GO:0048017//inositol lipid-mediated signaling	gi|157671929|ref|NP_002636.2|/0/1
11215	9926	63	684	0.848626	8.40082	3.30733	Up	7.8758e-121	1.28452e-119	AKAP11	A kinase (PRKA) anchor protein 11	-	GO:0015630//microtubule cytoskeleton	GO:0019903//protein phosphatase binding	GO:0035556//intracellular signal transduction	gi|7706457|ref|NP_057332.1|/0/1
7296	4291	1084	11766	33.777	334.28	3.30694	Up	0	0	TXNRD1	thioredoxin reductase 1	K00384	GO:0031981//nuclear lumen;GO:0044444//cytoplasmic part	GO:0000166//nucleotide binding;GO:0015036//disulfide oxidoreductase activity;GO:0016209//antioxidant activity;GO:0050662//coenzyme binding	GO:0006091//generation of precursor metabolites and energy;GO:0006629//lipid metabolic process;GO:0019725//cellular homeostasis;GO:0023052//signaling;GO:0051234//establishment of localization;GO:0055086//nucleobase-containing small molecule metabolic process	gi|403275947|ref|XP_003929681.1|/0/1
147746	2467	0	2	0.01	0.0988327	3.30499	Up	0.28623	0.379449	HIPK4	homeodomain interacting protein kinase 4	K08826;K08282	GO:0044424//intracellular part	GO:0004672//protein kinase activity;GO:0032559	GO:0006464//cellular protein modification process	gi|31542768|ref|NP_653286.2|/0/1
2920	1234	0	1	0.01	0.0987927	3.3044	Up	0.54721	0.636033	CXCL2	chemokine (C-X-C motif) ligand 2	K05505	GO:0000267//cell fraction;GO:0044421//extracellular region part	GO:0005125//cytokine activity;GO:0030234//enzyme regulator activity	GO:0006952//defense response;GO:0007010//cytoskeleton organization;GO:0007166//cell surface receptor signaling pathway;GO:0008283//cell proliferation;GO:0009607//response to biotic stimulus;GO:0030595//leukocyte chemotaxis;GO:0048731	gi|4504155|ref|NP_002080.1|/8.50434e-36/1
9507	4410	12	130	0.363825	3.59372	3.30416	Up	3.95276e-24	1.61445e-23	ADAMTS4	ADAM metallopeptidase with thrombospondin type 1 motif, 4	K07764	GO:0031012//extracellular matrix	GO:0004175//endopeptidase activity;GO:0019899//enzyme binding;GO:0046914//transition metal ion binding	GO:0019538//protein metabolic process;GO:0048731	gi|296229448|ref|XP_002760285.1|/0/1
2239	3714	0	3	0.01	0.0984735	3.29973	Up	0.14972	0.215614	GPC4	glypican 4	K08110	GO:0000267//cell fraction;GO:0009986//cell surface;GO:0016021//integral to membrane;GO:0031012//extracellular matrix	GO:0043394//proteoglycan binding	GO:0032502//developmental process	gi|21614525|ref|NP_001439.2|/0/1
375690	1137	12	129	1.41114	13.8315	3.29302	Up	6.9284e-24	2.81068e-23	WASH5P	WAS protein family homolog 5 pseudogene	-	GO:0005769//early endosome;GO:0010008//endosome membrane;GO:0043234//protein complex	GO:0015631//tubulin binding	GO:0016197//endosomal transport;GO:0045010//actin nucleation	gi|31874489|emb|CAD97803.1|/7.58e-20/1
50652	3735	0	3	0.01	0.0979198	3.2916	Up	0.14972	0.216282	PCA3	prostate cancer antigen 3 (non-protein coding)	-	-	-	-	gi|119582997|gb|EAW62593.1|/2.67463e-37/1
8927	15964	11	118	0.09213	0.901115	3.28997	Up	6.04958e-22	2.33625e-21	BSN	bassoon presynaptic cytomatrix protein	-	GO:0005624//membrane fraction;GO:0043231//intracellular membrane-bounded organelle;GO:0043232;GO:0044456//synapse part;GO:0044459//plasma membrane part	GO:0046914//transition metal ion binding	GO:0007267//cell-cell signaling	gi|3982598|gb|AAC83555.1|/0/1
80853	9178	48	514	0.699267	6.82739	3.28742	Up	1.01783e-90	1.24082e-89	KDM7A	jumonji C domain containing histone demethylase 1 homolog D (S. cerevisiae)	K11445	GO:0031981//nuclear lumen	GO:0016701//oxidoreductase activity, acting on single donors with incorporation of molecular oxygen;GO:0016706//oxidoreductase activity, acting on paired donors, with incorporation or reduction of molecular oxygen, 2-oxoglutarate as one donor, and incorporation of one atom each of oxygen into both donors;GO:0032452//histone demethylase activity;GO:0042393//histone binding;GO:0046914//transition m…	GO:0006355//regulation of transcription, DNA-dependent;GO:0007420//brain development;GO:0070076//histone lysine demethylation	gi|90093355|ref|NP_085150.1|/0/1
23500	6252	0	5	0.01	0.0974969	3.28536	Up	0.040964	0.0656824	DAAM2	dishevelled associated activator of morphogenesis 2	K04512	-	GO:0008092//cytoskeletal protein binding;GO:0017016//Ras GTPase binding	GO:0007010//cytoskeleton organization	gi|71891651|dbj|BAA20835.2|/0/1
89890	5228	25	267	0.639373	6.22609	3.2836	Up	8.0702e-48	5.31652e-47	KBTBD6	kelch repeat and BTB (POZ) domain containing 6	K10474	-	GO:0005488//binding	-	gi|397470743|ref|XP_003806974.1|/0/1
54832	14607	62	662	0.567519	5.52506	3.28325	Up	3.12938e-116	4.88119e-115	VPS13C	vacuolar protein sorting 13 homolog C (S. cerevisiae)	K09228;K11447;K00939	-	-	GO:0033036	gi|66347845|ref|NP_001018098.1|/0/1
100101266	1255	0	1	0.01	0.0971396	3.28006	Up	0.54721	0.637975	HAVCR1P1	hepatitis A virus cellular receptor 1 pseudogene 1	K15148	-	-	-	gi|397517611|ref|XP_003829001.1|/1.17429e-135/1
171484	1255	0	1	0.01	0.0971396	3.28006	Up	0.54721	0.619363	FAM9C	family with sequence similarity 9, member C	-	GO:0043231//intracellular membrane-bounded organelle	-	-	gi|397468097|ref|XP_003805732.1|/1.47368e-67/1
728276	2511	0	2	0.01	0.0971009	3.27948	Up	0.28623	0.377542	CLEC19A	C-type lectin domain family 19, member A	K06794;K06792	-	-	-	gi|375493485|ref|NP_001243649.1|/1.57333e-91/1
134391	1260	0	1	0.01	0.0967541	3.27432	Up	0.54721	0.61563	GPR151	G protein-coupled receptor 151	K08435	GO:0031224//intrinsic to membrane	GO:0004888//transmembrane signaling receptor activity	-	gi|57977305|ref|NP_919227.2|/0/1
100652768	1261	0	1	0.01	0.0966774	3.27318	Up	0.54721	0.62624	LOC100652768	uncharacterized LOC100652768	-	GO:0031224//intrinsic to membrane	-	-	gi|119587701|gb|EAW67297.1|/1.98491e-88/1
163071	2206	24	254	1.45464	14.0368	3.27048	Up	2.10706e-45	1.3337e-44	ZNF114	zinc finger protein 114	K09228	GO:0043231//intracellular membrane-bounded organelle	GO:0003676//nucleic acid binding;GO:0046914//transition metal ion binding	GO:0006351//transcription, DNA-dependent	gi|23957700|ref|NP_705836.1|/0/1
8941	2528	0	2	0.01	0.0964479	3.26975	Up	0.28623	0.380862	CDK5R2	cyclin-dependent kinase 5, regulatory subunit 2 (p39)	K11716	-	GO:0005515//protein binding;GO:0043539//protein serine/threonine kinase activator activity	GO:0001932//regulation of protein phosphorylation;GO:0051726//regulation of cell cycle	gi|297669461|ref|XP_002812911.1|/3.99253e-127/1
80012	12687	52	550	0.548017	5.28498	3.2696	Up	1.74572e-96	2.26458e-95	PHC3	polyhomeotic homolog 3 (Drosophila)	K11458	-	GO:0046872//metal ion binding	-	gi|148612879|ref|NP_079223.3|/0/1
653333	1268	0	1	0.01	0.0961436	3.26519	Up	0.54721	0.628123	FAM86B2	family with sequence similarity 86, member B2	-	-	-	-	gi|212549593|ref|NP_001131082.1|/0/1
6756	1271	0	1	0.01	0.0959167	3.26178	Up	0.54721	0.623099	SSX1	synovial sarcoma, X breakpoint 1	K15625;K15624	GO:0043231//intracellular membrane-bounded organelle	GO:0003712//transcription cofactor activity;GO:0005488//binding	GO:0006351//transcription, DNA-dependent	gi|5032121|ref|NP_005626.1|/2.54039e-91/1
140809	2704	780	8203	38.569	369.833	3.26136	Up	0	0	SRXN1	sulfiredoxin 1	K12260	GO:0044444//cytoplasmic part	GO:0003676//nucleic acid binding;GO:0016667//oxidoreductase activity, acting on a sulfur group of donors;GO:0032559	GO:0006950//response to stress;GO:0008152//metabolic process	gi|40557133|gb|AAR87853.1|/5.55299e-74/1
220032	2545	0	2	0.01	0.0958036	3.26008	Up	0.28623	0.378583	GDPD4	glycerophosphodiester phosphodiesterase domain containing 4	K01124	GO:0031224//intrinsic to membrane	GO:0008081//phosphoric diester hydrolase activity;GO:0043169//cation binding	GO:0019400	gi|397473380|ref|XP_003808191.1|/0/1
148156	3014	8	84	0.354892	3.39763	3.25907	Up	7.25042e-16	2.3789e-15	ZNF558	zinc finger protein 558	K09228	GO:0043231//intracellular membrane-bounded organelle	GO:0003676//nucleic acid binding;GO:0046914//transition metal ion binding	GO:0006351//transcription, DNA-dependent	gi|402904058|ref|XP_003914867.1|/0/1
441666	6661	4	42	0.0802917	0.768687	3.25907	Up	1.61662e-08	4.07588e-08	LOC441666	zinc finger protein 91 pseudogene	K09228	-	-	-	gi|410053569|ref|XP_003953476.1|/0/1
22853	8961	88	924	1.31303	12.5706	3.25907	Up	1.80865e-160	4.17929e-159	LMTK2	lemur tyrosine kinase 2	K08898	GO:0005768//endosome;GO:0031224//intrinsic to membrane	GO:0004672//protein kinase activity;GO:0017022//myosin binding;GO:0019212//phosphatase inhibitor activity;GO:0032559	GO:0006468//protein phosphorylation;GO:0015031//protein transport;GO:0016197//endosomal transport;GO:0023051//regulation of signaling	gi|38016937|ref|NP_055731.2|/0/1
728262	1275	0	1	0.01	0.0956158	3.25725	Up	0.54721	0.635022	FAM157A	family with sequence similarity 157, member A	-	-	-	-	gi|223646109|ref|NP_001138720.1|/3.60074e-178/1
163589	3836	0	3	0.01	0.0953416	3.25311	Up	0.14972	0.215227	TDRD5	tudor domain containing 5	K15979	GO:0030529//ribonucleoprotein complex;GO:0043186//P granule	GO:0005488//binding	GO:0006306//DNA methylation;GO:0006996//organelle organization;GO:0007281//germ cell development	gi|40255178|ref|NP_775804.2|/0/1
9743	10111	41	428	0.542175	5.16047	3.25067	Up	4.78286e-75	4.78828e-74	ARHGAP32	Rho GTPase activating protein 32	K08878;K04450	GO:0012505//endomembrane system;GO:0030425//dendrite;GO:0031090//organelle membrane;GO:0043231//intracellular membrane-bounded organelle;GO:0044430//cytoskeletal part;GO:0044444//cytoplasmic part;GO:0044459//plasma membrane part	GO:0005543//phospholipid binding;GO:0008047//enzyme activator activity	GO:0009966//regulation of signal transduction;GO:0035556//intracellular signal transduction	gi|218083800|ref|NP_001136157.1|/0/1
7587	7058	41	428	0.776698	7.39268	3.25067	Up	4.78286e-75	4.78542e-74	ZNF37A	zinc finger protein 37A	K09228	GO:0005622//intracellular	GO:0005488//binding	GO:0006351//transcription, DNA-dependent	gi|119606290|gb|EAW85884.1|/0/1
23035	7919	41	428	0.692251	6.58891	3.25067	Up	4.78286e-75	4.79113e-74	PHLPP2	PH domain and leucine rich repeat protein phosphatase 2	K01090	GO:0043231//intracellular membrane-bounded organelle	GO:0016791//phosphatase activity;GO:0043169//cation binding	-	gi|65301141|ref|NP_055835.2|/0/1
8085	19432	139	1446	0.956417	9.07174	3.24567	Up	3.6857e-249	1.48125e-247	KMT2D	myeloid/lymphoid or mixed-lineage leukemia 2	K09187	GO:0034708;GO:0043231//intracellular membrane-bounded organelle	GO:0016740//transferase activity;GO:0043565//sequence-specific DNA binding	GO:0003006//developmental process involved in reproduction;GO:0007292//female gamete generation;GO:0008283//cell proliferation;GO:0010551;GO:0016458//gene silencing;GO:0030520//intracellular estrogen receptor signaling pathway;GO:0034968//histone lysine methylation;GO:0048545//response to steroid hormone stimulus	gi|148762969|ref|NP_003473.3|/0/1
4026	18278	170	1767	1.24357	11.7855	3.24445	Up	4e-304	2.07395e-302	LPP	LIM domain containing preferred translocation partner in lipoma	K12792;K14429	GO:0005924//cell-substrate adherens junction;GO:0043231//intracellular membrane-bounded organelle	GO:0046914//transition metal ion binding	GO:0009987//cellular process	gi|397509165|ref|XP_003825006.1|/0/1
5563	9369	47	488	0.670741	6.34989	3.24291	Up	3.70712e-85	4.20499e-84	PRKAA2	protein kinase, AMP-activated, alpha 2 catalytic subunit	K07198	GO:0031981//nuclear lumen;GO:0043234//protein complex;GO:0044444//cytoplasmic part;GO:0044459//plasma membrane part	GO:0004674//protein serine/threonine kinase activity;GO:0005515//protein binding;GO:0032559;GO:0043169//cation binding	GO:0003333//amino acid transmembrane transport;GO:0006464//cellular protein modification process;GO:0006633//fatty acid biosynthetic process;GO:0006694//steroid biosynthetic process;GO:0006796//phosphate-containing compound metabolic process;GO:0007169//transmembrane receptor protein tyrosine kinase signaling pathway;GO:0008203//cholesterol metabolic process;GO:0010243//response to organic nitrog…	gi|46877068|ref|NP_006243.2|/0/1
132200	1289	0	1	0.01	0.0945773	3.24149	Up	0.54721	0.634365	C3orf49	chromosome 3 open reading frame 49	-	-	-	-	gi|119585821|gb|EAW65417.1|/1.6386e-154/1
8139	4544	14	145	0.411945	3.89018	3.23931	Up	2.62974e-26	1.1284e-25	GAN	gigaxonin	K10453	GO:0005882//intermediate filament	GO:0005488//binding	GO:0009987//cellular process	gi|297699300|ref|XP_002826727.1|/0/1
10251	9038	0	7	0.01	0.0944203	3.2391	Up	0.011208	0.0193886	SPRY3	sprouty homolog 3 (Drosophila)	K04704	GO:0044424//intracellular part	-	GO:0007165//signal transduction;GO:0032501//multicellular organismal process	gi|348552794|ref|XP_003462212.1|/3.72248e-160/1
160287	2583	0	2	0.01	0.0943942	3.2387	Up	0.28623	0.377216	LDHAL6A	lactate dehydrogenase A-like 6A	K00016	GO:0044424//intracellular part	GO:0004457//lactate dehydrogenase activity;GO:0005488//binding	GO:0006007//glucose catabolic process	gi|47059044|ref|NP_659409.2|/0/1
7675	1729	12	124	0.927975	8.74312	3.23599	Up	1.13526e-22	4.47786e-22	ZNF121	zinc finger protein 121	K09228	GO:0043231//intracellular membrane-bounded organelle	GO:0003676//nucleic acid binding;GO:0046914//transition metal ion binding	-	gi|56961676|ref|NP_001008727.1|/0/1
284836	3015	3	31	0.133041	1.25347	3.23599	Up	1.54944e-06	3.56123e-06	LINC00319	long intergenic non-protein coding RNA 319	-	-	-	-	gi|74749608|sp|Q6ZR72.1|CU125_HUMAN/4.79453e-82/1
25764	1295	0	1	0.01	0.0941391	3.23479	Up	0.54721	0.617283	HYPK	huntingtin interacting protein K	K11447;K00797	-	-	-	gi|119597649|gb|EAW77243.1|/2.3582e-58/1
4856	2601	0	2	0.01	0.093741	3.22868	Up	0.28623	0.379269	NOV	nephroblastoma overexpressed	K06827	GO:0043005//neuron projection;GO:0044297//cell body;GO:0044421//extracellular region part	GO:0005102//receptor binding;GO:0019838//growth factor binding	GO:0016049//cell growth	gi|4505423|ref|NP_002505.1|/0/1
4284	2608	0	2	0.01	0.0934894	3.2248	Up	0.28623	0.376537	MIP	major intrinsic protein of lens fiber	K09863	GO:0005911//cell-cell junction;GO:0016021//integral to membrane;GO:0042598	GO:0005198//structural molecule activity;GO:0005372//water transmembrane transporter activity	GO:0015721//bile acid and bile salt transport;GO:0042044//fluid transport;GO:0043010//camera-type eye development;GO:0050953//sensory perception of light stimulus	gi|6912506|ref|NP_036196.1|/1.12504e-132/1
727837	1306	0	1	0.01	0.0933462	3.22259	Up	0.54721	0.639662	SSX2B	synovial sarcoma, X breakpoint 2B	K15625;K15624	GO:0043231//intracellular membrane-bounded organelle	GO:0005488//binding	GO:0006351//transcription, DNA-dependent	gi|426395995|ref|XP_004064243.1|/4.61754e-104/1
10260	7341	85	865	1.54815	14.3648	3.21392	Up	2.03382e-148	4.20765e-147	DENND4A	DENN/MADD domain containing 4A	K12861	GO:0043231//intracellular membrane-bounded organelle	GO:0003676//nucleic acid binding	GO:0006351//transcription, DNA-dependent	gi|221307566|ref|NP_005839.3|/0/1
170482	1314	0	1	0.01	0.0927779	3.21378	Up	0.54721	0.620408	CLEC4C	C-type lectin domain family 4, member C	K10057;K06723	GO:0031224//intrinsic to membrane	GO:0030246//carbohydrate binding	GO:0006952//defense response	gi|45580692|ref|NP_987099.1|/9.99666e-106/1
100506068	1320	0	1	0.01	0.0923562	3.20721	Up	0.54721	0.624921	DACT3-AS1	DACT3 antisense RNA 1	-	-	-	-	gi|332842713|ref|XP_003314486.1|/4.51817e-06/1
9928	7293	24	243	0.440002	4.062	3.20661	Up	9.63224e-43	5.79348e-42	KIF14	kinesin family member 14	K10392	GO:0015630//microtubule cytoskeleton;GO:0043231//intracellular membrane-bounded organelle	GO:0003774//motor activity;GO:0032559	GO:0007017//microtubule-based process	gi|40788943|dbj|BAA05392.2|/0/1
100288077	2642	0	2	0.01	0.0922863	3.20612	Up	0.28623	0.374397	WTAPP1	Wilms tumor 1 associated protein pseudogene 1	K01388	GO:0005635//nuclear envelope;GO:0031981//nuclear lumen	-	-	gi|395743411|ref|XP_003777918.1|/1.63143e-107/1
5178	8765	473	4787	7.21538	66.5812	3.20597	Up	0	0	PEG3	paternally expressed 3	K09230	GO:0031981//nuclear lumen	GO:0001071//nucleic acid binding transcription factor activity;GO:0046914//transition metal ion binding	GO:0006351//transcription, DNA-dependent;GO:0012501//programmed cell death	gi|33354285|ref|NP_006201.1|/0/1
29992	1323	0	1	0.01	0.0921467	3.20393	Up	0.54721	0.628424	PILRA	paired immunoglobin-like type 2 receptor alpha	K15411	GO:0016021//integral to membrane	GO:0004871//signal transducer activity;GO:0005488//binding	GO:0007169//transmembrane receptor protein tyrosine kinase signaling pathway;GO:0051704	gi|30179909|ref|NP_038467.2|/2.55231e-134/1
246182	1324	0	1	0.01	0.0920771	3.20284	Up	0.54721	0.625984	AKR7A2P1	aldo-keto reductase family 7, member A2 pseudogene 1	K15303	GO:0044444//cytoplasmic part	GO:0016616//oxidoreductase activity, acting on the CH-OH group of donors, NAD or NADP as acceptor	GO:0044237//cellular metabolic process	gi|119576958|gb|EAW56554.1|/2.36683e-164/1
23352	15882	211	2125	1.77634	16.3115	3.1989	Up	0	0	UBR4	ubiquitin protein ligase E3 component n-recognin 4	K10691	GO:0031224//intrinsic to membrane;GO:0043231//intracellular membrane-bounded organelle;GO:0043232	GO:0005515//protein binding;GO:0019787//small conjugating protein ligase activity;GO:0046914//transition metal ion binding	GO:0051704	gi|82659109|ref|NP_065816.2|/0/1
7404	6649	0	5	0.01	0.0916755	3.19654	Up	0.040964	0.0658269	UTY	ubiquitously transcribed tetratricopeptide repeat containing, Y-linked	K11447	GO:0031981//nuclear lumen;GO:0043231//intracellular membrane-bounded organelle	GO:0016701//oxidoreductase activity, acting on single donors with incorporation of molecular oxygen;GO:0043169//cation binding	GO:0006325//chromatin organization;GO:0008152//metabolic process	gi|384871670|ref|NP_001245199.1|/0/1
80183	3993	0	3	0.01	0.0915929	3.19524	Up	0.14972	0.21519	KIAA0226L	KIAA0226-like	-	-	-	-	gi|156151402|ref|NP_079389.2|/0/1
407	1331	0	1	0.01	0.0915929	3.19524	Up	0.54721	0.617242	ARR3	arrestin 3, retinal (X-arrestin)	K13801	GO:0000267//cell fraction;GO:0031513//nonmotile primary cilium;GO:0044424//intracellular part	GO:0005515//protein binding	GO:0006468//protein phosphorylation;GO:0016192//vesicle-mediated transport;GO:0023052//signaling;GO:0050953//sensory perception of light stimulus	gi|156071467|ref|NP_004303.2|/0/1
57512	6663	0	5	0.01	0.0914829	3.1935	Up	0.040964	0.0657075	GPR158	G protein-coupled receptor 158	K08469	GO:0031224//intrinsic to membrane	GO:0004888//transmembrane signaling receptor activity	-	gi|93204867|ref|NP_065803.2|/0/1
127733	2987	1	10	0.0447625	0.408136	3.18868	Up	0.0100191	0.0174398	UBXN10	UBX domain protein 10	-	-	-	-	gi|22748809|ref|NP_689589.1|/4.98735e-140/1
2820	6046	1	10	0.0221147	0.201638	3.18868	Up	0.0100191	0.0174452	GPD2	glycerol-3-phosphate dehydrogenase 2 (mitochondrial)	K00111	GO:0019866//organelle inner membrane;GO:0043231//intracellular membrane-bounded organelle;GO:0043234//protein complex	GO:0016616//oxidoreductase activity, acting on the CH-OH group of donors, NAD or NADP as acceptor;GO:0046872//metal ion binding;GO:0052590//sn-glycerol-3-phosphate:ubiquinone oxidoreductase activity	GO:0006006//glucose metabolic process;GO:0006071//glycerol metabolic process;GO:0006629//lipid metabolic process;GO:0019674//NAD metabolic process	gi|285002231|ref|NP_001076581.2|/0/1
8814	1177	2	20	0.227198	2.07154	3.18868	Up	0.000156319	0.000317763	CDKL1	cyclin-dependent kinase-like 1 (CDC2-related kinase)	K08824	GO:0000267//cell fraction;GO:0043231//intracellular membrane-bounded organelle	GO:0004674//protein serine/threonine kinase activity;GO:0032559	GO:0006464//cellular protein modification process;GO:0048513//organ development	gi|37596297|ref|NP_004187.2|/0/1
133522	10642	5	50	0.0628198	0.572778	3.18868	Up	9.3149e-10	2.47362e-09	PPARGC1B	peroxisome proliferator-activated receptor gamma, coactivator 1 beta	K07202	GO:0043231//intracellular membrane-bounded organelle;GO:0043234//protein complex	GO:0003676//nucleic acid binding;GO:0003713//transcription coactivator activity;GO:0016251//general RNA polymerase II transcription factor activity;GO:0019904//protein domain specific binding;GO:0030545;GO:0035258//steroid hormone receptor binding	GO:0006357//regulation of transcription from RNA polymerase II promoter;GO:0010469//regulation of receptor activity;GO:0030518//intracellular steroid hormone receptor signaling pathway	gi|289577092|ref|NP_001166170.1|/0/1
100534593	4048	1	10	0.0330301	0.301161	3.18868	Up	0.0100191	0.0174434	STX16-NPEPL1	STX16-NPEPL1 readthrough (non-protein coding)	K09611	GO:0044424//intracellular part	GO:0008237//metallopeptidase activity;GO:0008238//exopeptidase activity;GO:0046914//transition metal ion binding	GO:0019538//protein metabolic process	gi|325652118|ref|NP_001191802.1|/0/1
100133331	4273	2	20	0.0625817	0.570607	3.18868	Up	0.000156319	0.000317725	LOC100133331	uncharacterized LOC100133331	K03626	-	-	-	gi|194375846|dbj|BAG57267.1|/0/1
100287722	1734	1	10	0.0771083	0.703057	3.18868	Up	0.0100191	0.0174416	AP4B1-AS1	AP4B1 antisense RNA 1	K12401	GO:0000267//cell fraction;GO:0030119//AP-type membrane coat adaptor complex;GO:0044431//Golgi apparatus part	GO:0005488//binding;GO:0022892	GO:0015031//protein transport	gi|359806950|ref|NP_001240782.1|/3.34079e-103/1
9829	5968	4	40	0.0896151	0.817092	3.18868	Up	4.96018e-08	1.22376e-07	DNAJC6	DnaJ (Hsp40) homolog, subfamily C, member 6	K09526	GO:0044444//cytoplasmic part	GO:0004721//phosphoprotein phosphatase activity;GO:0019904//protein domain specific binding	GO:0048193//Golgi vesicle transport	gi|40788272|dbj|BAA32318.2|/0/1
729987	2265	1	10	0.0590312	0.538235	3.18868	Up	0.0100191	0.017438	LOC729987	uncharacterized LOC729987	K11849	-	-	-	gi|119593405|gb|EAW72999.1|/4.2591e-40/1
162632	3901	1	10	0.0342747	0.31251	3.18868	Up	0.0100191	0.0174488	USP32P1	ubiquitin specific peptidase 32 pseudogene 1	K11837	GO:0000323//lytic vacuole;GO:0005768//endosome;GO:0016020//membrane	GO:0004175//endopeptidase activity;GO:0005099//Ras GTPase activator activity;GO:0005515//protein binding;GO:0016790//thiolester hydrolase activity;GO:0019783//small conjugating protein-specific protease activity;GO:0046872//metal ion binding	GO:0019941//modification-dependent protein catabolic process;GO:0032318//regulation of Ras GTPase activity;GO:0070646//protein modification by small protein removal	gi|410050929|ref|XP_003952996.1|/8.5966e-168/1
5858	4615	1	10	0.028972	0.264161	3.18868	Up	0.0100191	0.017447	PZP	pregnancy-zone protein	K03910	GO:0031091//platelet alpha granule;GO:0044421//extracellular region part	GO:0004866//endopeptidase inhibitor activity;GO:0008047//enzyme activator activity;GO:0019838//growth factor binding;GO:0019958	GO:0001775//cell activation;GO:0001867//complement activation, lectin pathway;GO:0002526//acute inflammatory response;GO:0006887//exocytosis;GO:0007599//hemostasis;GO:0009966//regulation of signal transduction;GO:0010035//response to inorganic substance;GO:0010466//negative regulation of peptidase activity;GO:0022414//reproductive process;GO:0031667//response to nutrient levels;GO:0031960//respon…	gi|162809334|ref|NP_002855.2|/0/1
1122	7082	38	379	0.717427	6.52414	3.18488	Up	2.08384e-65	1.82041e-64	CHML	choroideremia-like (Rab escort protein 2)	-	GO:0043234//protein complex	GO:0004661//protein geranylgeranyltransferase activity;GO:0008047//enzyme activator activity	GO:0015031//protein transport;GO:0033124//regulation of GTP catabolic process;GO:0050953//sensory perception of light stimulus	gi|53832014|ref|NP_001812.2|/0/1
10672	6311	237	2362	5.02112	45.627	3.18381	Up	0	0	GNA13	guanine nucleotide binding protein (G protein), alpha 13	K04639	GO:0005903//brush border;GO:0031234//extrinsic to internal side of plasma membrane;GO:0048770	GO:0017111//nucleoside-triphosphatase activity;GO:0031701//angiotensin receptor binding;GO:0032403//protein complex binding;GO:0032561//guanyl ribonucleotide binding;GO:0050780//dopamine receptor binding;GO:0060089	GO:0001525//angiogenesis;GO:0001775//cell activation;GO:0007188//adenylate cyclase-modulating G-protein coupled receptor signaling pathway;GO:0007265//Ras protein signal transduction;GO:0007599//hemostasis;GO:0009207;GO:0010518//positive regulation of phospholipase activity;GO:0016477//cell migration;GO:0043009//chordate embryonic development;GO:0048869//cellular developmental process;GO:0051480/…	gi|24111250|ref|NP_006563.2|/0/1
25909	8643	80	797	1.23759	11.2417	3.18326	Up	1.12873e-135	2.10217e-134	AHCTF1	AT hook containing transcription factor 1	K00907;K11499;K11657	-	-	-	gi|262359929|ref|NP_056261.4|/0/1
643802	1344	0	1	0.01	0.090707	3.18121	Up	0.54721	0.63384	LOC643802	u3 small nucleolar ribonucleoprotein protein MPP10-like	K14559	GO:0030529//ribonucleoprotein complex;GO:0031981//nuclear lumen	GO:0005488//binding	GO:0008380//RNA splicing	gi|333360893|ref|NP_001193959.1|/2.94778e-61/1
285955	2691	0	2	0.01	0.0906058	3.1796	Up	0.28623	0.377898	SPDYE1	speedy homolog E1 (Xenopus laevis)	K08694	-	-	-	gi|296452952|sp|Q8NFV5.3|SPDE1_HUMAN/0/1
3570	5928	107	1059	2.41338	21.7785	3.17378	Up	3.40672e-179	8.9561e-178	IL6R	interleukin 6 receptor	K05055	GO:0005887//integral to plasma membrane;GO:0044421//extracellular region part	GO:0004896//cytokine receptor activity;GO:0005126//cytokine receptor binding;GO:0019838//growth factor binding;GO:0042802//identical protein binding	GO:0001818//negative regulation of cytokine production;GO:0001819//positive regulation of cytokine production;GO:0001934//positive regulation of protein phosphorylation;GO:0002237//response to molecule of bacterial origin;GO:0002251;GO:0002444;GO:0002526//acute inflammatory response;GO:0002687//positive regulation of leukocyte migration;GO:0008284//positive regulation of cell proliferation;GO:001…	gi|4504673|ref|NP_000556.1|/0/1
6355	1351	0	1	0.01	0.090237	3.17372	Up	0.54721	0.627866	CCL8	chemokine (C-C motif) ligand 8	K14624;K05509	GO:0044421//extracellular region part	GO:0005125//cytokine activity;GO:0005539//glycosaminoglycan binding;GO:0060089	GO:0002376//immune system process;GO:0006952//defense response;GO:0007154//cell communication;GO:0016192//vesicle-mediated transport;GO:0023052//signaling;GO:0042221//response to chemical stimulus;GO:0051707//response to other organism;GO:0070838//divalent metal ion transport	gi|119600613|gb|EAW80207.1|/3.40226e-49/1
81551	1352	0	1	0.01	0.0901702	3.17265	Up	0.54721	0.615712	STMN4	stathmin-like 4	K04381	-	-	GO:0007165//signal transduction	gi|21361947|ref|NP_110422.2|/3.69571e-120/1
8411	8019	98	969	1.63401	14.7314	3.1724	Up	4.75032e-164	1.12713e-162	EEA1	early endosome antigen 1	K12478	GO:0005626//insoluble fraction;GO:0005769//early endosome;GO:0019898//extrinsic to membrane;GO:0043234//protein complex	GO:0035091//phosphatidylinositol binding;GO:0042802//identical protein binding;GO:0046914//transition metal ion binding	GO:0006944//cellular membrane fusion;GO:0016197//endosomal transport	gi|55770888|ref|NP_003557.2|/0/1
96459	6655	52	514	1.04473	9.41575	3.17194	Up	8.36734e-88	9.809e-87	FNIP1	folliculin interacting protein 1	K08020	GO:0044424//intracellular part	GO:0005488//binding	-	gi|120953291|ref|NP_588613.2|/0/1
79832	9271	107	1055	1.54315	13.8729	3.16832	Up	3.09746e-178	8.10502e-177	QSER1	glutamine and serine rich 1	K14972	-	-	-	gi|119588620|gb|EAW68214.1|/0/1
10737	1357	0	1	0.01	0.089838	3.16733	Up	0.54721	0.620785	RFPL3S	RFPL3 antisense	K12009	-	GO:0046914//transition metal ion binding	-	gi|21618795|gb|AAH31689.1|/4.25175e-108/1
11279	5434	0	4	0.01	0.0897388	3.16573	Up	0.0783142	0.119971	KLF8	Kruppel-like factor 8	K09205	GO:0043231//intracellular membrane-bounded organelle	GO:0003676//nucleic acid binding;GO:0046914//transition metal ion binding	GO:0010467//gene expression	gi|62087588|dbj|BAD92241.1|/4.58411e-163/1
9113	7533	68	669	1.20695	10.8267	3.16516	Up	1.49102e-113	2.27087e-112	LATS1	LATS, large tumor suppressor, homolog 1 (Drosophila)	K08791	GO:0005819//spindle	GO:0004672//protein kinase activity;GO:0019900//kinase binding;GO:0032559;GO:0046872//metal ion binding	GO:0000079//regulation of cyclin-dependent protein serine/threonine kinase activity;GO:0000087//M phase of mitotic cell cycle;GO:0001934//positive regulation of protein phosphorylation;GO:0006461//protein complex assembly;GO:0007059//chromosome segregation;GO:0008064//regulation of actin polymerization or depolymerization;GO:0030178//negative regulation of Wnt receptor signaling pathway;GO:003250…	gi|4758666|ref|NP_004681.1|/0/1
8515	5189	6	59	0.154603	1.38614	3.16444	Up	3.10692e-11	8.75724e-11	ITGA10	integrin, alpha 10	K06586	GO:0005887//integral to plasma membrane	GO:0004871//signal transducer activity;GO:0005515//protein binding	GO:0007166//cell surface receptor signaling pathway;GO:0031589//cell-substrate adhesion	gi|38569398|ref|NP_003628.2|/0/1
387763	1361	0	1	0.01	0.0895739	3.16308	Up	0.54721	0.634277	C11orf96	chromosome 11 open reading frame 96	-	-	-	-	gi|229463005|sp|Q7Z7L8.3|CK096_HUMAN/2.15828e-51/1
253143	10844	53	520	0.653486	5.84593	3.1612	Up	1.57217e-88	1.86123e-87	PRR14L	proline rich 14-like	K01613	-	-	-	gi|209969819|ref|NP_775837.2|/0/1
1244	5051	892	8744	23.6123	211.044	3.15993	Up	0	0	ABCC2	ATP-binding cassette, sub-family C (CFTR/MRP), member 2	K05666	GO:0005626//insoluble fraction;GO:0005911//cell-cell junction;GO:0016021//integral to membrane	GO:0008509//anion transmembrane transporter activity;GO:0015405;GO:0017111//nucleoside-triphosphatase activity;GO:0032559	GO:0006820//anion transport;GO:0009207	gi|4557481|ref|NP_000383.1|/0/1
4322	2735	0	2	0.01	0.0891482	3.15621	Up	0.28623	0.377809	MMP13	matrix metallopeptidase 13 (collagenase 3)	K07994	GO:0031012//extracellular matrix	GO:0004175//endopeptidase activity;GO:0046914//transition metal ion binding	GO:0019538//protein metabolic process;GO:0032963//collagen metabolic process	gi|4505209|ref|NP_002418.1|/0/1
3949	5292	148	1446	3.73931	33.311	3.15516	Up	1.16493e-242	4.45777e-241	LDLR	low density lipoprotein receptor	K12473	GO:0000323//lytic vacuole;GO:0005768//endosome;GO:0009986//cell surface;GO:0016021//integral to membrane;GO:0030665//clathrin-coated vesicle membrane;GO:0034358//plasma lipoprotein particle;GO:0044459//plasma membrane part	GO:0030169//low-density lipoprotein particle binding;GO:0030228//lipoprotein particle receptor activity;GO:0046872//metal ion binding	GO:0006897//endocytosis;GO:0008202//steroid metabolic process;GO:0009725//response to hormone stimulus;GO:0016125//sterol metabolic process;GO:0030301//cholesterol transport;GO:0032502//developmental process;GO:0034381//plasma lipoprotein particle clearance;GO:0042157//lipoprotein metabolic process;GO:0043434//response to peptide hormone stimulus;GO:0043627//response to estrogen stimulus;GO:00517…	gi|62088398|dbj|BAD92646.1|/0/1
283914	1371	0	1	0.01	0.0889206	3.15252	Up	0.54721	0.636561	LOC283914	uncharacterized LOC283914	K11447	GO:0044444//cytoplasmic part	GO:0043498//cell surface binding	GO:0001935//endothelial cell proliferation;GO:0010467//gene expression;GO:0030154//cell differentiation;GO:0045765//regulation of angiogenesis	gi|119575153|gb|EAW54766.1|/1.93791e-53/1
9132	4116	0	3	0.01	0.0888558	3.15147	Up	0.14972	0.214694	KCNQ4	potassium voltage-gated channel, KQT-like subfamily, member 4	K04929	GO:0005887//integral to plasma membrane;GO:0016323//basolateral plasma membrane;GO:0042995//cell projection;GO:0044424//intracellular part	GO:0005267//potassium channel activity	GO:0001963//synaptic transmission, dopaminergic;GO:0030001//metal ion transport;GO:0034220//ion transmembrane transport;GO:0042471//ear morphogenesis;GO:0050954//sensory perception of mechanical stimulus	gi|26638655|ref|NP_751895.1|/0/1
100128881	1753	7	68	0.533908	4.72897	3.14686	Up	1.04749e-12	3.11062e-12	VPS9D1-AS1	uncharacterized LOC100128881	-	-	-	-	gi|119587100|gb|EAW66696.1|/4.02903e-52/1
79572	7384	194	1881	3.51285	31.0554	3.14413	Up	0	0	ATP13A3	ATPase type 13A3	K14951	GO:0031224//intrinsic to membrane	GO:0032559;GO:0042625//ATPase activity, coupled to transmembrane movement of ions;GO:0043169//cation binding	GO:0006811//ion transport;GO:0009206	gi|148839292|ref|NP_078800.3|/0/1
55636	11589	105	1018	1.21142	10.7088	3.14403	Up	8.38608e-171	2.09952e-169	CHD7	chromodomain helicase DNA binding protein 7	K14437	GO:0043231//intracellular membrane-bounded organelle;GO:0044427//chromosomal part	GO:0003676//nucleic acid binding;GO:0017111//nucleoside-triphosphatase activity;GO:0032559	GO:0001654//eye development;GO:0001944//vasculature development;GO:0003013;GO:0006325//chromatin organization;GO:0007507//heart development;GO:0008344//adult locomotory behavior;GO:0021675//nerve development;GO:0030098//lymphocyte differentiation;GO:0030326//embryonic limb morphogenesis;GO:0035264//multicellular organism growth;GO:0042471//ear morphogenesis;GO:0043009//chordate embryonic developm…	gi|54112403|ref|NP_060250.2|/0/1
56261	5478	26	252	0.634602	5.60813	3.1436	Up	1.76393e-43	1.07793e-42	GPCPD1	glycerophosphocholine phosphodiesterase GDE1 homolog (S. cerevisiae)	-	-	GO:0005488//binding;GO:0008081//phosphoric diester hydrolase activity	GO:0019400	gi|7243266|dbj|BAA92672.1|/0/1
7710	2760	0	2	0.01	0.0883407	3.14308	Up	0.28623	0.375361	ZNF154	zinc finger protein 154	K09228	GO:0043231//intracellular membrane-bounded organelle	GO:0001071//nucleic acid binding transcription factor activity;GO:0003676//nucleic acid binding;GO:0016564//transcription repressor activity;GO:0046914//transition metal ion binding	GO:0006351//transcription, DNA-dependent;GO:0032501//multicellular organismal process	gi|24899172|dbj|BAC23100.1|/0/1
29785	2657	3	29	0.150966	1.3306	3.13978	Up	4.752e-06	1.06297e-05	CYP2S1	cytochrome P450, family 2, subfamily S, polypeptide 1	K07420	GO:0031090//organelle membrane;GO:0042598;GO:0043231//intracellular membrane-bounded organelle	GO:0005506//iron ion binding;GO:0016712//oxidoreductase activity, acting on paired donors, with incorporation or reduction of molecular oxygen, reduced flavin or flavoprotein as one donor, and incorporation of one atom of oxygen	GO:0044237//cellular metabolic process	gi|14042396|dbj|BAB55227.1|/0/1
84812	3237	3	29	0.123916	1.09218	3.13978	Up	4.752e-06	1.06283e-05	PLCD4	phospholipase C, delta 4	K05857	GO:0043231//intracellular membrane-bounded organelle	GO:0004629//phospholipase C activity;GO:0046872//metal ion binding;GO:0060089	GO:0006629//lipid metabolic process;GO:0007165//signal transduction;GO:0007338//single fertilization	gi|14249340|ref|NP_116115.1|/0/1
2780	1384	0	1	0.01	0.0880854	3.1389	Up	0.54721	0.627309	GNAT2	guanine nucleotide binding protein (G protein), alpha transducing activity polypeptide 2	K04631	GO:0001750//photoreceptor outer segment;GO:0005626//insoluble fraction;GO:0031234//extrinsic to internal side of plasma membrane	GO:0004930//G-protein coupled receptor activity;GO:0005102//receptor binding;GO:0017111//nucleoside-triphosphatase activity;GO:0032403//protein complex binding;GO:0032561//guanyl ribonucleotide binding	GO:0007187//G-protein coupled receptor signaling pathway, coupled to cyclic nucleotide second messenger;GO:0007603//phototransduction, visible light;GO:0009207;GO:0042462//eye photoreceptor cell development;GO:0050912//detection of chemical stimulus involved in sensory perception of taste;GO:0050953//sensory perception of light stimulus;GO:0051480//cytosolic calcium ion homeostasis	gi|20330805|ref|NP_005263.1|/0/1
9480	16142	23	222	0.190511	1.67662	3.13761	Up	2.06272e-38	1.13986e-37	ONECUT2	one cut homeobox 2	K08026	GO:0043231//intracellular membrane-bounded organelle	GO:0001071//nucleic acid binding transcription factor activity;GO:0003677//DNA binding;GO:0030528//transcription regulator activity	GO:0006357//regulation of transcription from RNA polymerase II promoter;GO:0007160//cell-matrix adhesion;GO:0007179//transforming growth factor beta receptor signaling pathway;GO:0010927;GO:0016477//cell migration;GO:0030855//epithelial cell differentiation;GO:0031016//pancreas development;GO:0048666//neuron development	gi|119220564|ref|NP_004843.2|/0/1
57178	7555	132	1273	2.33609	20.5416	3.13638	Up	1.21544e-212	3.97241e-211	ZMIZ1	zinc finger, MIZ-type containing 1	K16065;K04706;K16063	GO:0016604//nuclear body	GO:0046914//transition metal ion binding	GO:0006357//regulation of transcription from RNA polymerase II promoter;GO:0007028//cytoplasm organization;GO:0007568//aging;GO:0008284//positive regulation of cell proliferation;GO:0009887//organ morphogenesis;GO:0030154//cell differentiation;GO:0040007//growth;GO:0043009//chordate embryonic development;GO:0048514//blood vessel morphogenesis	gi|432115679|gb|ELK36914.1|/0/1
4892	5549	0	4	0.01	0.087879	3.13552	Up	0.0783142	0.120212	NRAP	nebulin-related anchoring protein	-	GO:0005913//cell-cell adherens junction;GO:0005924//cell-substrate adherens junction;GO:0043292//contractile fiber	GO:0046914//transition metal ion binding;GO:0051393//alpha-actinin binding	-	gi|46049105|ref|NP_932326.2|/0/1
5452	6952	0	5	0.01	0.0876799	3.13225	Up	0.040964	0.0657703	POU2F2	POU class 2 homeobox 2	K09364	GO:0043231//intracellular membrane-bounded organelle	GO:0001071//nucleic acid binding transcription factor activity;GO:0003677//DNA binding;GO:0005515//protein binding	GO:0002381//immunoglobulin production involved in immunoglobulin mediated immune response;GO:0006351//transcription, DNA-dependent;GO:0006355//regulation of transcription, DNA-dependent;GO:0006955//immune response;GO:0009306//protein secretion;GO:0021700//developmental maturation;GO:0030183//B cell differentiation	gi|410983132|ref|XP_003997897.1|/0/1
55183	9950	163	1565	2.19036	19.1748	3.12998	Up	1.74922e-260	7.43928e-259	RIF1	RAP1 interacting factor homolog (yeast)	K11138	GO:0015630//microtubule cytoskeleton;GO:0043231//intracellular membrane-bounded organelle;GO:0044427//chromosomal part	-	GO:0033554//cellular response to stress	gi|56676335|ref|NP_060621.3|/0/1
80201	3719	94	901	3.37949	29.5351	3.12755	Up	1.26667e-150	2.69351e-149	HKDC1	hexokinase domain containing 1	K00844	GO:0031981//nuclear lumen	GO:0016773//phosphotransferase activity, alcohol group as acceptor;GO:0032559	GO:0006007//glucose catabolic process	gi|83404999|gb|AAI10505.1|/0/1
200197	6979	0	5	0.01	0.0873407	3.12665	Up	0.040964	0.065808	TMEM51-AS1	TMEM51 antisense RNA 1	K00939	GO:0005856//cytoskeleton;GO:0005911//cell-cell junction;GO:0043231//intracellular membrane-bounded organelle	-	GO:0030216//keratinocyte differentiation	gi|426327978|ref|XP_004024785.1|/1.51051e-52/1
58189	1396	0	1	0.01	0.0873282	3.12645	Up	0.54721	0.639439	WFDC1	WAP four-disulfide core domain 1	K01537	GO:0044421//extracellular region part	GO:0004866//endopeptidase inhibitor activity	GO:0008285//negative regulation of cell proliferation;GO:0010466//negative regulation of peptidase activity;GO:0016049//cell growth;GO:0043627//response to estrogen stimulus	gi|18379353|ref|NP_067020.2|/8.62648e-120/1
85366	2793	0	2	0.01	0.0872969	3.12593	Up	0.28623	0.378791	MYLK2	myosin light chain kinase 2	K00907	GO:0030016//myofibril;GO:0030136//clathrin-coated vesicle;GO:0030425//dendrite;GO:0033267//axon part;GO:0044297//cell body;GO:0044430//cytoskeletal part	GO:0004674//protein serine/threonine kinase activity;GO:0017022//myosin binding;GO:0032559	GO:0006464//cellular protein modification process;GO:0006937//regulation of muscle contraction;GO:0007049//cell cycle;GO:0010627//regulation of intracellular protein kinase cascade;GO:0016192//vesicle-mediated transport;GO:0031443//fast-twitch skeletal muscle fiber contraction;GO:0042044//fluid transport;GO:0048167//regulation of synaptic plasticity;GO:0048522//positive regulation of cellular pro…	gi|355563241|gb|EHH19803.1|/0/1
4881	4201	0	3	0.01	0.0870579	3.12198	Up	0.14972	0.214859	NPR1	natriuretic peptide receptor A/guanylate cyclase A (atrionatriuretic peptide receptor A)	K12323	GO:0016021//integral to membrane	GO:0001653//peptide receptor activity;GO:0009975//cyclase activity;GO:0016301//kinase activity;GO:0016829//lyase activity;GO:0019900//kinase binding;GO:0032559;GO:0032561//guanyl ribonucleotide binding	GO:0001525//angiogenesis;GO:0003014//renal system process;GO:0006182//cGMP biosynthetic process;GO:0006464//cellular protein modification process;GO:0006584//catecholamine metabolic process;GO:0007167//enzyme linked receptor protein signaling pathway;GO:0008285//negative regulation of cell proliferation;GO:0016049//cell growth;GO:0042311//vasodilation;GO:0046903//secretion	gi|167830411|ref|NP_000897.3|/0/1
23321	6792	40	380	0.787431	6.82065	3.11468	Up	3.10944e-64	2.676e-63	TRIM2	tripartite motif containing 2	K11997	GO:0044424//intracellular part;GO:0044464//cell part	GO:0046914//transition metal ion binding	-	gi|395735425|ref|XP_002815267.2|/0/1
4147	4122	2	19	0.0648742	0.561934	3.11468	Up	0.000274144	0.000547669	MATN2	matrilin 2	K06825	GO:0031012//extracellular matrix	GO:0046872//metal ion binding	-	gi|21739491|emb|CAD38787.1|/0/1
285349	2205	2	19	0.121275	1.05047	3.11468	Up	0.000274144	0.000547734	ZNF660	zinc finger protein 660	K09229	GO:0043231//intracellular membrane-bounded organelle	GO:0003676//nucleic acid binding;GO:0046914//transition metal ion binding	-	gi|403268431|ref|XP_003926278.1|/0/1
59345	6428	2	19	0.041601	0.360344	3.11468	Up	0.000274144	0.000547603	GNB4	guanine nucleotide binding protein (G protein), beta polypeptide 4	K04538	GO:0031234//extrinsic to internal side of plasma membrane	GO:0017111//nucleoside-triphosphatase activity;GO:0060089	GO:0007186//G-protein coupled receptor signaling pathway;GO:0007606//sensory perception of chemical stimulus;GO:0015980//energy derivation by oxidation of organic compounds;GO:0033762//response to glucagon stimulus	gi|11055998|ref|NP_067642.1|/0/1
8828	6671	16	152	0.320685	2.77775	3.11468	Up	1.43102e-26	6.17354e-26	NRP2	neuropilin 2	K06819	GO:0005626//insoluble fraction;GO:0031224//intrinsic to membrane;GO:0043005//neuron projection	GO:0004714//transmembrane receptor protein tyrosine kinase activity;GO:0005488//binding	GO:0001667//ameboidal cell migration;GO:0006935//chemotaxis;GO:0007169//transmembrane receptor protein tyrosine kinase signaling pathway;GO:0048513//organ development;GO:0048731;GO:0048869//cellular developmental process	gi|41872572|ref|NP_958436.1|/0/1
7201	1415	0	1	0.01	0.0861556	3.10694	Up	0.54721	0.622719	TRHR	thyrotropin-releasing hormone receptor	K04282	GO:0016021//integral to membrane	GO:0004930//G-protein coupled receptor activity	GO:0007166//cell surface receptor signaling pathway;GO:0032092//positive regulation of protein binding;GO:0051480//cytosolic calcium ion homeostasis	gi|4507681|ref|NP_003292.1|/0/1
50807	6361	152	1436	3.19498	27.5213	3.10667	Up	1.8405e-237	6.87078e-236	ASAP1	ArfGAP with SH3 domain, ankyrin repeat and PH domain 1	K12488	GO:0044424//intracellular part	GO:0005083//small GTPase regulator activity;GO:0019904//protein domain specific binding;GO:0030674//protein binding, bridging;GO:0046914//transition metal ion binding	GO:0030035//microspike assembly;GO:0032012//regulation of ARF protein signal transduction;GO:0048858//cell projection morphogenesis	gi|46094081|ref|NP_060952.2|/0/1
27127	4266	0	3	0.01	0.0857315	3.09982	Up	0.14972	0.214932	SMC1B	structural maintenance of chromosomes 1B	K06636	-	-	-	gi|71565160|ref|NP_683515.3|/0/1
7994	9285	74	695	1.06561	9.12521	3.09817	Up	1.53408e-115	2.37959e-114	KAT6A	K(lysine) acetyltransferase 6A	K11305	GO:0000785//chromatin;GO:0070775	GO:0003676//nucleic acid binding;GO:0003712//transcription cofactor activity;GO:0004468//lysine N-acetyltransferase activity;GO:0005515//protein binding;GO:0030528//transcription regulator activity;GO:0046914//transition metal ion binding	GO:0016573//histone acetylation;GO:0019827//stem cell maintenance;GO:0030097//hemopoiesis;GO:0034728//nucleosome organization;GO:0071103//DNA conformation change	gi|150378463|ref|NP_001092882.1|/0/1
8853	5724	101	947	2.35924	20.1693	3.09577	Up	1.09287e-156	2.47428e-155	ASAP2	ArfGAP with SH3 domain, ankyrin repeat and PH domain 2	K12488	GO:0000139//Golgi membrane	GO:0005083//small GTPase regulator activity;GO:0046914//transition metal ion binding	GO:0032012//regulation of ARF protein signal transduction	gi|40788243|dbj|BAA23696.2|/0/1
4363	6564	143	1339	2.91285	24.8686	3.09383	Up	1.15035e-220	3.94381e-219	ABCC1	ATP-binding cassette, sub-family C (CFTR/MRP), member 1	K05665	GO:0005626//insoluble fraction;GO:0016021//integral to membrane;GO:0031981//nuclear lumen	GO:0015405;GO:0017111//nucleoside-triphosphatase activity;GO:0032559	GO:0006691//leukotriene metabolic process;GO:0006810//transport;GO:0009058//biosynthetic process;GO:0009207;GO:0042221//response to chemical stimulus	gi|134142337|ref|NP_004987.2|/0/1
55515	2857	0	2	0.01	0.0853414	3.09325	Up	0.28623	0.379299	ASIC4	acid-sensing (proton-gated) ion channel family member 4	K04831	GO:0016021//integral to membrane	GO:0005261//cation channel activity;GO:0046873//metal ion transmembrane transporter activity	-	gi|14714604|gb|AAH10439.1|/0/1
23365	9829	204	1908	2.77505	23.6651	3.09218	Up	0	0	ARHGEF12	Rho guanine nucleotide exchange factor (GEF) 12	K07532	GO:0044444//cytoplasmic part	GO:0005088//Ras guanyl-nucleotide exchange factor activity;GO:0005102//receptor binding;GO:0008047//enzyme activator activity	GO:0006917//induction of apoptosis;GO:0006935//chemotaxis;GO:0007169//transmembrane receptor protein tyrosine kinase signaling pathway;GO:0007266//Rho protein signal transduction;GO:0009966//regulation of signal transduction	gi|7662088|ref|NP_056128.1|/0/1
27161	3520	46	430	1.74729	14.8924	3.09139	Up	5.77224e-72	5.54102e-71	AGO2	argonaute RISC catalytic component 2	K11593	GO:0031332;GO:0034518//RNA cap binding complex;GO:0043231//intracellular membrane-bounded organelle;GO:0044444//cytoplasmic part	GO:0000339//RNA cap binding;GO:0008135//translation factor activity, nucleic acid binding;GO:0016891//endoribonuclease activity, producing 5'-phosphomonoesters;GO:0043169//cation binding	GO:0006351//transcription, DNA-dependent;GO:0006379//mRNA cleavage;GO:0006446//regulation of translational initiation;GO:0032501//multicellular organismal process;GO:0035196//production of miRNAs involved in gene silencing by miRNA;GO:0048869//cellular developmental process	gi|29171734|ref|NP_036286.2|/0/1
26137	3779	3	28	0.106144	0.903277	3.08915	Up	8.28892e-06	1.82857e-05	ZBTB20	zinc finger and BTB domain containing 20	K10501	GO:0031981//nuclear lumen	GO:0003676//nucleic acid binding;GO:0046914//transition metal ion binding	GO:0010467//gene expression	gi|257900533|ref|NP_001157814.1|/0/1
56965	2631	3	28	0.152458	1.29741	3.08915	Up	8.28892e-06	1.82833e-05	PARP6	poly (ADP-ribose) polymerase family, member 6	K15258	-	GO:0016763//transferase activity, transferring pentosyl groups	-	gi|94536838|ref|NP_064599.2|/0/1
283450	15450	44	410	0.38078	3.23516	3.08681	Up	1.35087e-68	1.24007e-67	HECTD4	HECT domain containing E3 ubiquitin protein ligase 4	K10595	-	-	-	gi|410047398|ref|XP_003314026.2|/0/1
284233	2876	0	2	0.01	0.0847776	3.08368	Up	0.28623	0.37912	CYP4F35P	cytochrome P450, family 4, subfamily F, polypeptide 35, pseudogene	K00490	-	-	-	gi|119621898|gb|EAX01493.1|/2.33625e-70/1
9476	1438	0	1	0.01	0.0847776	3.08368	Up	0.54721	0.61749	NAPSA	napsin A aspartic peptidase	K08565	-	GO:0004175//endopeptidase activity	GO:0019538//protein metabolic process	gi|4758754|ref|NP_004842.1|/0/1
5629	8505	135	1255	2.12231	17.9891	3.08341	Up	2.88522e-206	9.05959e-205	PROX1	prospero homeobox 1	-	GO:0043231//intracellular membrane-bounded organelle	GO:0000981//sequence-specific DNA binding RNA polymerase II transcription factor activity;GO:0003712//transcription cofactor activity;GO:0005102//receptor binding;GO:0019904//protein domain specific binding;GO:0043565//sequence-specific DNA binding	GO:0000079//regulation of cyclin-dependent protein serine/threonine kinase activity;GO:0000904//cell morphogenesis involved in differentiation;GO:0001743//optic placode formation;GO:0001935//endothelial cell proliferation;GO:0001945//lymph vessel development;GO:0002088//lens development in camera-type eye;GO:0007015//actin filament organization;GO:0007090//regulation of S phase of mitotic cell cy…	gi|466035766|ref|XP_004275294.1|/0/1
28959	1444	0	1	0.01	0.0844253	3.07768	Up	0.54721	0.635549	TMEM176B	transmembrane protein 176B	-	GO:0005634//nucleus;GO:0005635//nuclear envelope;GO:0016020//membrane;GO:0031224//intrinsic to membrane	-	GO:0009653//anatomical structure morphogenesis;GO:0048869//cellular developmental process	gi|156416022|ref|NP_001094784.1|/3.24663e-109/1
9857	13473	79	730	0.783994	6.60539	3.07473	Up	2.15254e-120	3.49715e-119	CEP350	centrosomal protein 350kDa	K10758;K10422	GO:0005815//microtubule organizing center;GO:0031981//nuclear lumen	-	-	gi|171184451|ref|NP_055625.4|/0/1
11199	1447	0	1	0.01	0.0842503	3.07468	Up	0.54721	0.628295	ANXA10	annexin A10	-	GO:0043231//intracellular membrane-bounded organelle	GO:0005543//phospholipid binding;GO:0046872//metal ion binding	-	gi|48762937|ref|NP_009124.2|/0/1
4289	11266	146	1348	1.73274	14.5868	3.07354	Up	9.95302e-221	3.42625e-219	MKLN1	muskelin 1, intracellular mediator containing kelch motifs	K11447	GO:0044424//intracellular part	GO:0005488//binding	GO:0023052//signaling	gi|31881798|ref|NP_037387.2|/0/1
463	16064	121	1117	1.00712	8.47694	3.07331	Up	3.33374e-183	9.12109e-182	ZFHX3	zinc finger homeobox 3	K09378	GO:0043231//intracellular membrane-bounded organelle;GO:0043234//protein complex	GO:0000981//sequence-specific DNA binding RNA polymerase II transcription factor activity;GO:0005515//protein binding;GO:0030528//transcription regulator activity;GO:0043565//sequence-specific DNA binding;GO:0046872//metal ion binding;GO:0046914//transition metal ion binding	GO:0006357//regulation of transcription from RNA polymerase II promoter;GO:0045661//regulation of myoblast differentiation	gi|976347|gb|AAC14462.1|/0/1
2957	6403	65	600	1.35731	11.4237	3.07321	Up	3.29612e-99	4.40505e-98	GTF2A1	general transcription factor IIA, 1, 19/37kDa	K03122	GO:0005667//transcription factor complex	GO:0003676//nucleic acid binding;GO:0003702//RNA polymerase II transcription factor activity;GO:0008134//transcription factor binding;GO:0046983//protein dimerization activity	GO:0006352//DNA-dependent transcription, initiation;GO:0006354//DNA-dependent transcription, elongation;GO:0006366//transcription from RNA polymerase II promoter	gi|351694362|gb|EHA97280.1|/1.04234e-107/1
360	1882	109	1005	7.74385	65.1008	3.07155	Up	6.35772e-165	1.52576e-163	AQP3	aquaporin 3 (Gill blood group)	K09876	GO:0016021//integral to membrane;GO:0030054//cell junction;GO:0044424//intracellular part	GO:0005372//water transmembrane transporter activity;GO:0015168//glycerol transmembrane transporter activity	GO:0002376//immune system process;GO:0003097//renal water transport;GO:0008643//carbohydrate transport;GO:0009887//organ morphogenesis;GO:0010038//response to metal ion;GO:0030856//regulation of epithelial cell differentiation;GO:0033189//response to vitamin A;GO:0042886//amide transport	gi|4826645|ref|NP_004916.1|/1.74204e-169/1
23389	9393	79	728	1.12453	9.44859	3.07077	Up	6.40906e-120	1.03525e-118	MED13L	mediator complex subunit 13-like	K15164	GO:0043231//intracellular membrane-bounded organelle;GO:0043234//protein complex	GO:0016251//general RNA polymerase II transcription factor activity	GO:0006355//regulation of transcription, DNA-dependent	gi|332840500|ref|XP_003313999.1|/0/1
400710	1451	0	1	0.01	0.084018	3.0707	Up	0.54721	0.620031	FLJ26850	FLJ26850 protein	K09228	-	-	-	gi|34527143|dbj|BAC85332.1|/2.04687e-63/1
100506433	2903	0	2	0.01	0.0839891	3.0702	Up	0.28623	0.379569	LINC00648	long intergenic non-protein coding RNA 648	-	-	-	-	gi|332843270|ref|XP_003314600.1|/1.04135e-17/1
256979	1452	0	1	0.01	0.0839602	3.0697	Up	0.54721	0.627994	SUN3	Sad1 and UNC84 domain containing 3	-	GO:0031224//intrinsic to membrane	-	-	gi|71834868|ref|NP_689995.3|/0/1
50618	6112	78	718	1.70632	14.3213	3.06919	Up	3.08264e-118	4.8762e-117	ITSN2	intersectin 2	K07532;K12470;K13738;K12331	GO:0044424//intracellular part	GO:0005088//Ras guanyl-nucleotide exchange factor activity;GO:0030674//protein binding, bridging;GO:0046872//metal ion binding	GO:0007266//Rho protein signal transduction;GO:0016192//vesicle-mediated transport	gi|402890226|ref|XP_003908391.1|/0/1
27125	9580	146	1342	2.03769	17.0776	3.0671	Up	2.62176e-219	8.91558e-218	AFF4	AF4/FMR2 family, member 4	K15185	GO:0031981//nuclear lumen	GO:0001071//nucleic acid binding transcription factor activity;GO:0005488//binding	GO:0006351//transcription, DNA-dependent	gi|426349937|ref|XP_004042541.1|/0/1
221178	8457	49	450	0.774693	6.48688	3.06583	Up	1.20438e-74	1.20003e-73	SPATA13	spermatogenesis associated 13	K05769	GO:0001726//ruffle	GO:0005089//Rho guanyl-nucleotide exchange factor activity;GO:0005488//binding	GO:0007155//cell adhesion;GO:0007266//Rho protein signal transduction;GO:0016477//cell migration;GO:0030035//microspike assembly	gi|261337188|ref|NP_001159743.1|/0/1
9331	4814	18	165	0.499938	4.17847	3.06315	Up	2.72828e-28	1.22941e-27	B4GALT6	UDP-Gal:betaGlcNAc beta 1,4- galactosyltransferase, polypeptide 6	K07553	GO:0000139//Golgi membrane;GO:0031224//intrinsic to membrane	GO:0035250//UDP-galactosyltransferase activity;GO:0043169//cation binding	GO:0006487//protein N-linked glycosylation	gi|190570165|ref|NP_004766.2|/0/1
3091	4082	454	4151	14.8708	123.971	3.05945	Up	0	0	HIF1A	hypoxia inducible factor 1, alpha subunit (basic helix-loop-helix transcription factor)	K08268	GO:0031981//nuclear lumen;GO:0043234//protein complex	GO:0000981//sequence-specific DNA binding RNA polymerase II transcription factor activity;GO:0003677//DNA binding;GO:0019899//enzyme binding;GO:0031072//heat shock protein binding;GO:0046983//protein dimerization activity;GO:0060089	GO:0000904//cell morphogenesis involved in differentiation;GO:0001819//positive regulation of cytokine production;GO:0001935//endothelial cell proliferation;GO:0002246//wound healing involved in inflammatory response;GO:0006110//regulation of glycolysis;GO:0006357//regulation of transcription from RNA polymerase II promoter;GO:0009100//glycoprotein metabolic process;GO:0009967//positive regulatio…	gi|4504385|ref|NP_001521.1|/0/1
116064	7683	185	1690	3.21952	26.8161	3.05818	Up	6.54072e-275	2.9537e-273	LRRC58	leucine rich repeat containing 58	K00939	-	-	-	gi|410037395|ref|XP_516671.3|/8.28617e-161/1
79570	2930	0	2	0.01	0.0832151	3.05685	Up	0.28623	0.377157	NKAIN1	Na+/K+ transporting ATPase interacting 1	-	GO:0031224//intrinsic to membrane	-	-	gi|296317328|ref|NP_078798.2|/4.74487e-119/1
163223	2934	0	2	0.01	0.0831017	3.05488	Up	0.28623	0.376655	ZNF676	zinc finger protein 676	K09228	GO:0005622//intracellular	GO:0046872//metal ion binding	-	gi|111548668|ref|NP_001001411.2|/0/1
7253	4410	0	3	0.01	0.0829321	3.05193	Up	0.14972	0.216003	TSHR	thyroid stimulating hormone receptor	K04249	GO:0016021//integral to membrane	GO:0005488//binding;GO:0016500//protein-hormone receptor activity	GO:0007154//cell communication;GO:0007186//G-protein coupled receptor signaling pathway;GO:0008283//cell proliferation	gi|64085161|ref|NP_001018046.1|/2.47793e-133/1
84085	4420	59	536	1.78476	14.7837	3.0502	Up	3.63844e-88	4.29229e-87	FBXO30	F-box protein 30	K10307	-	GO:0019787//small conjugating protein ligase activity;GO:0046914//transition metal ion binding	GO:0032446//protein modification by small protein conjugation	gi|34577055|ref|NP_115521.3|/0/1
9293	1472	0	1	0.01	0.0828194	3.04997	Up	0.54721	0.640152	GPR52	G protein-coupled receptor 52	K08407	GO:0016021//integral to membrane	GO:0004888//transmembrane signaling receptor activity	GO:0007166//cell surface receptor signaling pathway	gi|187960055|ref|NP_005675.3|/0/1
1375	2951	0	2	0.01	0.0826229	3.04654	Up	0.28623	0.380199	CPT1B	carnitine palmitoyltransferase 1B (muscle)	K08765	GO:0031224//intrinsic to membrane;GO:0031966//mitochondrial membrane;GO:0042598	GO:0016406	GO:0003333//amino acid transmembrane transport;GO:0009062//fatty acid catabolic process;GO:0019217//regulation of fatty acid metabolic process	gi|4758050|ref|NP_004368.1|/0/1
586	9682	141	1274	1.94717	16.0415	3.04236	Up	1.18746e-206	3.74262e-205	BCAT1	branched chain amino-acid transaminase 1, cytosolic	K00826	GO:0043231//intracellular membrane-bounded organelle;GO:0044444//cytoplasmic part	GO:0004084//branched-chain-amino-acid transaminase activity;GO:0005515//protein binding	GO:0008652//cellular amino acid biosynthetic process;GO:0009063//cellular amino acid catabolic process;GO:0022402//cell cycle process	gi|38176287|ref|NP_005495.2|/0/1
65125	11232	275	2482	3.2736	26.9392	3.04076	Up	0	0	WNK1	WNK lysine deficient protein kinase 1	K08867	GO:0000267//cell fraction;GO:0005624//membrane fraction;GO:0044424//intracellular part	GO:0004672//protein kinase activity;GO:0019887//protein kinase regulator activity;GO:0032559	GO:0003073//regulation of systemic arterial blood pressure;GO:0006464//cellular protein modification process;GO:0006810//transport;GO:0032501//multicellular organismal process;GO:0035556//intracellular signal transduction;GO:0048468//cell development	gi|300797780|ref|NP_998820.3|/0/1
1277	5927	0	4	0.01	0.0822744	3.04044	Up	0.0783142	0.119829	COL1A1	collagen, type I, alpha 1	K06236	GO:0005583//fibrillar collagen;GO:0016020//membrane	GO:0019838//growth factor binding;GO:0030528//transcription regulator activity	GO:0001501//skeletal system development;GO:0001503//ossification;GO:0001775//cell activation;GO:0001837//epithelial to mesenchymal transition;GO:0001944//vasculature development;GO:0002376//immune system process;GO:0006935//chemotaxis;GO:0006950//response to stress;GO:0007599//hemostasis;GO:0009059//macromolecule biosynthetic process;GO:0010033//response to organic substance;GO:0016477//cell migr…	gi|441641511|ref|XP_003281308.2|/5.3677e-152/1
23499	17928	175	1578	1.30514	10.7304	3.03943	Up	2.81132e-255	1.16611e-253	MACF1	microtubule-actin crosslinking factor 1	K10382	-	-	-	gi|33188445|ref|NP_036222.3|/0/1
100131755	7424	0	5	0.01	0.0821054	3.03748	Up	0.040964	0.0658458	ARMCX4	armadillo repeat containing, X-linked 4	K05185;K01352;K12465	GO:0031224//intrinsic to membrane	-	-	gi|84027758|sp|Q5H9R4.2|ARMX4_HUMAN/0/1
54852	5480	18	162	0.439179	3.60391	3.03668	Up	1.4007e-27	6.19056e-27	PAQR5	progestin and adipoQ receptor family member V	K07297	GO:0031224//intrinsic to membrane	GO:0004871//signal transducer activity;GO:0008289//lipid binding	GO:0007292//female gamete generation;GO:0023052//signaling;GO:0048869//cellular developmental process	gi|157389021|ref|NP_001098024.1|/0/1
8477	4522	1	9	0.0295678	0.242634	3.03668	Up	0.0176918	0.0299059	GPR65	G protein-coupled receptor 65	K08416	GO:0016021//integral to membrane	GO:0004888//transmembrane signaling receptor activity	GO:0002376//immune system process;GO:0006171//cAMP biosynthetic process;GO:0007166//cell surface receptor signaling pathway;GO:0009268//response to pH;GO:0012501//programmed cell death;GO:0032233//positive regulation of actin filament bundle assembly;GO:0032321//positive regulation of Rho GTPase activity;GO:0032501//multicellular organismal process	gi|33695104|ref|NP_003599.2|/0/1
3601	1861	1	9	0.0718462	0.589571	3.03668	Up	0.0176918	0.0298909	IL15RA	interleukin 15 receptor, alpha	K05074	GO:0005635//nuclear envelope;GO:0012506//vesicle membrane;GO:0031224//intrinsic to membrane;GO:0044421//extracellular region part	GO:0004888//transmembrane signaling receptor activity;GO:0005488//binding	GO:0001779//natural killer cell differentiation;GO:0007166//cell surface receptor signaling pathway	gi|377520151|ref|NP_001243694.1|/9.84323e-125/1
3908	9708	1	9	0.0137727	0.113019	3.03668	Up	0.0176918	0.0298819	LAMA2	laminin, alpha 2	K05637	GO:0005886//plasma membrane;GO:0043256//laminin complex	GO:0005515//protein binding	GO:0007155//cell adhesion;GO:0007271//synaptic transmission, cholinergic;GO:0016477//cell migration;GO:0048513//organ development;GO:2000026//regulation of multicellular organismal development	gi|28559088|ref|NP_000417.2|/0/1
100506627	4773	1	9	0.0280129	0.229875	3.03668	Up	0.0176918	0.0298759	DCDC5	doublecortin domain containing 5	K09228;K11447;K01875;K00939	-	-	-	gi|395742935|ref|XP_003777841.1|/0/1
163351	4867	1	9	0.0274719	0.225435	3.03668	Up	0.0176918	0.029918	GBP6	guanylate binding protein family, member 6	K11447;K00939	-	GO:0017111//nucleoside-triphosphatase activity;GO:0032561//guanyl ribonucleotide binding	GO:0009207	gi|157671915|ref|NP_940862.2|/0/1
140545	1910	1	9	0.070003	0.574446	3.03668	Up	0.0176918	0.0298879	RNF32	ring finger protein 32	-	GO:0016234//inclusion body;GO:0043231//intracellular membrane-bounded organelle	GO:0046914//transition metal ion binding	-	gi|13569903|ref|NP_112198.1|/0/1
6352	1237	2	18	0.216177	1.77396	3.03668	Up	0.000478924	0.000939559	CCL5	chemokine (C-C motif) ligand 5	K12499	GO:0000267//cell fraction;GO:0044421//extracellular region part;GO:0044424//intracellular part	GO:0005125//cytokine activity;GO:0030296//protein tyrosine kinase activator activity;GO:0042802//identical protein binding;GO:0048019//receptor antagonist activity;GO:0048020//CCR chemokine receptor binding	GO:0001660//fever generation;GO:0001960//negative regulation of cytokine-mediated signaling pathway;GO:0002237//response to molecule of bacterial origin;GO:0002274;GO:0002544//chronic inflammatory response;GO:0002548//monocyte chemotaxis;GO:0002690//positive regulation of leukocyte chemotaxis;GO:0002763//positive regulation of myeloid leukocyte differentiation;GO:0006446//regulation of translatio…	gi|355778213|gb|EHH63249.1|/2.59611e-52/1
257106	4425	1	9	0.030216	0.247953	3.03668	Up	0.0176918	0.029912	ARHGAP30	Rho GTPase activating protein 30	K08878;K04450;K08773	GO:0044444//cytoplasmic part	GO:0008047//enzyme activator activity	GO:0009966//regulation of signal transduction;GO:0035556//intracellular signal transduction	gi|71040096|ref|NP_859071.2|/0/1
284021	1488	1	9	0.089856	0.73736	3.03668	Up	0.0176918	0.0298969	MILR1	mast cell immunoglobulin-like receptor 1	K11447;K00939;K06727	GO:0031224//intrinsic to membrane	-	-	gi|194374637|dbj|BAG62433.1|/0/1
641298	5010	1	9	0.0266878	0.219	3.03668	Up	0.0176918	0.0298999	SMG1P1	smg-1 homolog, phosphatidylinositol 3-kinase-related kinase pseudogene 1	K08873	GO:0043231//intracellular membrane-bounded organelle	GO:0004672//protein kinase activity;GO:0032559;GO:0043169//cation binding	GO:0000956//nuclear-transcribed mRNA catabolic process;GO:0006259//DNA metabolic process;GO:0006405//RNA export from nucleus;GO:0006468//protein phosphorylation;GO:0046488//phosphatidylinositol metabolic process;GO:0050896//response to stimulus	gi|119570645|gb|EAW50260.1|/0/1
7166	1815	1	9	0.0736671	0.604513	3.03668	Up	0.0176918	0.0299029	TPH1	tryptophan hydroxylase 1	K00502	GO:0042995//cell projection;GO:0044444//cytoplasmic part	GO:0016714//oxidoreductase activity, acting on paired donors, with incorporation or reduction of molecular oxygen, reduced pteridine as one donor, and incorporation of one atom of oxygen;GO:0031406//carboxylic acid binding;GO:0046914//transition metal ion binding	GO:0006520//cellular amino acid metabolic process;GO:0009058//biosynthetic process;GO:0042428//serotonin metabolic process;GO:0048771//tissue remodeling;GO:0048856//anatomical structure development;GO:0050896//response to stimulus	gi|332210469|ref|XP_003254332.1|/0/1
283089	2500	1	9	0.0534823	0.438877	3.03668	Up	0.0176918	0.0298939	WDR11-AS1	WDR11 antisense RNA 1	K09228;K11447;K00939	-	-	-	gi|441644007|ref|XP_004090561.1|/4.64261e-35/1
192134	2510	1	9	0.0532692	0.437128	3.03668	Up	0.0176918	0.0299089	B3GNT6	UDP-GlcNAc:betaGal beta-1,3-N-acetylglucosaminyltransferase 6 (core 3 synthase)	K00739	GO:0012505//endomembrane system;GO:0031224//intrinsic to membrane;GO:0043231//intracellular membrane-bounded organelle	GO:0008375//acetylglucosaminyltransferase activity	GO:0016266//O-glycan processing	gi|118918426|ref|NP_619651.3|/0/1
7425	2586	1	9	0.0517037	0.424281	3.03668	Up	0.0176918	0.0298789	VGF	VGF nerve growth factor inducible	-	GO:0031982//vesicle;GO:0044421//extracellular region part;GO:0044464//cell part	-	GO:0010033//response to organic substance;GO:0032501//multicellular organismal process;GO:0065007//biological regulation	gi|17136078|ref|NP_003369.2|/1.73901e-93/1
1007	3075	1	9	0.0434815	0.35681	3.03668	Up	0.0176918	0.0298729	CDH9	cadherin 9, type 2 (T1-cadherin)	K06801	GO:0031224//intrinsic to membrane	GO:0046872//metal ion binding	GO:0016337//cell-cell adhesion;GO:0045216//cell-cell junction organization	gi|90193626|ref|NP_057363.3|/0/1
9572	2793	24	216	1.14892	9.42807	3.03668	Up	2.68364e-36	1.41992e-35	NR1D1	nuclear receptor subfamily 1, group D, member 1	K03728	GO:0000785//chromatin;GO:0031981//nuclear lumen	GO:0001071//nucleic acid binding transcription factor activity;GO:0003712//transcription cofactor activity;GO:0004879//ligand-activated sequence-specific DNA binding RNA polymerase II transcription factor activity;GO:0043565//sequence-specific DNA binding;GO:0046914//transition metal ion binding	GO:0000122//negative regulation of transcription from RNA polymerase II promoter;GO:0009755//hormone-mediated signaling pathway;GO:0010551;GO:0032496//response to lipopolysaccharide;GO:0032846;GO:0034122//negative regulation of toll-like receptor signaling pathway;GO:0048511//rhythmic process	gi|13430848|ref|NP_068370.1|/0/1
79937	5229	1	9	0.02557	0.209828	3.03668	Up	0.0176918	0.0298849	CNTNAP3	contactin associated protein-like 3	K07380	GO:0031224//intrinsic to membrane	GO:0005515//protein binding	GO:0009987//cellular process;GO:0023052//signaling	gi|47519929|ref|NP_387504.2|/0/1
594839	133	1	9	1.00531	8.24956	3.03668	Up	0.0176918	0.029915	SNORA33	small nucleolar RNA, H/ACA box 33	-	-	-	-	-
10085	2974	0	2	0.01	0.081984	3.03534	Up	0.28623	0.377128	EDIL3	EGF-like repeats and discoidin I-like domains 3	K03902	-	GO:0005102//receptor binding;GO:0046872//metal ion binding	GO:0010810//regulation of cell-substrate adhesion;GO:0032501//multicellular organismal process	gi|31317224|ref|NP_005702.3|/0/1
131544	10767	20	179	0.248362	2.02674	3.02864	Up	2.98344e-30	1.40546e-29	CRYBG3	beta-gamma crystallin domain containing 3	-	-	-	-	gi|390979647|ref|NP_705833.3|/0/1
394	9604	453	4053	6.30661	51.4475	3.02816	Up	0	0	ARHGAP5	Rho GTPase activating protein 5	K13709	GO:0044444//cytoplasmic part	GO:0005099//Ras GTPase activator activity;GO:0017111//nucleoside-triphosphatase activity;GO:0019904//protein domain specific binding;GO:0032561//guanyl ribonucleotide binding	GO:0007265//Ras protein signal transduction;GO:0009207;GO:0009966//regulation of signal transduction	gi|71834863|ref|NP_001025226.1|/0/1
9891	6821	15	134	0.294031	2.39495	3.02596	Up	5.61924e-23	2.23321e-22	NUAK1	NUAK family, SNF1-like kinase, 1	K08800	-	GO:0004672//protein kinase activity;GO:0032559;GO:0043169//cation binding	GO:0006464//cellular protein modification process	gi|40788284|dbj|BAA25463.2|/0/1
401149	4818	14	125	0.388518	3.16288	3.02519	Up	1.61096e-21	6.14778e-21	LINC01061	uncharacterized LOC401149	-	-	-	-	gi|119581442|gb|EAW61038.1|/6.69954e-121/1
23271	7359	53	473	0.962957	7.83578	3.02453	Up	2.3106e-77	2.37988e-76	CAMSAP2	calmodulin regulated spectrin-associated protein family, member 2	-	GO:0015630//microtubule cytoskeleton	GO:0005488//binding	-	gi|44955929|ref|NP_982284.1|/0/1
56980	6341	13	116	0.274117	2.23018	3.0243	Up	4.62982e-20	1.70338e-19	PRDM10	PR domain containing 10	K09228	GO:0043231//intracellular membrane-bounded organelle	GO:0003676//nucleic acid binding;GO:0046914//transition metal ion binding	-	gi|426371085|ref|XP_004052485.1|/0/1
100287314	1895	13	116	0.917242	7.46257	3.0243	Up	4.62982e-20	1.70301e-19	LINC00941	uncharacterized LOC100287314	K14693;K11447;K00939	-	-	-	gi|158260771|dbj|BAF82563.1|/1.60049e-29/1
80215	1502	0	1	0.01	0.0811652	3.02086	Up	0.54721	0.637223	RUNX1-IT1	RUNX1 intronic transcript 1 (non-protein coding)	-	GO:0044444//cytoplasmic part	-	-	gi|119630176|gb|EAX09771.1|/2.01929e-45/1
100505659	1503	0	1	0.01	0.0811112	3.0199	Up	0.54721	0.638418	LINC00967	uncharacterized LOC100505659	-	-	-	-	gi|119607304|gb|EAW86898.1|/8.79975e-33/1
57482	7013	37	329	0.70542	5.71916	3.01925	Up	3.3428e-54	2.4673e-53	KIAA1211	KIAA1211	K08840;K04574;K13172	-	-	-	gi|148806928|ref|NP_065773.1|/0/1
496	1509	0	1	0.01	0.0807887	3.01415	Up	0.54721	0.622804	ATP4B	ATPase, H+/K+ exchanging, beta polypeptide	K01543	GO:0031224//intrinsic to membrane;GO:0043231//intracellular membrane-bounded organelle	GO:0008556//potassium-transporting ATPase activity;GO:0032559;GO:0046872//metal ion binding;GO:0046983//protein dimerization activity	GO:0002237//response to molecule of bacterial origin;GO:0006486//protein glycosylation;GO:0006885//regulation of pH;GO:0009206;GO:0009207;GO:0009719;GO:0015988//energy coupled proton transmembrane transport, against electrochemical gradient	gi|4557339|ref|NP_000696.1|/2.31741e-174/1
80896	3027	0	2	0.01	0.0805485	3.00986	Up	0.28623	0.37775	NPL	N-acetylneuraminate pyruvate lyase (dihydrodipicolinate synthase)	K01639	GO:0044424//intracellular part	GO:0016833//oxo-acid-lyase activity	GO:0044238//primary metabolic process	gi|403266355|ref|XP_003925354.1|/2.75446e-180/1
2103	3029	0	2	0.01	0.0804953	3.0089	Up	0.28623	0.375508	ESRRB	estrogen-related receptor beta	K08553	GO:0031981//nuclear lumen	GO:0000977//RNA polymerase II regulatory region sequence-specific DNA binding;GO:0001071//nucleic acid binding transcription factor activity;GO:0003712//transcription cofactor activity;GO:0004879//ligand-activated sequence-specific DNA binding RNA polymerase II transcription factor activity;GO:0005515//protein binding;GO:0046914//transition metal ion binding	GO:0000904//cell morphogenesis involved in differentiation;GO:0001832//blastocyst growth;GO:0010551	gi|238550159|ref|NP_004443.3|/0/1
366	3033	0	2	0.01	0.0803891	3.007	Up	0.28623	0.376773	AQP9	aquaporin 9	K09877	GO:0016021//integral to membrane;GO:0042598;GO:0043227//membrane-bounded organelle;GO:0044459//plasma membrane part	GO:0005342//organic acid transmembrane transporter activity;GO:0005372//water transmembrane transporter activity;GO:0015168//glycerol transmembrane transporter activity;GO:0015205//nucleobase transmembrane transporter activity;GO:0022804;GO:0022829//wide pore channel activity	GO:0002376//immune system process;GO:0003008;GO:0006950//response to stress;GO:0008643//carbohydrate transport;GO:0010038//response to metal ion;GO:0015721//bile acid and bile salt transport;GO:0015850//organic hydroxy compound transport;GO:0015851//nucleobase transport;GO:0042044//fluid transport;GO:0048878//chemical homeostasis;GO:0051591//response to cAMP	gi|157266307|ref|NP_066190.2|/7.78452e-165/1
133396	3036	0	2	0.01	0.0803097	3.00557	Up	0.28623	0.377958	IL31RA	interleukin 31 receptor A	K05060	GO:0031224//intrinsic to membrane	GO:0003712//transcription cofactor activity;GO:0004888//transmembrane signaling receptor activity;GO:0019900//kinase binding	GO:0002573//myeloid leukocyte differentiation;GO:0002695;GO:0006355//regulation of transcription, DNA-dependent;GO:0006950//response to stress;GO:0007167//enzyme linked receptor protein signaling pathway;GO:0008283//cell proliferation;GO:0042503//tyrosine phosphorylation of Stat3 protein;GO:0042506//tyrosine phosphorylation of Stat5 protein;GO:0043066//negative regulation of apoptotic process;GO:…	gi|336391160|ref|NP_001229567.1|/0/1
57448	15718	213	1876	1.81189	14.5504	3.00549	Up	8.68048e-300	4.37908e-298	BIRC6	baculoviral IAP repeat containing 6	K10586	-	-	-	gi|153792694|ref|NP_057336.3|/0/1
6574	3390	332	2918	13.0945	104.936	3.00248	Up	0	0	SLC20A1	solute carrier family 20 (phosphate transporter), member 1	K14640	GO:0016021//integral to membrane	GO:0004871//signal transducer activity;GO:0005436//sodium:phosphate symporter activity	GO:0006793//phosphorus metabolic process;GO:0006817//phosphate ion transport;GO:0007249//I-kappaB kinase/NF-kappaB cascade;GO:0030001//metal ion transport	gi|31543630|ref|NP_005406.3|/0/1
23198	7101	577	5064	10.8644	86.9389	3.00039	Up	0	0	PSME4	proteasome (prosome, macropain) activator subunit 4	K06699	GO:0016604//nuclear body;GO:0043234//protein complex	-	GO:0006520//cellular amino acid metabolic process;GO:0006915//apoptotic process;GO:0007050//cell cycle arrest;GO:0016070//RNA metabolic process;GO:0030330//DNA damage response, signal transduction by p53 class mediator;GO:0043161//proteasomal ubiquitin-dependent protein catabolic process;GO:0048232//male gamete generation;GO:0048869//cellular developmental process;GO:0051320//S phase;GO:0051439//…	gi|163644283|ref|NP_055429.2|/0/1
84928	3560	61	535	2.29103	18.3208	2.99941	Up	1.39267e-86	1.60134e-85	TMEM209	transmembrane protein 209	K11447;K01875;K01539;K00939	GO:0031224//intrinsic to membrane	-	-	gi|66348165|ref|NP_116231.2|/0/1
1901	3050	0	2	0.01	0.0799411	2.99894	Up	0.28623	0.379419	S1PR1	sphingosine-1-phosphate receptor 1	K04288	GO:0009986//cell surface;GO:0031224//intrinsic to membrane	GO:0008289//lipid binding;GO:0045125	GO:0006357//regulation of transcription from RNA polymerase II promoter;GO:0007154//cell communication;GO:0007155//cell adhesion;GO:0007188//adenylate cyclase-modulating G-protein coupled receptor signaling pathway;GO:0007204//elevation of cytosolic calcium ion concentration;GO:0007417//central nervous system development;GO:0008284//positive regulation of cell proliferation;GO:0016477//cell migra…	gi|194384762|dbj|BAG59541.1|/0/1
57159	2073	4	35	0.257995	2.0583	2.99604	Up	7.8856e-07	1.83553e-06	TRIM54	tripartite motif containing 54	K10653	GO:0015630//microtubule cytoskeleton;GO:0031674//I band	GO:0015631//tubulin binding;GO:0046914//transition metal ion binding;GO:0060089	GO:0007019//microtubule depolymerization;GO:0023052//signaling;GO:0032501//multicellular organismal process;GO:0048869//cellular developmental process	gi|78482627|ref|NP_115935.3|/0/1
5271	3407	12	105	0.470933	3.75714	2.99604	Up	3.95664e-18	1.38071e-17	SERPINB8	serpin peptidase inhibitor, clade B (ovalbumin), member 8	K13965;K13963	GO:0044444//cytoplasmic part	GO:0004866//endopeptidase inhibitor activity;GO:0005488//binding	GO:0006508//proteolysis;GO:0010466//negative regulation of peptidase activity	gi|73623033|ref|NP_001027018.1|/5.09512e-136/1
84669	7026	83	726	1.5795	12.597	2.99554	Up	9.62578e-117	1.50702e-115	USP32	ubiquitin specific peptidase 32	K11837	GO:0043231//intracellular membrane-bounded organelle	GO:0016790//thiolester hydrolase activity;GO:0046872//metal ion binding;GO:0070011//peptidase activity, acting on L-amino acid peptides	GO:0019941//modification-dependent protein catabolic process;GO:0070646//protein modification by small protein removal	gi|22550104|ref|NP_115971.2|/0/1
2810	1336	265	2312	26.521	210.97	2.99183	Up	0	0	SFN	stratifin	K06644	GO:0043231//intracellular membrane-bounded organelle;GO:0044421//extracellular region part	GO:0005515//protein binding;GO:0030291//protein serine/threonine kinase inhibitor activity	GO:0008283//cell proliferation;GO:0008629;GO:0008637//apoptotic mitochondrial changes;GO:0009913//epidermal cell differentiation;GO:0010466//negative regulation of peptidase activity;GO:0016049//cell growth;GO:0023052//signaling;GO:0033673//negative regulation of kinase activity;GO:0051726//regulation of cell cycle	gi|5454052|ref|NP_006133.1|/1.79495e-127/1
80177	3066	0	2	0.01	0.0795239	2.99139	Up	0.28623	0.375537	MYCT1	myc target 1	K00939	GO:0043231//intracellular membrane-bounded organelle	-	-	gi|156151389|ref|NP_079383.2|/1.04766e-100/1
84665	6134	0	4	0.01	0.079498	2.99092	Up	0.0783142	0.119752	MYPN	myopalladin	K12567	GO:0030016//myofibril;GO:0043231//intracellular membrane-bounded organelle;GO:0044424//intracellular part	GO:0008092//cytoskeletal protein binding	-	gi|372220099|ref|NP_001243197.1|/0/1
4969	3068	0	2	0.01	0.0794721	2.99045	Up	0.28623	0.380801	OGN	osteoglycin	K08126	GO:0031012//extracellular matrix	GO:0005102//receptor binding	-	gi|301784639|ref|XP_002927736.1|/6.28982e-138/1
85464	9166	31	270	0.452201	3.59107	2.98938	Up	2.47658e-44	1.53464e-43	SSH2	slingshot protein phosphatase 2	K05766	GO:0043232	GO:0004721//phosphoprotein phosphatase activity;GO:0008092//cytoskeletal protein binding	GO:0006464//cellular protein modification process;GO:0010769//regulation of cell morphogenesis involved in differentiation;GO:0030032//lamellipodium assembly;GO:0030832//regulation of actin filament length	gi|37674210|ref|NP_203747.2|/0/1
22841	6077	54	470	1.1881	9.42863	2.98839	Up	5.46274e-76	5.53824e-75	RAB11FIP2	RAB11 family interacting protein 2 (class I)	K12484	GO:0010008//endosome membrane	GO:0042802//identical protein binding	GO:0006810//transport	gi|40788992|dbj|BAA76785.2|/0/1
1522	1517	23	200	2.02718	16.0725	2.98705	Up	3.38322e-33	1.69504e-32	CTSZ	cathepsin Z	K08568	GO:0000323//lytic vacuole;GO:0044421//extracellular region part	GO:0004175//endopeptidase activity	GO:0019538//protein metabolic process	gi|22538442|ref|NP_001327.2|/6.77948e-174/1
23783	1539	0	1	0.01	0.0792139	2.98575	Up	0.54721	0.628596	ANKRD62P1-PARP4P3	ANKRD62P1-PARP4P3 readthrough transcribed pseudogene	K10798	-	-	-	gi|426385487|ref|XP_004059243.1|/5.42629e-86/1
57670	12427	44	382	0.473409	3.74746	2.98475	Up	5.4697e-62	4.53308e-61	KIAA1549	KIAA1549	K11447;K00939;K15259	GO:0031224//intrinsic to membrane	-	-	gi|257467654|ref|NP_001158137.1|/0/1
284837	4622	0	3	0.01	0.0791282	2.98419	Up	0.14972	0.216337	LOC284837	uncharacterized LOC284837	-	-	-	-	gi|74711021|sp|Q6ZR03.1|YU004_HUMAN/1.56422e-159/1
80205	11479	90	781	1.04831	8.29444	2.98408	Up	5.54204e-125	9.35686e-124	CHD9	chromodomain helicase DNA binding protein 9	K14438	GO:0031981//nuclear lumen;GO:0044427//chromosomal part	GO:0003676//nucleic acid binding;GO:0017111//nucleoside-triphosphatase activity;GO:0032559	GO:0006325//chromatin organization;GO:0006629//lipid metabolic process	gi|33641444|gb|AAQ24287.1|/0/1
285203	4152	34	295	1.09489	8.66173	2.98387	Up	3.2769e-48	2.16812e-47	EOGT	EGF domain-specific O-linked N-acetylglucosamine (GlcNAc) transferase	K11447;K00939;K00591	-	GO:0016740//transferase activity	-	gi|39930531|ref|NP_775925.1|/0/1
23348	7661	3	26	0.0523583	0.41374	2.98223	Up	2.49982e-05	5.33534e-05	DOCK9	dedicator of cytokinesis 9	K05727	GO:0044444//cytoplasmic part	GO:0019899//enzyme binding;GO:0030695//GTPase regulator activity;GO:0032561//guanyl ribonucleotide binding	GO:0007599//hemostasis	gi|297274734|ref|XP_001090732.2|/0/1
100133036	1543	0	1	0.01	0.0790085	2.98201	Up	0.54721	0.63864	FAM95B1	family with sequence similarity 95, member B1	K00490	-	-	-	gi|119628600|gb|EAX08195.1|/2.39391e-49/1
100507127	3087	0	2	0.01	0.0789829	2.98154	Up	0.28623	0.380741	LINC00707	long intergenic non-protein coding RNA 707	-	-	-	-	gi|119606794|gb|EAW86388.1|/1.53909e-67/1
171482	1544	0	1	0.01	0.0789573	2.98107	Up	0.54721	0.635945	FAM9A	family with sequence similarity 9, member A	-	GO:0031981//nuclear lumen	-	-	gi|28274705|ref|NP_777611.1|/8.39672e-95/1
2335	8815	8393	72677	127.305	1005.11	2.981	Up	0	0	FN1	fibronectin 1	K05717	GO:0005578//proteinaceous extracellular matrix;GO:0005615//extracellular space;GO:0031012//extracellular matrix;GO:0031091//platelet alpha granule;GO:0044459//plasma membrane part	GO:0005198//structural molecule activity;GO:0005515//protein binding;GO:0005539//glycosaminoglycan binding;GO:0008047//enzyme activator activity;GO:0019899//enzyme binding;GO:0046914//transition metal ion binding	GO:0000904//cell morphogenesis involved in differentiation;GO:0001775//cell activation;GO:0002376//immune system process;GO:0002526//acute inflammatory response;GO:0006464//cellular protein modification process;GO:0006887//exocytosis;GO:0007599//hemostasis;GO:0009611//response to wounding;GO:0031589//cell-substrate adhesion;GO:0034329//cell junction assembly;GO:0043062//extracellular structure or…	gi|62089266|dbj|BAD93077.1|/0/1
3274	3095	0	2	0.01	0.0787788	2.97781	Up	0.28623	0.376803	HRH2	histamine receptor H2	K04150	GO:0016021//integral to membrane	GO:0008227//G-protein coupled amine receptor activity	GO:0002376//immune system process;GO:0007186//G-protein coupled receptor signaling pathway	gi|426351076|ref|XP_004043084.1|/0/1
50509	6192	0	4	0.01	0.0787533	2.97734	Up	0.0783142	0.120223	COL5A3	collagen, type V, alpha 3	K06236	-	-	-	gi|296232847|ref|XP_002807839.1|/0/1
971	1548	0	1	0.01	0.0787533	2.97734	Up	0.54721	0.616414	CD72	CD72 molecule	K06504	GO:0016021//integral to membrane	GO:0004872//receptor activity;GO:0005515//protein binding;GO:0030246//carbohydrate binding	GO:0006935//chemotaxis;GO:0009987//cellular process	gi|4502683|ref|NP_001773.1|/0/1
65059	9615	52	449	0.72311	5.69294	2.97689	Up	2.15506e-72	2.08182e-71	RAPH1	Ras association (RalGDS/AF-6) and pleckstrin homology domains 1	K03956	GO:0016020//membrane;GO:0031252//cell leading edge;GO:0042995//cell projection;GO:0043231//intracellular membrane-bounded organelle;GO:0043232	-	GO:0009987//cellular process;GO:0023052//signaling;GO:0031589//cell-substrate adhesion	gi|37515402|emb|CAE48361.1|/0/1
203111	1550	0	1	0.01	0.0786517	2.97548	Up	0.54721	0.619864	C8orf47	chromosome 8 open reading frame 47	-	-	-	-	gi|282847457|ref|NP_001164277.1|/6.70692e-12/1
129049	6201	0	4	0.01	0.078639	2.97525	Up	0.0783142	0.120113	SGSM1	small G protein signaling modulator 1	K11447;K01539;K00939;K13136;K00591	GO:0043231//intracellular membrane-bounded organelle	GO:0005099//Ras GTPase activator activity	GO:0032313//regulation of Rab GTPase activity;GO:0032318//regulation of Ras GTPase activity	gi|90577167|ref|NP_001035037.1|/0/1
23362	11687	42	362	0.480503	3.77612	2.97429	Up	1.26332e-58	1.0039e-57	PSD3	pleckstrin and Sec7 domain containing 3	K12494	GO:0044430//cytoskeletal part;GO:0044459//plasma membrane part	GO:0005083//small GTPase regulator activity	GO:0032011//ARF protein signal transduction	gi|20521704|dbj|BAA76786.2|/0/1
56977	4654	0	3	0.01	0.0785841	2.97424	Up	0.14972	0.214896	STOX2	storkhead box 2	-	-	-	GO:0001890//placenta development	gi|7243165|dbj|BAA92630.1|/0/1
113	6138	34	293	0.740631	5.81943	2.97405	Up	9.6419e-48	6.34447e-47	ADCY7	adenylate cyclase 7	K08047	GO:0005626//insoluble fraction;GO:0031224//intrinsic to membrane	GO:0009975//cyclase activity;GO:0032559;GO:0043169//cation binding	GO:0006171//cAMP biosynthetic process;GO:0007169//transmembrane receptor protein tyrosine kinase signaling pathway;GO:0007188//adenylate cyclase-modulating G-protein coupled receptor signaling pathway;GO:0007267//cell-cell signaling;GO:0010863//positive regulation of phospholipase C activity;GO:0015980//energy derivation by oxidation of organic compounds;GO:0032147//activation of protein kinase a…	gi|40788941|dbj|BAA05021.2|/0/1
222161	2760	5	43	0.242221	1.89932	2.97109	Up	4.41664e-08	1.09303e-07	DKFZP586I1420	uncharacterized protein DKFZp586I1420	K03066	GO:0031981//nuclear lumen;GO:0043234//protein complex	GO:0000989//transcription factor binding transcription factor activity;GO:0001664//G-protein coupled receptor binding;GO:0017111//nucleoside-triphosphatase activity	GO:0006355//regulation of transcription, DNA-dependent;GO:0006520//cellular amino acid metabolic process;GO:0006915//apoptotic process;GO:0007050//cell cycle arrest;GO:0009207;GO:0030330//DNA damage response, signal transduction by p53 class mediator;GO:0043161//proteasomal ubiquitin-dependent protein catabolic process;GO:0051320//S phase;GO:0051439//regulation of ubiquitin-protein ligase activit…	gi|410058735|ref|XP_003951025.1|/1.01992e-101/1
9208	4510	182	1563	5.39566	42.2496	2.96906	Up	4.51166e-247	1.79176e-245	LRRFIP1	leucine rich repeat (in FLII) interacting protein 1	K10352;K04514;K11447;K01539;K00939;K11499;K00591	GO:0043231//intracellular membrane-bounded organelle;GO:0043232	GO:0003676//nucleic acid binding;GO:0003723//RNA binding;GO:0030528//transcription regulator activity	GO:0006351//transcription, DNA-dependent;GO:0006355//regulation of transcription, DNA-dependent	gi|212276104|ref|NP_001131025.1|/0/1
346288	3785	7	60	0.247276	1.93253	2.96629	Up	8.41654e-11	2.3274e-10	2016-09-14	septin 14	K04557	GO:0032156	GO:0032561//guanyl ribonucleotide binding	GO:0009987//cellular process	gi|153252198|ref|NP_997249.2|/0/1
79834	11834	42	360	0.474534	3.70861	2.96629	Up	3.71118e-58	2.92284e-57	PEAK1	NKF3 kinase family member	K11447;K01539;K08857;K00939	GO:0005924//cell-substrate adherens junction;GO:0043232	GO:0004713//protein tyrosine kinase activity;GO:0032559	GO:0006464//cellular protein modification process	gi|148368962|ref|NP_079052.2|/0/1
1995	4682	0	3	0.01	0.0781141	2.96558	Up	0.14972	0.214969	ELAVL3	ELAV (embryonic lethal, abnormal vision, Drosophila)-like 3 (Hu antigen C)	K13208	-	GO:0003723//RNA binding	GO:0048731;GO:0048869//cellular developmental process	gi|49355765|ref|NP_115657.2|/1.0883e-176/1
222967	3122	0	2	0.01	0.0780975	2.96528	Up	0.28623	0.379539	RSPH10B	radial spoke head 10 homolog B (Chlamydomonas)	K04575	-	-	-	gi|157502187|ref|NP_775836.3|/0/1
23051	9991	75	642	1.0037	7.83368	2.96437	Up	2.2625e-102	3.12307e-101	ZHX3	zinc fingers and homeoboxes 3	K09228;K11447;K00939;K09254	GO:0031981//nuclear lumen	GO:0001071//nucleic acid binding transcription factor activity;GO:0003677//DNA binding;GO:0046914//transition metal ion binding	GO:0006355//regulation of transcription, DNA-dependent	gi|71891776|dbj|BAA23691.3|/0/1
55728	9666	60	513	0.829955	6.47009	2.96268	Up	4.31352e-82	4.70538e-81	N4BP2	NEDD4 binding protein 2	K15720	GO:0044424//intracellular part	GO:0004518//nuclease activity;GO:0032559;GO:0051733//polydeoxyribonucleotide kinase activity	-	gi|31742492|ref|NP_060647.2|/0/1
10721	8787	22	188	0.334759	2.6083	2.96191	Up	4.8386e-31	2.32106e-30	POLQ	polymerase (DNA directed), theta	K02349	GO:0031981//nuclear lumen	GO:0003677//DNA binding;GO:0032559;GO:0034061;GO:0042623//ATPase activity, coupled	GO:0006259//DNA metabolic process	gi|119599916|gb|EAW79510.1|/0/1
23336	7355	46	393	0.836229	6.51403	2.96158	Up	3.0337e-63	2.56871e-62	SYNM	synemin, intermediate filament protein	K10376	GO:0005626//insoluble fraction;GO:0030016//myofibril;GO:0043234//protein complex;GO:0045111//intermediate filament cytoskeleton;GO:0070161	GO:0005198//structural molecule activity;GO:0008092//cytoskeletal protein binding;GO:0032403//protein complex binding	GO:0007010//cytoskeleton organization	gi|27529710|dbj|BAA20810.2|/0/1
79927	1568	0	1	0.01	0.0777488	2.95882	Up	0.54721	0.630493	FAM110D	family with sequence similarity 110, member D	-	-	-	-	gi|465991052|ref|XP_004266700.1|/6.30055e-122/1
149478	1572	2	17	0.170109	1.31837	2.95422	Up	0.000833134	0.00160521	BTBD19	BTB (POZ) domain containing 19	K10481	-	-	-	gi|211904190|ref|NP_001130009.1|/1.11793e-118/1
55870	11784	63	535	0.714822	5.53479	2.95287	Up	2.91858e-85	3.31503e-84	ASH1L	ash1 (absent, small, or homeotic)-like (Drosophila)	K06101	GO:0043231//intracellular membrane-bounded organelle	GO:0003676//nucleic acid binding;GO:0016279//protein-lysine N-methyltransferase activity;GO:0046914//transition metal ion binding	-	gi|110349788|ref|NP_060959.2|/0/1
89857	6320	0	4	0.01	0.0771583	2.94782	Up	0.0783142	0.120245	KLHL6	kelch-like family member 6	K10444	-	-	GO:0002460//adaptive immune response based on somatic recombination of immune receptors built from immunoglobulin superfamily domains;GO:0050851//antigen receptor-mediated signaling pathway	gi|109150407|ref|NP_569713.2|/0/1
8925	15216	42	355	0.369062	2.84425	2.94611	Up	5.4617e-57	4.22427e-56	HERC1	HECT and RLD domain containing E3 ubiquitin protein ligase family member 1	K10594	GO:0043231//intracellular membrane-bounded organelle;GO:0044444//cytoplasmic part	GO:0005083//small GTPase regulator activity;GO:0016879//ligase activity, forming carbon-nitrogen bonds	GO:0043412//macromolecule modification;GO:0051234//establishment of localization	gi|126131099|ref|NP_003913.3|/0/1
2353	2158	9	76	0.557624	4.29341	2.94476	Up	2.86222e-13	8.66506e-13	FOS	FBJ murine osteosarcoma viral oncogene homolog	K04379	GO:0005624//membrane fraction;GO:0031981//nuclear lumen;GO:0043234//protein complex	GO:0001071//nucleic acid binding transcription factor activity;GO:0003702//RNA polymerase II transcription factor activity;GO:0043565//sequence-specific DNA binding;GO:0043566//structure-specific DNA binding;GO:0046332//SMAD binding;GO:0046983//protein dimerization activity	GO:0000165//MAPK cascade;GO:0000302//response to reactive oxygen species;GO:0002224//toll-like receptor signaling pathway;GO:0002237//response to molecule of bacterial origin;GO:0006305;GO:0006357//regulation of transcription from RNA polymerase II promoter;GO:0007154//cell communication;GO:0007178//transmembrane receptor protein serine/threonine kinase signaling pathway;GO:0007631//feeding behav…	gi|4885241|ref|NP_005243.1|/2.5992e-172/1
23431	6791	32	270	0.630037	4.84696	2.94357	Up	1.12354e-43	6.88591e-43	AP4E1	adaptor-related protein complex 4, epsilon 1 subunit	K12400	GO:0030120//vesicle coat	-	GO:0015031//protein transport	gi|37675283|ref|NP_031373.2|/0/1
93953	3178	0	2	0.01	0.0767213	2.93963	Up	0.28623	0.376685	ACRC	acidic repeat containing	-	GO:0043231//intracellular membrane-bounded organelle	-	-	gi|16445033|ref|NP_443189.1|/0/1
80712	1591	0	1	0.01	0.0766249	2.93781	Up	0.54721	0.618072	ESX1	ESX homeobox 1	K09332;K09452;K09451	GO:0043231//intracellular membrane-bounded organelle	GO:0003677//DNA binding;GO:0016564//transcription repressor activity	GO:0007049//cell cycle;GO:0048731	gi|23592228|ref|NP_703149.1|/8.14267e-93/1
646074	9547	0	6	0.01	0.0766168	2.93766	Up	0.0214272	0.0357276	POM121L10P	POM121 transmembrane nucleoporin-like 10, pseudogene	K14316	-	-	-	gi|194380164|dbj|BAG63849.1|/0/1
1149	1592	0	1	0.01	0.0765767	2.93691	Up	0.54721	0.627266	CIDEA	cell death-inducing DFFA-like effector a	K02310	GO:0031967;GO:0043231//intracellular membrane-bounded organelle;GO:0044444//cytoplasmic part	GO:0042802//identical protein binding	GO:0000737//DNA catabolic process, endonucleolytic;GO:0001818//negative regulation of cytokine production;GO:0007179//transforming growth factor beta receptor signaling pathway;GO:0008629;GO:0009895;GO:0010884//positive regulation of lipid storage;GO:0048871//multicellular organismal homeostasis;GO:0050707//regulation of cytokine secretion	gi|4557465|ref|NP_001270.1|/2.10137e-112/1
9665	7760	86	722	1.48179	11.3427	2.93635	Up	7.81642e-114	1.19371e-112	KIAA0430	KIAA0430	-	GO:0042579//microbody	GO:0003676//nucleic acid binding	-	gi|85797660|ref|NP_055462.2|/0/1
4649	8722	26	218	0.398572	3.04705	2.9345	Up	1.91111e-35	9.98904e-35	MYO9A	myosin IXA	K10360	GO:0016459//myosin complex;GO:0031224//intrinsic to membrane;GO:0044444//cytoplasmic part	GO:0008047//enzyme activator activity;GO:0008092//cytoskeletal protein binding;GO:0017111//nucleoside-triphosphatase activity;GO:0032559;GO:0043169//cation binding	GO:0009966//regulation of signal transduction;GO:0035556//intracellular signal transduction;GO:0050953//sensory perception of light stimulus	gi|156119615|ref|NP_008832.2|/0/1
914	1595	0	1	0.01	0.0764327	2.93419	Up	0.54721	0.637709	CD2	CD2 molecule	K06449	GO:0009986//cell surface;GO:0016021//integral to membrane;GO:0031225//anchored to membrane;GO:0044459//plasma membrane part	GO:0004871//signal transducer activity;GO:0042802//identical protein binding;GO:0043498//cell surface binding	GO:0001773//myeloid dendritic cell activation;GO:0007155//cell adhesion;GO:0007165//signal transduction;GO:0007599//hemostasis;GO:0012502//induction of programmed cell death;GO:0031580//membrane raft distribution;GO:0045619//regulation of lymphocyte differentiation	gi|180094|gb|AAA51946.1|/2.86734e-177/1
4233	6695	186	1559	3.7146	28.388	2.934	Up	1.60984e-243	6.23128e-242	MET	met proto-oncogene (hepatocyte growth factor receptor)	K05099	GO:0005626//insoluble fraction;GO:0016021//integral to membrane;GO:0016323//basolateral plasma membrane	GO:0004714//transmembrane receptor protein tyrosine kinase activity;GO:0032559	GO:0000165//MAPK cascade;GO:0006468//protein phosphorylation;GO:0006935//chemotaxis;GO:0007169//transmembrane receptor protein tyrosine kinase signaling pathway;GO:0007417//central nervous system development;GO:0007610//behavior;GO:0008283//cell proliferation;GO:0014706//striated muscle tissue development;GO:0016477//cell migration;GO:0048513//organ development;GO:0051146//striated muscle cell di…	gi|42741655|ref|NP_000236.2|/0/1
91404	10448	171	1433	2.18833	16.7206	2.93373	Up	5.72222e-224	2.00266e-222	SESTD1	SEC14 and spectrin domains 1	K15048	GO:0034703//cation channel complex	GO:0035091//phosphatidylinositol binding	GO:0032412//regulation of ion transmembrane transporter activity	gi|188528641|ref|NP_835224.3|/0/1
4763	12444	102	853	1.09595	8.35659	2.93073	Up	6.49094e-134	1.19432e-132	NF1	neurofibromin 1	K08052	GO:0043005//neuron projection;GO:0043231//intracellular membrane-bounded organelle	GO:0005083//small GTPase regulator activity;GO:0005488//binding	GO:0001503//ossification;GO:0001822//kidney development;GO:0001935//endothelial cell proliferation;GO:0007010//cytoskeleton organization;GO:0007160//cell-matrix adhesion;GO:0007405//neuroblast proliferation;GO:0007632//visual behavior;GO:0009611//response to wounding;GO:0010594//regulation of endothelial cell migration;GO:0010741//negative regulation of intracellular protein kinase cascade;GO:001…	gi|4557793|ref|NP_000258.1|/0/1
400954	7853	36	301	0.612939	4.67273	2.93045	Up	2.64532e-48	1.75578e-47	EML6	echinoderm microtubule associated protein like 6	K15420	GO:0015630//microtubule cytoskeleton	-	GO:0006351//transcription, DNA-dependent;GO:0023052//signaling	gi|223005862|ref|NP_001034842.2|/0/1
3612	3597	50	418	1.85857	14.1669	2.93026	Up	1.82306e-66	1.61612e-65	IMPA1	inositol(myo)-1(or 4)-monophosphatase 1	K01092	GO:0043005//neuron projection;GO:0044297//cell body;GO:0044424//intracellular part	GO:0004437//inositol or phosphatidylinositol phosphatase activity;GO:0042802//identical protein binding;GO:0043169//cation binding	GO:0010038//response to metal ion;GO:0023052//signaling;GO:0046474//glycerophospholipid biosynthetic process;GO:0046838//phosphorylated carbohydrate dephosphorylation	gi|221625487|ref|NP_001138350.1|/5.45738e-134/1
23132	4731	28	234	0.791325	6.0298	2.92977	Up	7.03754e-38	3.83345e-37	RAD54L2	RAD54-like 2 (S. cerevisiae)	K10876	GO:0043231//intracellular membrane-bounded organelle	GO:0000989//transcription factor binding transcription factor activity;GO:0003676//nucleic acid binding;GO:0017111//nucleoside-triphosphatase activity;GO:0019900//kinase binding;GO:0032559	-	gi|168823443|ref|NP_055921.2|/0/1
54906	8636	126	1053	1.95078	14.8647	2.92977	Up	7.69952e-165	1.84251e-163	FAM208B	family with sequence similarity 208, member B	-	-	-	-	gi|119606839|gb|EAW86433.1|/0/1
25998	5775	217	1813	5.02409	38.2724	2.92937	Up	1.96815e-282	9.13339e-281	IBTK	inhibitor of Bruton agammaglobulinemia tyrosine kinase	K10614	GO:0031981//nuclear lumen	GO:0004860//protein kinase inhibitor activity;GO:0019900//kinase binding	GO:0006469//negative regulation of protein kinase activity;GO:0051283	gi|20521908|dbj|BAA92655.2|/0/1
55466	3203	0	2	0.01	0.0761225	2.92832	Up	0.28623	0.378941	DNAJA4	DnaJ (Hsp40) homolog, subfamily A, member 4	K09505	GO:0000267//cell fraction;GO:0044424//intracellular part	GO:0005515//protein binding;GO:0032559;GO:0043169//cation binding	GO:0006950//response to stress;GO:0044267//cellular protein metabolic process	gi|194328762|ref|NP_001123655.1|/0/1
84959	6917	41	342	0.792531	6.02765	2.92706	Up	1.30703e-54	9.71109e-54	UBASH3B	ubiquitin associated and SH3 domain containing B	-	GO:0043231//intracellular membrane-bounded organelle	GO:0004721//phosphoprotein phosphatase activity	-	gi|18916794|dbj|BAB85545.1|/0/1
8754	4111	344	2868	11.1882	85.0494	2.92632	Up	0	0	ADAM9	ADAM metallopeptidase domain 9	K06834	GO:0009897//external side of plasma membrane;GO:0031224//intrinsic to membrane;GO:0044421//extracellular region part;GO:0044424//intracellular part	GO:0004175//endopeptidase activity;GO:0005102//receptor binding;GO:0019901//protein kinase binding;GO:0019904//protein domain specific binding;GO:0046914//transition metal ion binding	GO:0000165//MAPK cascade;GO:0000302//response to reactive oxygen species;GO:0002274;GO:0006509//membrane protein ectodomain proteolysis;GO:0007178//transmembrane receptor protein serine/threonine kinase signaling pathway;GO:0009913//epidermal cell differentiation;GO:0010038//response to metal ion;GO:0016337//cell-cell adhesion;GO:0030335//positive regulation of cell migration;GO:0031331;GO:003158…	gi|4501915|ref|NP_003807.1|/0/1
400831	1604	0	1	0.01	0.0760038	2.92607	Up	0.54721	0.626838	C20orf202	chromosome 20 open reading frame 202	-	-	-	-	gi|57528105|ref|NP_001009612.1|/1.85388e-52/1
55691	6804	9	75	0.176859	1.34381	2.92565	Up	4.90816e-13	1.47579e-12	FRMD4A	FERM domain containing 4A	K12817;K05762;K08007;K05763	GO:0043232	-	-	gi|7242943|dbj|BAA92532.1|/0/1
8601	2120	3	25	0.189206	1.43762	2.92565	Up	4.32046e-05	9.10315e-05	RGS20	regulator of G-protein signaling 20	K07524	GO:0016020//membrane;GO:0043231//intracellular membrane-bounded organelle;GO:0044424//intracellular part	GO:0005488//binding;GO:0008047//enzyme activator activity	GO:0007186//G-protein coupled receptor signaling pathway	gi|41281805|ref|NP_733466.1|/1.77599e-141/1
23452	3572	3	25	0.112295	0.853234	2.92565	Up	4.32046e-05	9.10201e-05	ANGPTL2	angiopoietin-like 2	K03903;K10104	GO:0044421//extracellular region part	GO:0005515//protein binding	GO:0023052//signaling;GO:0032501//multicellular organismal process	gi|397507118|ref|XP_003824056.1|/0/1
6571	3885	9	75	0.309743	2.35348	2.92565	Up	4.90816e-13	1.47605e-12	SLC18A2	solute carrier family 18 (vesicular monoamine), member 2	K08155	GO:0005626//insoluble fraction;GO:0016021//integral to membrane;GO:0030136//clathrin-coated vesicle;GO:0030141//secretory granule;GO:0030658//transport vesicle membrane;GO:0033267//axon part	GO:0005275//amine transmembrane transporter activity;GO:0005515//protein binding	GO:0001505//regulation of neurotransmitter levels;GO:0007275//multicellular organismal development;GO:0007610//behavior;GO:0014075//response to amine stimulus;GO:0015837//amine transport;GO:0030072//peptide hormone secretion;GO:0033500//carbohydrate homeostasis	gi|297687456|ref|XP_002821228.1|/0/1
23077	15025	78	650	0.694113	5.27398	2.92565	Up	2.80516e-102	3.86578e-101	MYCBP2	MYC binding protein 2, E3 ubiquitin protein ligase	K10693	GO:0000152//nuclear ubiquitin ligase complex	GO:0003824//catalytic activity;GO:0046914//transition metal ion binding	GO:0007088//regulation of mitosis	gi|291190787|ref|NP_055872.4|/0/1
221895	3210	0	2	0.01	0.0759565	2.92517	Up	0.28623	0.379989	JAZF1	JAZF zinc finger 1	-	GO:0043231//intracellular membrane-bounded organelle;GO:0043234//protein complex	GO:0003712//transcription cofactor activity;GO:0046914//transition metal ion binding	GO:0006357//regulation of transcription from RNA polymerase II promoter	gi|27769231|gb|AAH42441.1|/6.25968e-104/1
54891	14136	52	433	0.491843	3.73423	2.92454	Up	1.16585e-68	1.07139e-67	INO80D	INO80 complex subunit D	K11668	-	-	-	gi|148539591|ref|NP_060229.3|/0/1
3559	3216	0	2	0.01	0.0758148	2.92248	Up	0.28623	0.377483	IL2RA	interleukin 2 receptor, alpha	K05068	GO:0009986//cell surface;GO:0031224//intrinsic to membrane	GO:0004896//cytokine receptor activity;GO:0019838//growth factor binding	GO:0002698;GO:0006915//apoptotic process;GO:0006954//inflammatory response;GO:0007165//signal transduction;GO:0031348//negative regulation of defense response;GO:0032844//regulation of homeostatic process;GO:0032945//negative regulation of mononuclear cell proliferation;GO:0042102//positive regulation of T cell proliferation;GO:0043029//T cell homeostasis;GO:0045580//regulation of T cell differen…	gi|4557667|ref|NP_000408.1|/3.16573e-148/1
1543	2608	90	748	4.61408	34.965	2.9218	Up	2.76416e-117	4.34379e-116	CYP1A1	cytochrome P450, family 1, subfamily A, polypeptide 1	K07408	GO:0031090//organelle membrane;GO:0042598;GO:0043231//intracellular membrane-bounded organelle	GO:0005506//iron ion binding;GO:0016712//oxidoreductase activity, acting on paired donors, with incorporation or reduction of molecular oxygen, reduced flavin or flavoprotein as one donor, and incorporation of one atom of oxygen	GO:0006629//lipid metabolic process;GO:0006775;GO:0006807//nitrogen compound metabolic process;GO:0019748//secondary metabolic process;GO:0042743//hydrogen peroxide metabolic process	gi|4503199|ref|NP_000490.1|/0/1
54861	5236	20	166	0.510717	3.86499	2.91987	Up	3.33766e-27	1.46548e-26	SNRK	SNF related kinase	K08802	GO:0043231//intracellular membrane-bounded organelle	GO:0004672//protein kinase activity;GO:0032559;GO:0046872//metal ion binding	GO:0006464//cellular protein modification process;GO:0030097//hemopoiesis	gi|51476898|emb|CAH18415.1|/0/1
9462	10896	37	307	0.45403	3.43488	2.9194	Up	4.7067e-49	3.16651e-48	RASAL2	RAS protein activator like 2	K04352	GO:0044464//cell part	GO:0005083//small GTPase regulator activity	GO:0009966//regulation of signal transduction	gi|4758808|ref|NP_004832.1|/0/1
440224	1613	0	1	0.01	0.0755798	2.918	Up	0.54721	0.618446	CXADRP3	coxsackie virus and adenovirus receptor pseudogene 3	K06788	GO:0016021//integral to membrane;GO:0030141//secretory granule;GO:0043296//apical junction complex;GO:0070161	GO:0004871//signal transducer activity;GO:0005488//binding	GO:0002682//regulation of immune system process;GO:0006996//organelle organization;GO:0007599//hemostasis;GO:0008285//negative regulation of cell proliferation;GO:0023052//signaling;GO:0034330;GO:0048513//organ development;GO:0048747//muscle fiber development;GO:0051704	gi|402862641|ref|XP_003895657.1|/1.35398e-167/1
645700	1614	0	1	0.01	0.0755329	2.91711	Up	0.54721	0.621624	ZNF890P	zinc finger protein 890, pseudogene	K09228	-	-	-	gi|395738096|ref|XP_003777031.1|/3.13664e-128/1
145873	1614	0	1	0.01	0.0755329	2.91711	Up	0.54721	0.619196	MESP2	mesoderm posterior 2 homolog (mouse)	K09076	GO:0043231//intracellular membrane-bounded organelle	GO:0001071//nucleic acid binding transcription factor activity;GO:0003676//nucleic acid binding	GO:0006357//regulation of transcription from RNA polymerase II promoter;GO:0007166//cell surface receptor signaling pathway;GO:0007509//mesoderm migration involved in gastrulation;GO:0009952//anterior/posterior pattern specification	gi|90403598|ref|NP_001035047.1|/0/1
201799	3233	0	2	0.01	0.0754161	2.91487	Up	0.28623	0.379779	TMEM154	transmembrane protein 154	-	GO:0031224//intrinsic to membrane	-	-	gi|22749367|ref|NP_689893.1|/6.12908e-75/1
8672	6515	116	958	2.38064	17.9263	2.91266	Up	3.0224e-149	6.33874e-148	EIF4G3	eukaryotic translation initiation factor 4 gamma, 3	K03260	GO:0043234//protein complex	GO:0003723//RNA binding;GO:0008135//translation factor activity, nucleic acid binding	GO:0001932//regulation of protein phosphorylation;GO:0006413//translational initiation;GO:0007127//meiosis I;GO:0032268//regulation of cellular protein metabolic process;GO:0048232//male gamete generation;GO:0051704	gi|62087818|dbj|BAD92356.1|/0/1
137994	1854	8	66	0.57694	4.33984	2.91115	Up	1.43947e-11	4.10625e-11	LETM2	leucine zipper-EF-hand containing transmembrane protein 2	-	-	-	-	gi|160013759|sp|Q2VYF4.2|LETM2_HUMAN/0/1
441155	3826	4	33	0.139786	1.0515	2.91115	Up	2.34448e-06	5.34468e-06	LOC441155	zinc finger CCCH-type domain-containing-like	K04157	-	GO:0046914//transition metal ion binding	-	gi|410812199|ref|NP_001258604.1|/0/1
23250	8795	165	1357	2.50841	18.8098	2.90664	Up	3.32e-210	1.07049e-208	ATP11A	ATPase, class VI, type 11A	K01530	GO:0031224//intrinsic to membrane	GO:0005548//phospholipid transporter activity;GO:0032559;GO:0042625//ATPase activity, coupled to transmembrane movement of ions;GO:0046872//metal ion binding	GO:0006811//ion transport;GO:0006869//lipid transport;GO:0009206;GO:0009207	gi|150421681|ref|NP_115565.3|/0/1
342933	1626	0	1	0.01	0.0749755	2.90642	Up	0.54721	0.633141	ZSCAN5B	zinc finger and SCAN domain containing 5B	K09230	GO:0043231//intracellular membrane-bounded organelle	GO:0001071//nucleic acid binding transcription factor activity;GO:0003676//nucleic acid binding;GO:0046914//transition metal ion binding	GO:0006351//transcription, DNA-dependent	gi|207028781|ref|NP_001073925.2|/0/1
8972	6513	0	4	0.01	0.0748719	2.90442	Up	0.0783142	0.120289	MGAM	maltase-glucoamylase (alpha-glucosidase)	K12047	GO:0031224//intrinsic to membrane;GO:0044459//plasma membrane part	GO:0004558//alpha-glucosidase activity;GO:0005488//binding	GO:0005982//starch metabolic process;GO:0007586//digestion	gi|221316699|ref|NP_004659.2|/0/1
5451	14038	92	755	0.876259	6.55664	2.90353	Up	1.27622e-117	2.01118e-116	POU2F1	POU class 2 homeobox 1	K09364	GO:0031981//nuclear lumen	GO:0003677//DNA binding;GO:0030528//transcription regulator activity	GO:0006355//regulation of transcription, DNA-dependent	gi|397508404|ref|XP_003824646.1|/1.96252e-144/1
10114	4743	93	763	2.62168	19.6115	2.90314	Up	7.83714e-119	1.24793e-117	HIPK3	homeodomain interacting protein kinase 3	K08826	GO:0043231//intracellular membrane-bounded organelle	GO:0004672//protein kinase activity;GO:0032559	GO:0043066//negative regulation of apoptotic process;GO:0043407//negative regulation of MAP kinase activity	gi|332836390|ref|XP_001144535.2|/0/1
79805	4337	5	41	0.154145	1.15248	2.90238	Up	1.30641e-07	3.16962e-07	VASH2	vasohibin 2	-	GO:0044424//intracellular part	-	GO:0001935//endothelial cell proliferation;GO:0045765//regulation of angiogenesis	gi|62511209|sp|Q86V25.2|VASH2_HUMAN/6.40738e-176/1
7686	1633	0	1	0.01	0.0746541	2.90022	Up	0.54721	0.63895	MKRN7P	makorin ring finger protein 7, pseudogene	K15687	-	GO:0005488//binding	-	gi|395739051|ref|XP_002818578.2|/4.17642e-99/1
23301	5177	382	3122	9.86587	73.5181	2.89758	Up	0	0	EHBP1	EH domain binding protein 1	K05699;K06115	GO:0044424//intracellular part	-	-	gi|217330572|ref|NP_001136087.1|/0/1
27242	3662	175	1430	6.38954	47.6055	2.89735	Up	1.08312e-220	3.72093e-219	TNFRSF21	tumor necrosis factor receptor superfamily, member 21	K05157	GO:0031224//intrinsic to membrane;GO:0043005//neuron projection;GO:0044424//intracellular part	GO:0004871//signal transducer activity;GO:0005488//binding	GO:0006629//lipid metabolic process;GO:0006915//apoptotic process;GO:0023052//signaling	gi|395832702|ref|XP_003789396.1|/0/1
7204	10244	113	923	1.47489	10.9843	2.89676	Up	4.60108e-143	9.12557e-142	TRIO	trio Rho guanine nucleotide exchange factor	K08810	GO:0044444//cytoplasmic part	GO:0004672//protein kinase activity;GO:0005088//Ras guanyl-nucleotide exchange factor activity;GO:0032559	GO:0006464//cellular protein modification process;GO:0006917//induction of apoptosis;GO:0006935//chemotaxis;GO:0007169//transmembrane receptor protein tyrosine kinase signaling pathway;GO:0007266//Rho protein signal transduction;GO:0009966//regulation of signal transduction	gi|45439359|ref|NP_009049.2|/0/1
11214	13347	62	506	0.621095	4.62175	2.89555	Up	3.62286e-79	3.79193e-78	AKAP13	A kinase (PRKA) anchor protein 13	K12791	GO:0005626//insoluble fraction;GO:0043231//intracellular membrane-bounded organelle;GO:0044444//cytoplasmic part	GO:0004690//cyclic nucleotide-dependent protein kinase activity;GO:0005088//Ras guanyl-nucleotide exchange factor activity;GO:0043169//cation binding;GO:0060089	GO:0006917//induction of apoptosis;GO:0007169//transmembrane receptor protein tyrosine kinase signaling pathway;GO:0007266//Rho protein signal transduction;GO:0009966//regulation of signal transduction	gi|395627649|ref|NP_001257475.1|/0/1
254099	1640	0	1	0.01	0.0743355	2.89405	Up	0.54721	0.612512	LOC254099	uncharacterized LOC254099	-	-	-	-	gi|119576691|gb|EAW56287.1|/7.70098e-78/1
100887750	3515	7	57	0.26627	1.97692	2.89229	Up	4.25234e-10	1.14571e-09	MRPS31P5	mitochondrial ribosomal protein S31 pseudogene 5	K00939;K12795	GO:0031224//intrinsic to membrane;GO:0043227//membrane-bounded organelle	-	-	gi|426375580|ref|XP_004054608.1|/1.4785e-61/1
205717	13708	46	374	0.448677	3.32612	2.89009	Up	7.96168e-59	6.35988e-58	KIAA2018	KIAA2018	K11447;K00939	GO:0043231//intracellular membrane-bounded organelle	GO:0003676//nucleic acid binding;GO:0015924;GO:0046872//metal ion binding	-	gi|114431248|ref|NP_001009899.2|/0/1
51286	1646	0	1	0.01	0.0740645	2.88878	Up	0.54721	0.627095	CEND1	cell cycle exit and neuronal differentiation 1	-	GO:0016020//membrane	-	-	gi|119602269|gb|EAW81863.1|/2.8682e-48/1
4438	3293	0	2	0.01	0.074042	2.88834	Up	0.28623	0.38059	MSH4	mutS homolog 4 (E. coli)	K08740	GO:0000794//condensed nuclear chromosome;GO:0043234//protein complex	GO:0003690//double-stranded DNA binding;GO:0032559;GO:0042623//ATPase activity, coupled	GO:0006298//mismatch repair;GO:0006310//DNA recombination;GO:0022403;GO:0022602//ovulation cycle process;GO:0048232//male gamete generation	gi|36949366|ref|NP_002431.2|/0/1
6711	10238	1263	10253	16.4945	122.089	2.88788	Up	0	0	SPTBN1	spectrin, beta, non-erythrocytic 1	K06115	GO:0016020//membrane;GO:0030016//myofibril;GO:0030864//cortical actin cytoskeleton;GO:0031981//nuclear lumen;GO:0032991//macromolecular complex	GO:0005198//structural molecule activity;GO:0008092//cytoskeletal protein binding	GO:0006606//protein import into nucleus;GO:0006935//chemotaxis;GO:0007178//transmembrane receptor protein serine/threonine kinase signaling pathway;GO:0030835//negative regulation of actin filament depolymerization	gi|62089082|dbj|BAD92985.1|/0/1
283777	3298	0	2	0.01	0.0739297	2.88615	Up	0.28623	0.376331	FAM169B	family with sequence similarity 169, member B	-	-	-	-	gi|114659206|ref|XP_001140789.1|/8.93387e-122/1
220980	3300	0	2	0.01	0.0738849	2.88528	Up	0.28623	0.377276	TMEM72-AS1	TMEM72 antisense RNA 1	-	GO:0043231//intracellular membrane-bounded organelle;GO:0044427//chromosomal part	GO:0003676//nucleic acid binding	-	gi|119607029|gb|EAW86623.1|/2.65419e-49/1
401127	1651	0	1	0.01	0.0738402	2.88441	Up	0.54721	0.628467	LOC401127	WD repeat domain 5 pseudogene	K14963	GO:0000123//histone acetyltransferase complex;GO:0016585//chromatin remodeling complex;GO:0035097//histone methyltransferase complex	GO:0005488//binding;GO:0018024//histone-lysine N-methyltransferase activity	GO:0016573//histone acetylation;GO:0034968//histone lysine methylation	gi|334311973|ref|XP_001372043.2|/4.90176e-112/1
64397	10487	123	995	1.56821	11.5668	2.8828	Up	2.505e-153	5.45804e-152	ZNF106	zinc finger protein 106 homolog (mouse)	K10260	GO:0005626//insoluble fraction;GO:0031981//nuclear lumen;GO:0044444//cytoplasmic part	GO:0005102//receptor binding;GO:0019904//protein domain specific binding;GO:0046914//transition metal ion binding	GO:0007169//transmembrane receptor protein tyrosine kinase signaling pathway	gi|11968023|ref|NP_071918.1|/0/1
54893	4969	117	946	3.14823	23.2093	2.88209	Up	7.90498e-146	1.6116e-144	MTMR10	myotubularin related protein 10	K01112;K01108	-	GO:0042578//phosphoric ester hydrolase activity	-	gi|124028527|ref|NP_060232.2|/0/1
54463	3308	0	2	0.01	0.0737063	2.88179	Up	0.28623	0.375186	FAM134B	family with sequence similarity 134, member B	K14816	GO:0031224//intrinsic to membrane;GO:0044431//Golgi apparatus part	-	GO:0007600//sensory perception	gi|387763037|ref|NP_001248704.1|/0/1
1233	1657	0	1	0.01	0.0735728	2.87917	Up	0.54721	0.63511	CCR4	chemokine (C-C motif) receptor 4	K04179	GO:0016021//integral to membrane	GO:0004950//chemokine receptor activity	GO:0002376//immune system process;GO:0006952//defense response;GO:0007166//cell surface receptor signaling pathway;GO:0016477//cell migration;GO:0042221//response to chemical stimulus;GO:0051480//cytosolic calcium ion homeostasis	gi|5031627|ref|NP_005499.1|/0/1
405754	3318	0	2	0.01	0.0734841	2.87743	Up	0.28623	0.377513	ERVFRD-1	endogenous retrovirus group FRD, member 1	K04257;K13962	GO:0031224//intrinsic to membrane;GO:0044423	-	-	gi|46485773|ref|NP_997465.1|/0/1
100381270	2940	20	161	0.909563	6.67603	2.87575	Up	4.83218e-26	2.05978e-25	ZBED6	zinc finger, BED-type containing 6	-	GO:0031981//nuclear lumen	GO:0003676//nucleic acid binding;GO:0005515//protein binding;GO:0030528//transcription regulator activity;GO:0043169//cation binding	-	gi|291621630|ref|NP_001167579.1|/0/1
10622	3285	26	209	1.05825	7.75623	2.87368	Up	2.34794e-33	1.18058e-32	POLR3G	polymerase (RNA) III (DNA directed) polypeptide G (32kD)	K03024	GO:0044451//nucleoplasm part	-	GO:0006355//regulation of transcription, DNA-dependent;GO:0031349//positive regulation of defense response;GO:0032481//positive regulation of type I interferon production	gi|115529475|ref|NP_006458.2|/5.30768e-58/1
6252	3327	0	2	0.01	0.0732853	2.87352	Up	0.28623	0.375391	RTN1	reticulon 1	K00688	GO:0031227//intrinsic to endoplasmic reticulum membrane	GO:0060089	GO:0023052//signaling;GO:0030154//cell differentiation	gi|45827776|ref|NP_996734.1|/1.70409e-91/1
404220	1664	0	1	0.01	0.0732633	2.87309	Up	0.54721	0.627909	C6orf201	chromosome 6 open reading frame 201	K11661;K08131	-	GO:0005488//binding	-	gi|426351459|ref|XP_004043262.1|/3.18048e-87/1
23507	7823	76	610	1.29894	9.50597	2.87149	Up	2.69192e-94	3.42328e-93	LRRC8B	leucine rich repeat containing 8 family, member B	K12796	GO:0031224//intrinsic to membrane	-	-	gi|71891733|dbj|BAA13220.2|/0/1
80124	8176	40	321	0.654138	4.78634	2.87126	Up	2.20872e-50	1.51756e-49	VCPIP1	valosin containing protein (p97)/p47 complex interacting protein 1	K11861	GO:0044431//Golgi apparatus part	GO:0019783//small conjugating protein-specific protease activity	GO:0000087//M phase of mitotic cell cycle;GO:0032446//protein modification by small protein conjugation;GO:0048284//organelle fusion	gi|14017917|dbj|BAB47479.1|/0/1
345778	7882	47	377	0.797281	5.83102	2.87059	Up	6.95584e-59	5.56169e-58	MTX3	metaxin 3	K11447;K00939	-	-	-	gi|189029218|sp|Q5HYI7.2|MTX3_HUMAN/3.1054e-150/1
650226	1667	0	1	0.01	0.0731315	2.87049	Up	0.54721	0.632357	LOC650226	ankyrin repeat domain 26 pseudogene	-	-	-	-	gi|395827179|ref|XP_003786783.1|/1.447e-119/1
64091	1667	0	1	0.01	0.0731315	2.87049	Up	0.54721	0.631532	POPDC2	popeye domain containing 2	-	GO:0031224//intrinsic to membrane	-	-	gi|22209004|ref|NP_071418.2|/0/1
3309	3973	2481	19893	83.4946	610.41	2.87002	Up	0	0	HSPA5	heat shock 70kDa protein 5 (glucose-regulated protein, 78kDa)	K09490	GO:0031227//intrinsic to endoplasmic reticulum membrane;GO:0042598;GO:0043234//protein complex;GO:0048770	GO:0004869//cysteine-type endopeptidase inhibitor activity;GO:0017111//nucleoside-triphosphatase activity;GO:0019899//enzyme binding;GO:0032559;GO:0043021//ribonucleoprotein complex binding;GO:0046872//metal ion binding	GO:0001775//cell activation;GO:0006887//exocytosis;GO:0007179//transforming growth factor beta receptor signaling pathway;GO:0007599//hemostasis;GO:0009207;GO:0009267//cellular response to starvation;GO:0009790//embryo development;GO:0010466//negative regulation of peptidase activity;GO:0016567//protein ubiquitination;GO:0021577;GO:0021695//cerebellar cortex development;GO:0030968//endoplasmic re…	gi|395824183|ref|XP_003785350.1|/0/1
58160	967	1	8	0.138269	1.00856	2.86676	Up	0.0310268	0.0505891	NFE4	transcription factor NF-E4	-	GO:0043231//intracellular membrane-bounded organelle	-	-	gi|145976942|ref|NP_001078855.1|/5.08788e-96/1
24	7326	1	8	0.0182509	0.133126	2.86676	Up	0.0310268	0.0505694	ABCA4	ATP-binding cassette, sub-family A (ABC1), member 4	K05644	GO:0005626//insoluble fraction;GO:0016021//integral to membrane	GO:0005548//phospholipid transporter activity;GO:0015405;GO:0017111//nucleoside-triphosphatase activity;GO:0032559	GO:0007602//phototransduction;GO:0015914//phospholipid transport;GO:0043954//cellular component maintenance;GO:0050953//sensory perception of light stimulus	gi|68533135|dbj|BAE06122.1|/0/1
645367	2484	2	16	0.107654	0.785251	2.86676	Up	0.00144259	0.00272292	GGT8P	gamma-glutamyltransferase 8 pseudogene	K00681	GO:0016021//integral to membrane;GO:0044421//extracellular region part	GO:0016746//transferase activity, transferring acyl groups	GO:0002237//response to molecule of bacterial origin;GO:0006518//peptide metabolic process;GO:0006979//response to oxidative stress;GO:0032502//developmental process;GO:0034097//response to cytokine stimulus;GO:0043627//response to estrogen stimulus	gi|410041450|ref|XP_003951000.1|/8.99505e-31/1
3800	6958	1	8	0.0192161	0.140167	2.86676	Up	0.0310268	0.0506235	KIF5C	kinesin family member 5C	K10396	GO:0005875//microtubule associated complex;GO:0042995//cell projection	GO:0003774//motor activity;GO:0005102//receptor binding;GO:0032559	GO:0007017//microtubule-based process;GO:0007411//axon guidance	gi|40788283|dbj|BAA25457.2|/0/1
166824	6040	2	16	0.0442734	0.322941	2.86676	Up	0.00144259	0.00272139	RASSF6	Ras association (RalGDS/AF-6) domain family member 6	K09854	-	GO:0005488//binding	GO:0006915//apoptotic process;GO:0023052//signaling	gi|41393610|ref|NP_958834.1|/0/1
348094	3126	1	8	0.0427721	0.31199	2.86676	Up	0.0310268	0.050594	ANKDD1A	ankyrin repeat and death domain containing 1A	K15503	-	-	GO:0023052//signaling	gi|96975023|ref|NP_874362.3|/0/1
399844	4874	2	16	0.0548649	0.400197	2.86676	Up	0.00144259	0.00272231	LINC01002	uncharacterized LOC399844	K05185	-	-	-	gi|194381138|dbj|BAG64137.1|/0/1
148113	4199	2	16	0.0636846	0.46453	2.86676	Up	0.00144259	0.00272262	CILP2	cartilage intermediate layer protein 2	K12567;K13908;K03544	GO:0031012//extracellular matrix	GO:0005488//binding;GO:0008238//exopeptidase activity;GO:0016462//pyrophosphatase activity;GO:0016791//phosphatase activity	-	gi|145699139|ref|NP_694953.2|/0/1
11248	5553	1	8	0.0240781	0.175631	2.86676	Up	0.0310268	0.0506038	NXPH3	neurexophilin 3	-	-	GO:0005515//protein binding	GO:0007186//G-protein coupled receptor signaling pathway	gi|217330576|ref|NP_009156.2|/9.78164e-140/1
85463	8807	19	152	0.288453	2.10405	2.86676	Up	1.36764e-24	5.64359e-24	ZC3H12C	zinc finger CCCH-type containing 12C	-	-	GO:0004518//nuclease activity;GO:0046914//transition metal ion binding	-	gi|148886668|ref|NP_203748.1|/0/1
116984	7375	5	40	0.090648	0.661208	2.86676	Up	2.23914e-07	5.35831e-07	ARAP2	ArfGAP with RhoGAP domain, ankyrin repeat and PH domain 2	K12490	GO:0044444//cytoplasmic part	GO:0005083//small GTPase regulator activity;GO:0008047//enzyme activator activity;GO:0035091//phosphatidylinositol binding;GO:0046914//transition metal ion binding	GO:0032012//regulation of ARF protein signal transduction	gi|21264592|ref|NP_056045.2|/0/1
115677	2819	1	8	0.0474302	0.345967	2.86676	Up	0.0310268	0.0506087	NOSTRIN	nitric oxide synthase trafficker	K07365;K05729;K04710	GO:0016020//membrane;GO:0031410//cytoplasmic vesicle;GO:0043232	GO:0005488//binding	GO:0006807//nitrogen compound metabolic process;GO:0016192//vesicle-mediated transport;GO:0032768	gi|284172483|ref|NP_001165103.1|/0/1
4922	1256	2	16	0.212907	1.553	2.86676	Up	0.00144259	0.0027217	NTS	neurotensin	K05235	GO:0000267//cell fraction;GO:0016023//cytoplasmic membrane-bounded vesicle	GO:0005179//hormone activity	GO:0003018;GO:0023052//signaling	gi|5453816|ref|NP_006174.1|/2.05158e-77/1
114803	7768	58	464	0.998318	7.28197	2.86676	Up	5.27508e-72	5.06957e-71	MYSM1	Myb-like, SWIRM and MPN domains 1	K11865	GO:0043231//intracellular membrane-bounded organelle;GO:0043234//protein complex	GO:0003676//nucleic acid binding;GO:0003712//transcription cofactor activity;GO:0005515//protein binding;GO:0016790//thiolester hydrolase activity;GO:0019783//small conjugating protein-specific protease activity;GO:0043169//cation binding	GO:0006355//regulation of transcription, DNA-dependent;GO:0016570//histone modification	gi|148227842|ref|NP_001078956.1|/0/1
285755	4223	1	8	0.0316613	0.230945	2.86676	Up	0.0310268	0.0505793	PPIL6	peptidylprolyl isomerase (cyclophilin)-like 6	K12739	-	GO:0016859//cis-trans isomerase activity	GO:0044267//cellular protein metabolic process	gi|402868590|ref|XP_003898379.1|/0/1
149992	3438	1	8	0.0388906	0.283677	2.86676	Up	0.0310268	0.0506136	ANKRD30BP2	ankyrin repeat domain 30B pseudogene 2	K00939;K12460	-	-	-	gi|119632087|gb|EAX11682.1|/3.50265e-96/1
728448	2640	2	16	0.101292	0.738849	2.86676	Up	0.00144259	0.002722	PPIEL	peptidylprolyl isomerase E-like pseudogene	K09564	GO:0005681//spliceosomal complex	GO:0003676//nucleic acid binding;GO:0008144//drug binding;GO:0016859//cis-trans isomerase activity	GO:0000377	gi|119627674|gb|EAX07269.1|/1.16776e-60/1
10677	3163	3	24	0.126815	0.925022	2.86676	Up	7.44106e-05	0.000154534	AVIL	advillin	K08017	GO:0005856//cytoskeleton;GO:0043005//neuron projection	GO:0008092//cytoskeletal protein binding	GO:0010975//regulation of neuron projection development;GO:0030835//negative regulation of actin filament depolymerization;GO:0048858//cell projection morphogenesis;GO:0050896//response to stimulus	gi|295821173|ref|NP_006567.3|/0/1
84849	1291	1	8	0.103568	0.755446	2.86676	Up	0.0310268	0.0505842	MGC16142	uncharacterized protein MGC16142	K11447;K01539;K08857;K00939	-	-	-	gi|397138077|ref|XP_003846686.1|/3.43819e-27/1
6565	5523	1	8	0.0242089	0.176585	2.86676	Up	0.0310268	0.0505743	SLC15A2	solute carrier family 15 (H+/peptide transporter), member 2	K14637	GO:0005626//insoluble fraction;GO:0016021//integral to membrane	GO:0005488//binding;GO:0015198//oligopeptide transporter activity;GO:0015238//drug transmembrane transporter activity;GO:0015295//solute:hydrogen symporter activity	GO:0015833//peptide transport	gi|226371748|ref|NP_001139470.1|/0/1
401089	4075	1	8	0.0328112	0.239333	2.86676	Up	0.0310268	0.0506186	C3orf72	chromosome 3 open reading frame 72	K11447;K01539;K11290;K00939	-	-	-	gi|403304116|ref|XP_003942657.1|/5.61948e-113/1
84983	868	1	8	0.154039	1.1236	2.86676	Up	0.0310268	0.0505989	FAM222A-AS1	FAM222A antisense RNA 1	-	-	-	-	gi|119618282|gb|EAW97876.1|/1.58093e-50/1
3226	2017	2	16	0.132579	0.967061	2.86676	Up	0.00144259	0.00272109	HOXC10	homeobox C10	K09295	GO:0043231//intracellular membrane-bounded organelle;GO:0043234//protein complex	GO:0001071//nucleic acid binding transcription factor activity;GO:0003677//DNA binding;GO:0030528//transcription regulator activity	GO:0003002//regionalization;GO:0006351//transcription, DNA-dependent;GO:0008283//cell proliferation;GO:0021522//spinal cord motor neuron differentiation;GO:0035108//limb morphogenesis;GO:0050877//neurological system process	gi|24497533|ref|NP_059105.2|/0/1
4644	12238	29	232	0.316838	2.31109	2.86676	Up	8.90342e-37	4.75425e-36	MYO5A	myosin VA (heavy chain 12, myoxin)	K10357	GO:0015629//actin cytoskeleton;GO:0030427//site of polarized growth;GO:0031252//cell leading edge;GO:0042995//cell projection	GO:0008092//cytoskeletal protein binding;GO:0032559	GO:0030029//actin filament-based process;GO:0051234//establishment of localization	gi|215982794|ref|NP_001135967.1|/0/1
54453	4525	4	32	0.118193	0.862127	2.86676	Up	4.02594e-06	9.05136e-06	RIN2	Ras and Rab interactor 2	-	GO:0044424//intracellular part	GO:0005088//Ras guanyl-nucleotide exchange factor activity;GO:0008047//enzyme activator activity	GO:0016192//vesicle-mediated transport;GO:0035556//intracellular signal transduction	gi|336088636|ref|NP_001229510.1|/0/1
100507244	1675	0	1	0.01	0.0727822	2.86359	Up	0.54721	0.620198	MAMDC2-AS1	uncharacterized LOC100507244	-	-	-	-	gi|119582902|gb|EAW62498.1|/8.31861e-27/1
121643	3356	0	2	0.01	0.0726521	2.861	Up	0.28623	0.377305	FOXN4	forkhead box N4	K09407	GO:0043231//intracellular membrane-bounded organelle;GO:0043234//protein complex	GO:0000981//sequence-specific DNA binding RNA polymerase II transcription factor activity;GO:0003702//RNA polymerase II transcription factor activity;GO:0005515//protein binding;GO:0016564//transcription repressor activity;GO:0043565//sequence-specific DNA binding;GO:0043566//structure-specific DNA binding	GO:0000122//negative regulation of transcription from RNA polymerase II promoter;GO:0007275//multicellular organismal development;GO:0032583;GO:0044057;GO:0045165//cell fate commitment;GO:0048588//developmental cell growth	gi|166795280|ref|NP_998761.2|/0/1
22801	5035	0	3	0.01	0.0726376	2.86072	Up	0.14972	0.215006	ITGA11	integrin, alpha 11	K06587	GO:0005887//integral to plasma membrane	GO:0004871//signal transducer activity;GO:0005515//protein binding	GO:0007166//cell surface receptor signaling pathway;GO:0031589//cell-substrate adhesion;GO:0048513//organ development	gi|52485853|ref|NP_001004439.1|/0/1
26064	5362	105	836	2.61826	19.0073	2.85987	Up	4.61992e-128	8.05083e-127	RAI14	retinoic acid induced 14	K15502	GO:0043232;GO:0044444//cytoplasmic part	GO:0005488//binding	-	gi|7243049|dbj|BAA92572.1|/0/1
727924	1680	0	1	0.01	0.0725656	2.85929	Up	0.54721	0.634234	LOC727924	uncharacterized LOC727924	K04257	GO:0031224//intrinsic to membrane	GO:0004930//G-protein coupled receptor activity	GO:0007606//sensory perception of chemical stimulus	gi|53828746|ref|NP_751944.1|/7.48949e-52/1
222698	1682	0	1	0.01	0.0724793	2.85757	Up	0.54721	0.61691	NKAPL	NFKB activating protein-like	-	-	-	-	gi|75516704|gb|AAI01686.1|/3.23384e-79/1
55901	3366	0	2	0.01	0.0724362	2.85671	Up	0.28623	0.374835	THSD1	thrombospondin, type I, domain containing 1	K06841;K04659;K08624	GO:0031224//intrinsic to membrane;GO:0043227//membrane-bounded organelle	-	-	gi|8923894|ref|NP_061146.1|/0/1
4299	9378	118	936	1.68237	12.1676	2.85448	Up	6.84246e-143	1.35072e-141	AFF1	AF4/FMR2 family, member 1	K15184	GO:0043231//intracellular membrane-bounded organelle	GO:0001071//nucleic acid binding transcription factor activity;GO:0030528//transcription regulator activity	GO:0006355//regulation of transcription, DNA-dependent	gi|5174573|ref|NP_005926.1|/0/1
9185	7964	13	103	0.218254	1.57669	2.85282	Up	5.07662e-17	1.71905e-16	REPS2	RALBP1 associated Eps domain containing 2	K14209;K11447;K00939;K00591	GO:0044424//intracellular part	GO:0046872//metal ion binding	GO:0007169//transmembrane receptor protein tyrosine kinase signaling pathway;GO:0065003	gi|125625326|ref|NP_004717.2|/0/1
4084	5630	110	871	2.61237	18.8603	2.85193	Up	5.71556e-133	1.04365e-131	MXD1	MAX dimerization protein 1	K09114	GO:0031981//nuclear lumen	GO:0001071//nucleic acid binding transcription factor activity;GO:0003712//transcription cofactor activity	GO:0010467//gene expression;GO:0032501//multicellular organismal process	gi|4505069|ref|NP_002348.1|/4.37829e-87/1
128822	1689	0	1	0.01	0.0721789	2.85158	Up	0.54721	0.614395	CST9	cystatin 9 (testatin)	K13905	-	GO:0004866//endopeptidase inhibitor activity	-	gi|332263707|ref|XP_003280893.1|/2.00459e-90/1
79640	4991	22	174	0.589366	4.25012	2.85027	Up	8.65934e-28	3.84938e-27	C22orf46	chromosome 22 open reading frame 46	-	-	-	-	gi|47077429|dbj|BAD18602.1|/0/1
7182	8330	53	419	0.850709	6.13209	2.84964	Up	8.73552e-65	7.57214e-64	NR2C2	nuclear receptor subfamily 2, group C, member 2	K08544	GO:0031981//nuclear lumen	GO:0001071//nucleic acid binding transcription factor activity;GO:0003677//DNA binding;GO:0003712//transcription cofactor activity;GO:0004879//ligand-activated sequence-specific DNA binding RNA polymerase II transcription factor activity;GO:0046914//transition metal ion binding	GO:0007049//cell cycle;GO:0009755//hormone-mediated signaling pathway;GO:0010551;GO:0048232//male gamete generation;GO:0048731;GO:0048869//cellular developmental process	gi|402887043|ref|XP_003906915.1|/0/1
388551	1692	0	1	0.01	0.0720509	2.84902	Up	0.54721	0.636473	CEACAM16	carcinoembryonic antigen-related cell adhesion molecule 16	K06499	GO:0031224//intrinsic to membrane	-	-	gi|33320199|gb|AAQ05841.1|AF479646_1/0/1
114827	5090	0	3	0.01	0.0718527	2.84504	Up	0.14972	0.215171	FHAD1	forkhead-associated (FHA) phosphopeptide binding domain 1	K11498	-	-	-	gi|190341068|ref|NP_443161.1|/0/1
9914	3403	0	2	0.01	0.0716486	2.84094	Up	0.28623	0.375625	ATP2C2	ATPase, Ca++ transporting, type 2C, member 2	K01537	GO:0012505//endomembrane system;GO:0031224//intrinsic to membrane	GO:0019829//cation-transporting ATPase activity;GO:0032559;GO:0043169//cation binding	GO:0009206;GO:0070838//divalent metal ion transport	gi|118498343|ref|NP_055676.2|/0/1
54629	5013	20	157	0.533436	3.81805	2.83945	Up	4.05082e-25	1.69194e-24	FAM63B	family with sequence similarity 63, member B	K11447;K00939	-	-	-	gi|355778077|gb|EHH63113.1|/0/1
7694	3408	0	2	0.01	0.0715435	2.83882	Up	0.28623	0.377424	ZNF135	zinc finger protein 135	K09228	GO:0043231//intracellular membrane-bounded organelle	GO:0001071//nucleic acid binding transcription factor activity;GO:0046872//metal ion binding;GO:0046914//transition metal ion binding	GO:0006351//transcription, DNA-dependent	gi|257470996|ref|NP_001158002.1|/0/1
91584	3408	0	2	0.01	0.0715435	2.83882	Up	0.28623	0.374864	PLXNA4	plexin A4	K06820	GO:0031224//intrinsic to membrane	GO:0004888//transmembrane signaling receptor activity;GO:0005488//binding	GO:0006935//chemotaxis;GO:0007166//cell surface receptor signaling pathway;GO:0007422//peripheral nervous system development;GO:0021537//telencephalon development;GO:0021559//trigeminal nerve development;GO:0021561//facial nerve development;GO:0021563//glossopharyngeal nerve development;GO:0021564//vagus nerve development;GO:0021785//branchiomotor neuron axon guidance;GO:0023052//signaling;GO:003…	gi|332224488|ref|XP_003261398.1|/0/1
222663	5115	0	3	0.01	0.0715015	2.83797	Up	0.14972	0.215633	SCUBE3	signal peptide, CUB domain, EGF-like 3	K06825	GO:0044464//cell part	GO:0046872//metal ion binding	GO:0051259//protein oligomerization	gi|31377568|ref|NP_689966.2|/0/1
10808	3680	189	1482	6.86695	49.0953	2.83784	Up	8.08082e-224	2.82224e-222	HSPH1	heat shock 105kDa/110kDa protein 1	K09485	GO:0044424//intracellular part	GO:0032559	GO:0006950//response to stress;GO:0051084//'de novo' posttranslational protein folding	gi|40788905|dbj|BAA13192.2|/0/1
7837	6821	0	4	0.01	0.0714911	2.83776	Up	0.0783142	0.119665	PXDN	peroxidasin homolog (Drosophila)	K00431	GO:0031012//extracellular matrix;GO:0043231//intracellular membrane-bounded organelle	GO:0003824//catalytic activity;GO:0005126//cytokine receptor binding;GO:0005198//structural molecule activity;GO:0005506//iron ion binding;GO:0016209//antioxidant activity	GO:0001959//regulation of cytokine-mediated signaling pathway;GO:0002376//immune system process;GO:0006950//response to stress;GO:0042743//hydrogen peroxide metabolic process;GO:0043062//extracellular structure organization	gi|6273399|gb|AAF06354.1|AF200348_1/0/1
23001	14329	56	439	0.522543	3.73498	2.83748	Up	1.65958e-67	1.49327e-66	WDFY3	WD repeat and FYVE domain containing 3	K12182;K01104;K07295	GO:0005773//vacuole;GO:0012505//endomembrane system;GO:0044425//membrane part	GO:0035091//phosphatidylinositol binding;GO:0035250//UDP-galactosyltransferase activity;GO:0046914//transition metal ion binding	-	gi|31317272|ref|NP_055806.2|/0/1
23379	7948	85	666	1.42992	10.2154	2.83674	Up	1.5873e-101	2.17497e-100	KIAA0947	KIAA0947	-	-	-	-	gi|71891751|dbj|BAA76791.3|/0/1
100132406	10916	6	47	0.0734916	0.524897	2.83638	Up	2.16594e-08	5.43069e-08	NBPF10	neuroblastoma breakpoint family, member 10	K10421;K12478;K08282	-	-	-	gi|410171424|ref|XP_003960277.1|/0/1
2564	3167	35	274	1.47764	10.5473	2.83551	Up	1.07952e-42	6.48831e-42	GABRE	gamma-aminobutyric acid (GABA) A receptor, epsilon	K05185	GO:0034702//ion channel complex;GO:0044459//plasma membrane part	GO:0005253//anion channel activity;GO:0015276//ligand-gated ion channel activity;GO:0016917//GABA receptor activity	GO:0006810//transport;GO:0007186//G-protein coupled receptor signaling pathway	gi|52426761|ref|NP_004952.2|/0/1
10725	13369	151	1180	1.51018	10.7603	2.83292	Up	2.87742e-178	7.541e-177	NFAT5	nuclear factor of activated T-cells 5, tonicity-responsive	K04446	GO:0043231//intracellular membrane-bounded organelle	GO:0001071//nucleic acid binding transcription factor activity;GO:0003676//nucleic acid binding;GO:0030528//transcription regulator activity	GO:0003008;GO:0006351//transcription, DNA-dependent;GO:0023052//signaling	gi|40788375|dbj|BAA74850.2|/0/1
619455	1713	0	1	0.01	0.0711676	2.83122	Up	0.54721	0.629543	SPANXA2-OT1	SPANXA2 overlapping transcript 1 (non-protein coding)	K01539;K01875;K15178;K00939;K00591	GO:0016021//integral to membrane	GO:0004936//alpha-adrenergic receptor activity	GO:0001508//regulation of action potential;GO:0007166//cell surface receptor signaling pathway;GO:0007204//elevation of cytosolic calcium ion concentration;GO:0007266//Rho protein signal transduction;GO:0008283//cell proliferation;GO:0009719;GO:0010863//positive regulation of phospholipase C activity;GO:0012501//programmed cell death;GO:0019229//regulation of vasoconstriction;GO:0032228//regulati…	gi|119598411|gb|EAW78005.1|/3.61151e-17/1
85439	12957	20	156	0.206384	1.46778	2.83023	Up	6.88096e-25	2.86193e-24	STON2	stonin 2	K11826;K11447;K12393	GO:0030119//AP-type membrane coat adaptor complex;GO:0031981//nuclear lumen	GO:0005488//binding	GO:0006897//endocytosis;GO:0015031//protein transport	gi|62087476|dbj|BAD92185.1|/0/1
55609	4695	10	78	0.284783	2.02534	2.83023	Up	4.17952e-13	1.25986e-12	ZNF280C	zinc finger protein 280C	K09228;K11447;K00939	GO:0043231//intracellular membrane-bounded organelle	GO:0003676//nucleic acid binding;GO:0046914//transition metal ion binding	-	gi|24308171|ref|NP_060136.1|/0/1
23215	10394	423	3298	5.44136	38.6819	2.82962	Up	0	0	PRRC2C	proline-rich coiled-coil 2C	-	-	-	-	gi|28629137|gb|AAO49478.1|/0/1
10231	3438	0	2	0.01	0.0709192	2.82618	Up	0.28623	0.376095	RCAN2	regulator of calcineurin 2	-	-	GO:0019903//protein phosphatase binding	GO:0007399//nervous system development;GO:0019932//second-messenger-mediated signaling	gi|354681997|ref|NP_001238902.1|/3.69828e-131/1
639	5165	0	3	0.01	0.0708094	2.82394	Up	0.14972	0.215522	PRDM1	PR domain containing 1, with ZNF domain	K09228	GO:0043231//intracellular membrane-bounded organelle	GO:0001071//nucleic acid binding transcription factor activity;GO:0003676//nucleic acid binding;GO:0046914//transition metal ion binding	GO:0001701//in utero embryonic development;GO:0001890//placenta development;GO:0006357//regulation of transcription from RNA polymerase II promoter;GO:0048869//cellular developmental process	gi|33946274|ref|NP_878911.1|/0/1
151636	5768	68	528	1.57628	11.1596	2.82369	Up	1.85883e-80	1.98012e-79	DTX3L	deltex 3-like (Drosophila)	K06058	GO:0043231//intracellular membrane-bounded organelle	GO:0005515//protein binding;GO:0019787//small conjugating protein ligase activity;GO:0046914//transition metal ion binding	GO:0006325//chromatin organization;GO:0006513//protein monoubiquitination;GO:0033554//cellular response to stress	gi|19923717|ref|NP_612144.1|/0/1
5144	8395	40	310	0.637073	4.50174	2.82095	Up	7.49196e-48	4.93946e-47	PDE4D	phosphodiesterase 4D, cAMP-specific	K01120	GO:0000267//cell fraction;GO:0005815//microtubule organizing center;GO:0015630//microtubule cytoskeleton;GO:0016020//membrane;GO:0043231//intracellular membrane-bounded organelle;GO:0043292//contractile fiber;GO:0044444//cytoplasmic part	GO:0004114//3',5'-cyclic-nucleotide phosphodiesterase activity;GO:0016208//AMP binding;GO:0019904//protein domain specific binding;GO:0043169//cation binding	GO:0006195//purine nucleotide catabolic process;GO:0006461//protein complex assembly;GO:0006936//muscle contraction;GO:0007186//G-protein coupled receptor signaling pathway;GO:0007611//learning or memory;GO:0010627//regulation of intracellular protein kinase cascade;GO:0023052//signaling	gi|308387384|ref|NP_001184152.1|/0/1
2729	3823	530	4106	18.5362	130.935	2.82043	Up	0	0	GCLC	glutamate-cysteine ligase, catalytic subunit	K11204	GO:0043234//protein complex;GO:0044444//cytoplasmic part	GO:0016597//amino acid binding;GO:0016881//acid-amino acid ligase activity;GO:0032559;GO:0046872//metal ion binding;GO:0046983//protein dimerization activity;GO:0048037//cofactor binding	GO:0000096//sulfur amino acid metabolic process;GO:0003018;GO:0003254//regulation of membrane depolarization;GO:0006749//glutathione metabolic process;GO:0006767//water-soluble vitamin metabolic process;GO:0006950//response to stress;GO:0009064//glutamine family amino acid metabolic process;GO:0009719;GO:0010035//response to inorganic substance;GO:0016567//protein ubiquitination;GO:0031331;GO:004…	gi|4557625|ref|NP_001489.1|/0/1
54790	9796	15	116	0.204735	1.44361	2.81785	Up	8.85578e-19	3.15053e-18	TET2	tet methylcytosine dioxygenase 2	K13097	-	GO:0016701//oxidoreductase activity, acting on single donors with incorporation of molecular oxygen;GO:0016706//oxidoreductase activity, acting on paired donors, with incorporation or reduction of molecular oxygen, 2-oxoglutarate as one donor, and incorporation of one atom each of oxygen into both donors;GO:0043169//cation binding	GO:0008152//metabolic process;GO:0009987//cellular process;GO:0030097//hemopoiesis	gi|187761317|ref|NP_001120680.1|/0/1
253260	9535	86	665	1.20595	8.50239	2.8177	Up	1.12489e-100	1.52889e-99	RICTOR	RPTOR independent companion of MTOR, complex 2	K08267	GO:0043234//protein complex;GO:0044444//cytoplasmic part	GO:0005488//binding	GO:0007169//transmembrane receptor protein tyrosine kinase signaling pathway;GO:0007275//multicellular organismal development;GO:0009967//positive regulation of signal transduction;GO:0010627//regulation of intracellular protein kinase cascade;GO:0030036//actin cytoskeleton organization;GO:0031294;GO:0048017//inositol lipid-mediated signaling	gi|59891448|ref|NP_689969.2|/0/1
56995	11123	78	603	0.937611	6.60899	2.81737	Up	1.94948e-91	2.40097e-90	TULP4	tubby like protein 4	K09228;K14693;K11447;K09448;K00939	GO:0044424//intracellular part	GO:0001071//nucleic acid binding transcription factor activity;GO:0005488//binding	GO:0006351//transcription, DNA-dependent;GO:0007165//signal transduction;GO:0031667//response to nutrient levels	gi|7243175|dbj|BAA92635.1|/0/1
284702	5079	11	85	0.289577	2.04024	2.81672	Up	4.18574e-14	1.30433e-13	HNRNPU-AS1	HNRNPU antisense RNA 1	K14693;K11447;K00939;K12795	GO:0031224//intrinsic to membrane	-	-	gi|119597528|gb|EAW77122.1|/7.74465e-51/1
26108	1260	7	54	0.74281	5.22472	2.81429	Up	2.11498e-09	5.54456e-09	PYGO1	pygopus homolog 1 (Drosophila)	K05628	GO:0043231//intracellular membrane-bounded organelle	GO:0046914//transition metal ion binding	GO:0007166//cell surface receptor signaling pathway;GO:0048513//organ development	gi|30911103|ref|NP_056432.1|/0/1
647979	5378	650	5009	16.16	113.546	2.81277	Up	0	0	LINC00657	long intergenic non-protein coding RNA 657	K11447;K00939;K00591	-	-	-	gi|410055067|ref|XP_003953768.1|/1.72625e-32/1
100507250	1737	0	1	0.01	0.0701843	2.81115	Up	0.54721	0.640196	LOC100507250	uncharacterized LOC100507250	K02937	GO:0015934//large ribosomal subunit	GO:0003723//RNA binding;GO:0005198//structural molecule activity;GO:0042802//identical protein binding	GO:0006412//translation;GO:0042254//ribosome biogenesis	gi|444728634|gb|ELW69083.1|/1.46259e-08/1
27180	1737	0	1	0.01	0.0701843	2.81115	Up	0.54721	0.631749	SIGLEC9	sialic acid binding Ig-like lectin 9	K06740;K06748;K06739	GO:0016021//integral to membrane	GO:0004872//receptor activity;GO:0030246//carbohydrate binding	GO:0007165//signal transduction	gi|310616725|ref|NP_001185487.1|/0/1
80169	7089	45	346	0.848746	5.95019	2.80953	Up	5.22154e-53	3.76143e-52	CTC1	CTS telomere maintenance complex component 1	K01539;K00939;K14443	GO:0000783//nuclear telomere cap complex	GO:0043566//structure-specific DNA binding	GO:0006259//DNA metabolic process	gi|21732487|emb|CAD38600.1|/0/1
27159	1739	0	1	0.01	0.0701036	2.80949	Up	0.54721	0.634059	CHIA	chitinase, acidic	K01183	GO:0044421//extracellular region part;GO:0044424//intracellular part	GO:0004553//hydrolase activity, hydrolyzing O-glycosyl compounds;GO:0005126//cytokine receptor binding;GO:0019899//enzyme binding;GO:0030247//polysaccharide binding;GO:0043167//ion binding	GO:0002376//immune system process;GO:0006026;GO:0006030//chitin metabolic process;GO:0012501//programmed cell death;GO:0032722//positive regulation of chemokine production;GO:0042221//response to chemical stimulus;GO:0051707//response to other organism	gi|61741895|gb|AAX54833.1|/9.5235e-168/1
5208	7073	32	246	0.604918	4.24005	2.80927	Up	3.96722e-38	2.17582e-37	PFKFB2	6-phosphofructo-2-kinase/fructose-2,6-biphosphatase 2	K01103	GO:0044444//cytoplasmic part	GO:0008443//phosphofructokinase activity;GO:0019203//carbohydrate phosphatase activity;GO:0019899//enzyme binding;GO:0032559	GO:0006000//fructose metabolic process;GO:0006007//glucose catabolic process;GO:0009746;GO:0032787//monocarboxylic acid metabolic process;GO:0033131;GO:0050796//regulation of insulin secretion	gi|64762445|ref|NP_001018063.1|/0/1
654346	1743	0	1	0.01	0.0699427	2.80617	Up	0.54721	0.625473	LGALS9C	lectin, galactoside-binding, soluble, 9C	K10093	GO:0044424//intracellular part	GO:0048029//monosaccharide binding;GO:0060089	GO:0007249//I-kappaB kinase/NF-kappaB cascade	gi|111494239|ref|NP_001035167.2|/0/1
4170	4107	658	5042	21.4216	149.664	2.80459	Up	0	0	MCL1	myeloid cell leukemia sequence 1 (BCL2-related)	K02539	GO:0005634//nucleus;GO:0031224//intrinsic to membrane;GO:0031966//mitochondrial membrane;GO:0031981//nuclear lumen	GO:0008320//protein transmembrane transporter activity;GO:0046983//protein dimerization activity	GO:0010033//response to organic substance;GO:0032501//multicellular organismal process;GO:0043066//negative regulation of apoptotic process;GO:0045165//cell fate commitment	gi|397492896|ref|XP_003817356.1|/6.21156e-144/1
57609	8715	208	1591	3.19114	22.2558	2.80204	Up	5.5652e-237	2.06836e-235	DIP2B	DIP2 disco-interacting protein 2 homolog B (Drosophila)	-	GO:0043231//intracellular membrane-bounded organelle	GO:0005515//protein binding	-	gi|395835391|ref|XP_003790664.1|/0/1
2081	4005	25	191	0.834618	5.81394	2.80033	Up	7.74054e-30	3.61204e-29	ERN1	endoplasmic reticulum to nucleus signaling 1	K08852	GO:0019866//organelle inner membrane;GO:0031227//intrinsic to endoplasmic reticulum membrane	GO:0004521//endoribonuclease activity;GO:0004672//protein kinase activity;GO:0032559;GO:0046872//metal ion binding	GO:0006396//RNA processing;GO:0006468//protein phosphorylation;GO:0012502//induction of programmed cell death;GO:0022402//cell cycle process;GO:0030968//endoplasmic reticulum unfolded protein response	gi|62089324|dbj|BAD93106.1|/0/1
2494	5094	19	145	0.498706	3.47016	2.79874	Up	5.57942e-23	2.21791e-22	NR5A2	nuclear receptor subfamily 5, group A, member 2	K08027	GO:0031981//nuclear lumen	GO:0000981//sequence-specific DNA binding RNA polymerase II transcription factor activity;GO:0004879//ligand-activated sequence-specific DNA binding RNA polymerase II transcription factor activity;GO:0030528//transcription regulator activity;GO:0043565//sequence-specific DNA binding;GO:0046914//transition metal ion binding	GO:0007275//multicellular organismal development;GO:0008202//steroid metabolic process;GO:0008283//cell proliferation;GO:0009755//hormone-mediated signaling pathway;GO:0010551;GO:0045069//regulation of viral genome replication;GO:0055092//sterol homeostasis	gi|45545405|ref|NP_995582.1|/0/1
387111	1753	0	1	0.01	0.0695437	2.79792	Up	0.54721	0.627052	LINC00222	long intergenic non-protein coding RNA 222	-	-	-	-	gi|403289840|ref|XP_003936049.1|/1.87621e-29/1
9841	5597	34	259	0.81222	5.64137	2.7961	Up	7.12312e-40	4.03579e-39	ZBTB24	zinc finger and BTB domain containing 24	K10503	GO:0043231//intracellular membrane-bounded organelle	GO:0003676//nucleic acid binding;GO:0046914//transition metal ion binding	-	gi|402868625|ref|XP_003898396.1|/0/1
142827	1756	0	1	0.01	0.0694249	2.79545	Up	0.54721	0.615135	C10orf129	chromosome 10 open reading frame 129	K01896	GO:0043231//intracellular membrane-bounded organelle	GO:0016878//acid-thiol ligase activity;GO:0032559;GO:0032561//guanyl ribonucleotide binding;GO:0043169//cation binding	GO:0032787//monocarboxylic acid metabolic process;GO:0044238//primary metabolic process	gi|195947378|ref|NP_997204.2|/0/1
23433	4542	109	829	3.2087	22.2509	2.7938	Up	5.67018e-124	9.50632e-123	RHOQ	ras homolog family member Q	K07194	GO:0015629//actin cytoskeleton;GO:0044425//membrane part;GO:0044444//cytoplasmic part	GO:0017111//nucleoside-triphosphatase activity;GO:0019904//protein domain specific binding;GO:0032561//guanyl ribonucleotide binding	GO:0007169//transmembrane receptor protein tyrosine kinase signaling pathway;GO:0009207;GO:0009966//regulation of signal transduction;GO:0010551;GO:0010828//positive regulation of glucose transport;GO:0010829//negative regulation of glucose transport;GO:0030036//actin cytoskeleton organization;GO:0031346//positive regulation of cell projection organization;GO:0032868//response to insulin stimulus…	gi|395731858|ref|XP_002812107.2|/3.34069e-122/1
340485	2852	5	38	0.234407	1.62433	2.79276	Up	6.52932e-07	1.52724e-06	ACER2	alkaline ceramidase 2	K01441	GO:0031228//intrinsic to Golgi membrane	GO:0016811//hydrolase activity, acting on carbon-nitrogen (but not peptide) bonds, in linear amides	GO:0001952//regulation of cell-matrix adhesion;GO:0006670//sphingosine metabolic process;GO:0007162//negative regulation of cell adhesion;GO:0008283//cell proliferation;GO:0033189//response to vitamin A;GO:0033578//protein glycosylation in Golgi	gi|119579038|gb|EAW58634.1|/2.75023e-164/1
283585	1763	0	1	0.01	0.0691493	2.78971	Up	0.54721	0.620617	LOC283585	uncharacterized LOC283585	K11447;K03539;K00939;K08857;K00591	GO:0016021//integral to membrane	GO:0004936//alpha-adrenergic receptor activity	GO:0006936//muscle contraction;GO:0007166//cell surface receptor signaling pathway;GO:0007204//elevation of cytosolic calcium ion concentration;GO:0007267//cell-cell signaling;GO:0008015//blood circulation;GO:0008283//cell proliferation;GO:0010740//positive regulation of intracellular protein kinase cascade;GO:0012501//programmed cell death;GO:0042221//response to chemical stimulus;GO:0044057;GO:…	gi|119601760|gb|EAW81354.1|/2.17523e-49/1
346007	10589	0	6	0.01	0.0690774	2.78821	Up	0.0214272	0.0357666	EYS	eyes shut homolog (Drosophila)	K02599	-	GO:0046872//metal ion binding	GO:0050953//sensory perception of light stimulus	gi|38093661|ref|NP_938024.1|/0/1
85379	10517	105	795	1.3349	9.21542	2.78732	Up	1.13208e-118	1.79923e-117	KIAA1671	KIAA1671	K11447;K00939;K08857	-	-	-	gi|223633988|ref|NP_001138678.1|/0/1
729737	5474	7	53	0.170979	1.18035	2.78732	Up	3.5967e-09	9.3473e-09	LOC729737	uncharacterized LOC729737	K09552;K05185	-	-	-	gi|194375846|dbj|BAG57267.1|/0/1
1608	5818	37	280	0.850311	5.86711	2.78659	Up	7.78756e-43	4.69911e-42	DGKG	diacylglycerol kinase, gamma 90kDa	K00901	GO:0016020//membrane;GO:0044424//intracellular part	GO:0016301//kinase activity;GO:0032559;GO:0046872//metal ion binding	GO:0001775//cell activation;GO:0007186//G-protein coupled receptor signaling pathway;GO:0007599//hemostasis;GO:0048468//cell development	gi|124256482|ref|NP_001074214.1|/0/1
374986	6427	60	454	1.24823	8.61167	2.78641	Up	1.80297e-68	1.64968e-67	FAM73A	family with sequence similarity 73, member A	K11447;K00939	GO:0031224//intrinsic to membrane	-	-	gi|114557363|ref|XP_524744.2|/0/1
84458	10390	80	604	1.0295	7.08698	2.78323	Up	1.9489e-90	2.36729e-89	LCOR	ligand dependent nuclear receptor corepressor	-	GO:0043231//intracellular membrane-bounded organelle	GO:0001071//nucleic acid binding transcription factor activity;GO:0003676//nucleic acid binding;GO:0005515//protein binding;GO:0030528//transcription regulator activity	GO:0006357//regulation of transcription from RNA polymerase II promoter	gi|14017807|dbj|BAB47424.1|/0/1
100286979	1771	0	1	0.01	0.0688369	2.78318	Up	0.54721	0.632836	ANAPC1P1	anaphase promoting complex subunit 1 pseudogene 1	K03348	GO:0000152//nuclear ubiquitin ligase complex;GO:0031981//nuclear lumen;GO:0044444//cytoplasmic part	-	GO:0007050//cell cycle arrest;GO:0043161//proteasomal ubiquitin-dependent protein catabolic process;GO:0045841//negative regulation of mitotic metaphase/anaphase transition;GO:0051439//regulation of ubiquitin-protein ligase activity involved in mitotic cell cycle	gi|119572480|gb|EAW52095.1|/1.85724e-149/1
206358	5821	59	445	1.3552	9.31971	2.78178	Up	4.97152e-67	4.44001e-66	SLC36A1	solute carrier family 36 (proton/amino acid symporter), member 1	K14209	GO:0005764//lysosome;GO:0031224//intrinsic to membrane	GO:0015175//neutral amino acid transmembrane transporter activity;GO:0015179//L-amino acid transmembrane transporter activity;GO:0015291//secondary active transmembrane transporter activity	GO:0003333//amino acid transmembrane transport;GO:0006807//nitrogen compound metabolic process;GO:0006818//hydrogen transport;GO:0015804//neutral amino acid transport;GO:0015807//L-amino acid transport	gi|41352721|ref|NP_510968.2|/0/1
11057	9159	166	1252	2.42332	16.6646	2.78174	Up	1.82215e-185	5.06792e-184	ABHD2	abhydrolase domain containing 2	K13697	GO:0031224//intrinsic to membrane	GO:0016788//hydrolase activity, acting on ester bonds	GO:0006950//response to stress;GO:0016477//cell migration	gi|23397659|ref|NP_008942.3|/0/1
65124	4681	217	1636	6.19828	42.6073	2.78116	Up	1.0118e-241	3.85425e-240	SOWAHC	sosondowah ankyrin repeat domain family member C	K10329;K14693;K11447;K00939	-	-	-	gi|54607077|ref|NP_075392.2|/0/1
9859	7204	60	452	1.1136	7.649	2.78005	Up	5.14614e-68	4.6755e-67	CEP170	centrosomal protein 170kDa	K10750	GO:0005813//centrosome	-	-	gi|40788270|dbj|BAA32315.2|/0/1
347689	3550	0	2	0.01	0.0686818	2.77993	Up	0.28623	0.376125	SOX2-OT	SOX2 overlapping transcript (non-protein coding)	K01530	-	-	-	gi|345796566|ref|XP_003434198.1|/5.66178e-29/1
100303453	3557	0	2	0.01	0.0685466	2.77709	Up	0.28623	0.375215	TSNAX-DISC1	TSNAX-DISC1 readthrough	K11447;K01539;K08857;K00939;K09592	GO:0005815//microtubule organizing center	GO:0005488//binding	GO:0007010//cytoskeleton organization;GO:0007405//neuroblast proliferation;GO:0016055//Wnt receptor signaling pathway;GO:0016477//cell migration	gi|257153474|ref|NP_001158017.1|/0/1
8712	680	12	90	2.35951	16.1352	2.77365	Up	1.20788e-14	3.82493e-14	PAGE1	P antigen family, member 1 (prostate associated)	-	-	-	GO:0006952//defense response	gi|58761528|ref|NP_003776.2|/4.00413e-68/1
3221	2300	2	15	0.116266	0.795066	2.77365	Up	0.00248508	0.00459868	HOXC4	homeobox C4	K09304	GO:0043231//intracellular membrane-bounded organelle	GO:0001071//nucleic acid binding transcription factor activity;GO:0003677//DNA binding	GO:0003002//regionalization;GO:0006351//transcription, DNA-dependent;GO:0009887//organ morphogenesis;GO:0009888//tissue development	gi|24497538|ref|NP_055435.2|/5.54525e-112/1
347344	7859	8	60	0.136105	0.93073	2.77365	Up	3.53134e-10	9.55128e-10	ZNF81	zinc finger protein 81	K09228	GO:0043231//intracellular membrane-bounded organelle	GO:0001071//nucleic acid binding transcription factor activity;GO:0003676//nucleic acid binding;GO:0046914//transition metal ion binding	GO:0006351//transcription, DNA-dependent	gi|148727251|ref|NP_009068.2|/0/1
374900	4125	2	15	0.064827	0.44331	2.77365	Up	0.00248508	0.00459818	ZNF568	zinc finger protein 568	K09228	GO:0043231//intracellular membrane-bounded organelle	GO:0003676//nucleic acid binding;GO:0046914//transition metal ion binding	GO:0006351//transcription, DNA-dependent;GO:0014022;GO:0060026//convergent extension	gi|325651962|ref|NP_001191767.1|/0/1
23099	5974	24	180	0.537151	3.67322	2.77365	Up	6.19258e-28	2.76453e-27	ZBTB43	zinc finger and BTB domain containing 43	K10514	GO:0043231//intracellular membrane-bounded organelle	GO:0003676//nucleic acid binding;GO:0046914//transition metal ion binding	-	gi|40788249|dbj|BAA24844.2|/0/1
51430	5669	92	689	2.16986	14.8167	2.77156	Up	1.79497e-102	2.47975e-101	SUCO	SUN domain containing ossification factor	-	GO:0005789//endoplasmic reticulum membrane;GO:0031224//intrinsic to membrane	-	GO:0032501//multicellular organismal process	gi|119611339|gb|EAW90933.1|/0/1
23137	5965	79	591	1.77079	12.0786	2.76999	Up	4.35144e-88	5.12622e-87	SMC5	structural maintenance of chromosomes 5	K06669;K00939;K08282	GO:0043231//intracellular membrane-bounded organelle;GO:0043232	GO:0032559	GO:0006259//DNA metabolic process	gi|20521095|dbj|BAA25520.2|/0/1
3113	1788	0	1	0.01	0.0681824	2.7694	Up	0.54721	0.613125	HLA-DPA1	major histocompatibility complex, class II, DP alpha 1	K06752	GO:0016021//integral to membrane;GO:0031090//organelle membrane;GO:0043231//intracellular membrane-bounded organelle;GO:0044444//cytoplasmic part;GO:0044459//plasma membrane part	GO:0004888//transmembrane signaling receptor activity	GO:0019221//cytokine-mediated signaling pathway;GO:0019882//antigen processing and presentation;GO:0031294;GO:0050851//antigen receptor-mediated signaling pathway	gi|441594247|ref|XP_004087151.1|/8.63133e-112/1
27340	9029	116	866	1.71778	11.6928	2.767	Up	3.97794e-128	6.9393e-127	UTP20	UTP20, small subunit (SSU) processome component, homolog (yeast)	K14772	GO:0030684//preribosome;GO:0031981//nuclear lumen	GO:0005488//binding	GO:0000462//maturation of SSU-rRNA from tricistronic rRNA transcript (SSU-rRNA, 5.8S rRNA, LSU-rRNA);GO:0008283//cell proliferation	gi|120587023|ref|NP_055318.2|/0/1
89872	1794	0	1	0.01	0.0679544	2.76457	Up	0.54721	0.622129	AQP10	aquaporin 10	K09878	GO:0031224//intrinsic to membrane	-	GO:0042044//fluid transport;GO:0042221//response to chemical stimulus	gi|22538420|ref|NP_536354.2|/1.13224e-170/1
100134015	1794	0	1	0.01	0.0679544	2.76457	Up	0.54721	0.619655	UBOX5-AS1	UBOX5 antisense RNA 1	-	-	-	-	gi|119630958|gb|EAX10553.1|/3.22977e-08/1
9182	1796	0	1	0.01	0.0678787	2.76296	Up	0.54721	0.613616	RASSF9	Ras association (RalGDS/AF-6) domain family (N-terminal) member 9	K09856	GO:0000267//cell fraction;GO:0030658//transport vesicle membrane	GO:0005488//binding	GO:0006886//intracellular protein transport;GO:0016192//vesicle-mediated transport;GO:0023052//signaling	gi|114155158|ref|NP_005438.2|/0/1
2033	8761	172	1280	2.62497	17.8113	2.76242	Up	3.4906e-188	9.90517e-187	EP300	E1A binding protein p300	K04498	GO:0005815//microtubule organizing center;GO:0031981//nuclear lumen;GO:0043234//protein complex	GO:0003712//transcription cofactor activity;GO:0004468//lysine N-acetyltransferase activity;GO:0008134//transcription factor binding;GO:0019901//protein kinase binding;GO:0030528//transcription regulator activity;GO:0035258//steroid hormone receptor binding;GO:0043565//sequence-specific DNA binding;GO:0046914//transition metal ion binding	GO:0000060//protein import into nucleus, translocation;GO:0001932//regulation of protein phosphorylation;GO:0006357//regulation of transcription from RNA polymerase II promoter;GO:0006412//translation;GO:0006474//N-terminal protein amino acid acetylation;GO:0007243//intracellular protein kinase cascade;GO:0008630//intrinsic apoptotic signaling pathway in response to DNA damage;GO:0009101//glycopr…	gi|50345997|ref|NP_001420.2|/0/1
57584	7185	118	878	2.19586	14.8973	2.76219	Up	1.21981e-129	2.17072e-128	ARHGAP21	Rho GTPase activating protein 21	K08878;K04450;K07526	-	-	-	gi|203097003|ref|NP_065875.3|/0/1
80332	3594	0	2	0.01	0.0678409	2.76216	Up	0.28623	0.380139	ADAM33	ADAM metallopeptidase domain 33	K08616	GO:0031224//intrinsic to membrane	GO:0004175//endopeptidase activity;GO:0046914//transition metal ion binding	GO:0019538//protein metabolic process	gi|426390796|ref|XP_004061784.1|/0/1
8476	10527	103	766	1.30823	8.87082	2.76146	Up	2.69602e-113	4.0839e-112	CDC42BPA	CDC42 binding protein kinase alpha (DMPK-like)	K08286	GO:0030054//cell junction;GO:0044424//intracellular part	GO:0004672//protein kinase activity;GO:0005515//protein binding;GO:0030695//GTPase regulator activity;GO:0032559;GO:0046872//metal ion binding	GO:0006464//cellular protein modification process;GO:0009966//regulation of signal transduction;GO:0030036//actin cytoskeleton organization	gi|30089962|ref|NP_003598.2|/0/1
51334	1798	0	1	0.01	0.0678032	2.76135	Up	0.54721	0.634452	PRR16	proline rich 16	K07994	-	-	-	gi|7706194|ref|NP_057728.1|/2.26091e-102/1
3776	3597	0	2	0.01	0.0677843	2.76095	Up	0.28623	0.37903	KCNK2	potassium channel, subfamily K, member 2	K04913	GO:0005887//integral to plasma membrane	GO:0005249//voltage-gated potassium channel activity	GO:0007166//cell surface receptor signaling pathway;GO:0030001//metal ion transport;GO:0034220//ion transmembrane transport;GO:0042391//regulation of membrane potential	gi|62912487|ref|NP_001017424.1|/0/1
114882	7259	152	1130	2.79973	18.9776	2.76094	Up	2.97974e-166	7.22318e-165	OSBPL8	oxysterol binding protein-like 8	-	-	GO:0005488//binding	GO:0010876//lipid localization;GO:0051234//establishment of localization	gi|40789083|dbj|BAA95975.3|/0/1
57522	8475	30	223	0.473295	3.20778	2.76077	Up	4.24328e-34	2.16271e-33	SRGAP1	SLIT-ROBO Rho GTPase activating protein 1	K07526	GO:0044444//cytoplasmic part	GO:0005099//Ras GTPase activator activity;GO:0017016//Ras GTPase binding	GO:0006935//chemotaxis;GO:0007265//Ras protein signal transduction;GO:0009966//regulation of signal transduction;GO:0048870//cell motility	gi|44917604|ref|NP_065813.1|/0/1
56164	3602	0	2	0.01	0.0676903	2.75895	Up	0.28623	0.374193	STK31	serine/threonine kinase 31	K08286	-	GO:0004672//protein kinase activity;GO:0032559	GO:0006464//cellular protein modification process	gi|386781738|ref|NP_001247434.1|/0/1
23067	8195	55	408	0.897354	6.06947	2.75782	Up	4.8273e-61	3.96353e-60	SETD1B	SET domain containing 1B	K11422	GO:0016585//chromatin remodeling complex;GO:0034708;GO:0043232;GO:0044451//nucleoplasm part	GO:0005488//binding;GO:0018024//histone-lysine N-methyltransferase activity	GO:0034968//histone lysine methylation	gi|210032580|ref|NP_055863.1|/0/1
200933	5743	72	534	1.67627	11.3355	2.75753	Up	2.2225e-79	2.33787e-78	FBXO45	F-box protein 45	K10319	GO:0044430//cytoskeletal part;GO:0044459//plasma membrane part	GO:0005488//binding	GO:0006511//ubiquitin-dependent protein catabolic process;GO:0016567//protein ubiquitination;GO:0033554//cellular response to stress;GO:0048731	gi|395839852|ref|XP_003792789.1|/1.66813e-150/1
3769	3609	0	2	0.01	0.067559	2.75615	Up	0.28623	0.374484	KCNJ13	potassium inwardly-rectifying channel, subfamily J, member 13	K05006	GO:0005887//integral to plasma membrane	GO:0005249//voltage-gated potassium channel activity	GO:0030001//metal ion transport;GO:0034220//ion transmembrane transport	gi|289547204|ref|NP_001165888.1|/2.8565e-115/1
4040	10088	91	674	1.20611	8.14507	2.75557	Up	1.13172e-99	1.52094e-98	LRP6	low density lipoprotein receptor-related protein 6	K03068	GO:0005626//insoluble fraction;GO:0005768//endosome;GO:0031224//intrinsic to membrane;GO:0031982//vesicle;GO:0044297//cell body;GO:0044459//plasma membrane part	GO:0004857//enzyme inhibitor activity;GO:0004872//receptor activity;GO:0005215//transporter activity;GO:0030169//low-density lipoprotein particle binding;GO:0042802//identical protein binding	GO:0000904//cell morphogenesis involved in differentiation;GO:0001101//response to acid;GO:0001667//ameboidal cell migration;GO:0001702//gastrulation with mouth forming second;GO:0001756//somitogenesis;GO:0003143//embryonic heart tube morphogenesis;GO:0006355//regulation of transcription, DNA-dependent;GO:0006469//negative regulation of protein kinase activity;GO:0006898//receptor-mediated endocy…	gi|148727288|ref|NP_002327.2|/0/1
7273	109224	10	74	0.0122414	0.0825949	2.75428	Up	3.46346e-12	1.00802e-11	TTN	titin	K12567	GO:0000228//nuclear chromosome;GO:0015629//actin cytoskeleton;GO:0030017//sarcomere;GO:0031674//I band	GO:0003779//actin binding;GO:0004672//protein kinase activity;GO:0008092//cytoskeletal protein binding;GO:0016740//transferase activity;GO:0042805//actinin binding;GO:0046872//metal ion binding	GO:0000070//mitotic sister chromatid segregation;GO:0001932//regulation of protein phosphorylation;GO:0006936//muscle contraction;GO:0007015//actin filament organization;GO:0007599//hemostasis;GO:0008152//metabolic process;GO:0009888//tissue development;GO:0010038//response to metal ion;GO:0014866//skeletal myofibril assembly;GO:0030239//myofibril assembly;GO:0048513//organ development;GO:0048747…	gi|388998877|ref|NP_001254479.1|/0/1
90	3062	51	377	2.22697	15.0098	2.75275	Up	2.03116e-56	1.55522e-55	ACVR1	activin A receptor, type I	K04675	GO:0016021//integral to membrane;GO:0043235//receptor complex	GO:0005024//transforming growth factor beta-activated receptor activity;GO:0017002//activin-activated receptor activity;GO:0019838//growth factor binding;GO:0032403//protein complex binding;GO:0032559;GO:0042802//identical protein binding;GO:0043169//cation binding	GO:0001525//angiogenesis;GO:0001667//ameboidal cell migration;GO:0001704//formation of primary germ layer;GO:0003006//developmental process involved in reproduction;GO:0006464//cellular protein modification process;GO:0006796//phosphate-containing compound metabolic process;GO:0006915//apoptotic process;GO:0006954//inflammatory response;GO:0009855//determination of bilateral symmetry;GO:0016202//…	gi|4501895|ref|NP_001096.1|/0/1
27440	1809	0	1	0.01	0.0673909	2.75255	Up	0.54721	0.630622	CECR5	cat eye syndrome chromosome region, candidate 5	-	GO:0043231//intracellular membrane-bounded organelle	GO:0003824//catalytic activity	-	gi|21914862|ref|NP_060299.4|/0/1
255798	1810	0	1	0.01	0.0673537	2.75176	Up	0.54721	0.62851	C3orf43	chromosome 3 open reading frame 43	-	GO:0031224//intrinsic to membrane	-	-	gi|117938326|ref|NP_001071125.1|/2.60326e-106/1
79852	1810	0	1	0.01	0.0673537	2.75176	Up	0.54721	0.627823	EPHX3	epoxide hydrolase 3	K08726;K08059	-	GO:0003824//catalytic activity	-	gi|13376164|ref|NP_079070.1|/1.18447e-167/1
146439	1811	0	1	0.01	0.0673165	2.75096	Up	0.54721	0.613411	CCDC64B	coiled-coil domain containing 64B	-	-	-	-	gi|157042792|ref|NP_001096645.1|/7.48701e-146/1
1197	1812	0	1	0.01	0.0672793	2.75016	Up	0.54721	0.614765	CLK2P	CDC-like kinase 2, pseudogene	K08823	GO:0043231//intracellular membrane-bounded organelle	GO:0004672//protein kinase activity;GO:0032559	GO:0006468//protein phosphorylation;GO:0033189//response to vitamin A	gi|51095010|gb|EAL24254.1|/0/1
29994	8145	45	332	0.738706	4.9692	2.74994	Up	8.056e-50	5.48128e-49	BAZ2B	bromodomain adjacent to zinc finger domain, 2B	K15224	-	GO:0046872//metal ion binding	GO:0006351//transcription, DNA-dependent	gi|94681063|ref|NP_038478.2|/0/1
1829	5677	287	2117	6.75948	45.4613	2.74966	Up	0	0	DSG2	desmoglein 2	K07597	GO:0005911//cell-cell junction;GO:0031224//intrinsic to membrane	GO:0046872//metal ion binding	GO:0006915//apoptotic process;GO:0016337//cell-cell adhesion	gi|116534898|ref|NP_001934.2|/0/1
285180	3638	0	2	0.01	0.0670204	2.7446	Up	0.28623	0.377187	RUFY4	RUN and FYVE domain containing 4	K05050	-	GO:0046914//transition metal ion binding	-	gi|282165733|ref|NP_940885.2|/0/1
441376	1819	0	1	0.01	0.0670204	2.7446	Up	0.54721	0.615341	AARD	alanine and arginine rich domain containing protein	K09228;K08857;K00939;K00797	-	-	GO:0030323//respiratory tube development	gi|70778889|ref|NP_001020528.1|/1.35504e-78/1
5903	11711	249	1830	2.84286	19.0501	2.74438	Up	2.2862e-266	1.00539e-264	RANBP2	RAN binding protein 2	K12172	-	-	-	gi|150418007|ref|NP_006258.3|/0/1
56605	5070	21	154	0.553811	3.70299	2.74123	Up	7.98378e-24	3.23413e-23	ERO1LB	ERO1-like beta (S. cerevisiae)	K10976	GO:0031090//organelle membrane;GO:0043231//intracellular membrane-bounded organelle	GO:0005515//protein binding;GO:0016667//oxidoreductase activity, acting on a sulfur group of donors;GO:0050662//coenzyme binding	GO:0006091//generation of precursor metabolites and energy;GO:0006457//protein folding;GO:0051234//establishment of localization	gi|239582761|ref|NP_063944.3|/0/1
728833	2393	3	22	0.167621	1.12078	2.74123	Up	0.000218196	0.000438769	FAM72D	family with sequence similarity 72, member D	-	-	-	-	gi|48675832|ref|NP_997301.2|/1.14383e-83/1
9653	6770	282	2065	5.56943	37.1853	2.73913	Up	1.04094e-299	5.23556e-298	HS2ST1	heparan sulfate 2-O-sulfotransferase 1	K02513	GO:0012505//endomembrane system;GO:0031224//intrinsic to membrane;GO:0043231//intracellular membrane-bounded organelle	GO:0034483//heparan sulfate sulfotransferase activity	GO:0001838//embryonic epithelial tube formation;GO:0005975//carbohydrate metabolic process;GO:0015012//heparan sulfate proteoglycan biosynthetic process	gi|40788265|dbj|BAA32293.2|/1.96918e-126/1
4158	3652	0	2	0.01	0.0667635	2.73906	Up	0.28623	0.380651	MC2R	melanocortin 2 receptor (adrenocorticotropic hormone)	K04200	GO:0016021//integral to membrane	GO:0004977//melanocortin receptor activity	GO:0006171//cAMP biosynthetic process;GO:0007186//G-protein coupled receptor signaling pathway;GO:0007267//cell-cell signaling	gi|4505127|ref|NP_000520.1|/6.40179e-161/1
338557	3657	0	2	0.01	0.0666722	2.73709	Up	0.28623	0.377364	FFAR4	free fatty acid receptor 4	K08425	GO:0016023//cytoplasmic membrane-bounded vesicle;GO:0031224//intrinsic to membrane	GO:0004888//transmembrane signaling receptor activity;GO:0008289//lipid binding	GO:0007166//cell surface receptor signaling pathway;GO:0009914//hormone transport;GO:0015758//glucose transport;GO:0031348//negative regulation of defense response;GO:0050707//regulation of cytokine secretion	gi|55953085|ref|NP_859529.2|/2.96275e-174/1
54887	9658	157	1145	2.17351	14.453	2.73327	Up	1.20834e-166	2.93762e-165	UHRF1BP1	UHRF1 binding protein 1	K11447;K01539;K00939	-	-	-	gi|134152667|ref|NP_060224.3|/0/1
2741	1835	0	1	0.01	0.066436	2.73197	Up	0.54721	0.612716	GLRA1	glycine receptor, alpha 1	K05193	GO:0005626//insoluble fraction;GO:0009986//cell surface;GO:0034702//ion channel complex;GO:0043231//intracellular membrane-bounded organelle;GO:0044459//plasma membrane part	GO:0004871//signal transducer activity;GO:0005231//excitatory extracellular ligand-gated ion channel activity;GO:0005237//inhibitory extracellular ligand-gated ion channel activity;GO:0005253//anion channel activity;GO:0016597//amino acid binding	GO:0003012//muscle system process;GO:0007186//G-protein coupled receptor signaling pathway;GO:0007270//neuron-neuron synaptic transmission;GO:0007340//acrosome reaction;GO:0008344//adult locomotory behavior;GO:0010648;GO:0015698//inorganic anion transport;GO:0050905//neuromuscular process;GO:0050953//sensory perception of light stimulus;GO:0051239;GO:0051259//protein oligomerization;GO:0060004//r…	gi|426229948|ref|XP_004009045.1|/0/1
25790	1836	0	1	0.01	0.0663999	2.73118	Up	0.54721	0.638817	CCDC19	coiled-coil domain containing 19	K05702;K11515	GO:0000267//cell fraction;GO:0043231//intracellular membrane-bounded organelle	-	-	gi|158257930|dbj|BAF84938.1|/0/1
4297	16608	89	648	0.716511	4.75661	2.73087	Up	5.46274e-95	6.98391e-94	KMT2A	myeloid/lymphoid or mixed-lineage leukemia (trithorax homolog, Drosophila)	K09186	GO:0035097//histone methyltransferase complex	GO:0001071//nucleic acid binding transcription factor activity;GO:0018024//histone-lysine N-methyltransferase activity;GO:0030528//transcription regulator activity;GO:0042393//histone binding;GO:0042802//identical protein binding;GO:0043565//sequence-specific DNA binding;GO:0046914//transition metal ion binding	GO:0003002//regionalization;GO:0006305;GO:0006357//regulation of transcription from RNA polymerase II promoter;GO:0008283//cell proliferation;GO:0012501//programmed cell death;GO:0030097//hemopoiesis;GO:0031060//regulation of histone methylation;GO:0034968//histone lysine methylation;GO:0043967//histone H4 acetylation;GO:0065003	gi|56550039|ref|NP_005924.2|/0/1
160418	7203	117	851	2.17181	14.4031	2.72941	Up	3.93994e-124	6.61871e-123	TMTC3	transmembrane and tetratricopeptide repeat containing 3	K09667;K21381	GO:0031224//intrinsic to membrane	-	-	gi|224809432|ref|NP_861448.2|/0/1
151827	1840	0	1	0.01	0.0662555	2.72804	Up	0.54721	0.61828	LRRC34	leucine rich repeat containing 34	K08727	-	-	-	gi|289666782|ref|NP_001166251.1|/0/1
728957	3683	0	2	0.01	0.0662015	2.72686	Up	0.28623	0.376419	ZNF705D	zinc finger protein 705D	K09228	GO:0043231//intracellular membrane-bounded organelle	GO:0003676//nucleic acid binding;GO:0046914//transition metal ion binding	GO:0006351//transcription, DNA-dependent	gi|332838499|ref|XP_003313522.1|/0/1
149371	5099	27	196	0.707993	4.68609	2.72658	Up	9.04558e-30	4.21633e-29	EXOC8	exocyst complex component 8	K14993;K11447;K00939	GO:0030427//site of polarized growth;GO:0043231//intracellular membrane-bounded organelle;GO:0043234//protein complex	GO:0005488//binding	GO:0016192//vesicle-mediated transport	gi|44921615|ref|NP_787072.2|/0/1
[truncated: 15,595 more rows]
